# Supplementary material for: Proteome-Wide Mendelian Randomisation Study of Adverse Perinatal Outcomes
Source: Behav Genet. 2025 Sep 24;55(5):360–70. doi: 10.1007/s10519-025-10233-1 (PMC12494647; doi:10.1007/s10519-025-10233-1)
Supplement: Supplementary file 1 — Supplementary Material 1 [file 10519_2025_10233_MOESM1_ESM.xlsx]

## Sheet: supplementary table index
Table	Contents
S1	pQTL instruments QC summaries
S2	list of all identified pQTLs for use as instruments
S3	offspring birthweight cis-only MR analysis
S4	maternal effects on birthweight cis-only MR analysis
S5	own birthweight cis-only MR analysis
S6	fetal effects on birthweight cis-only MR analysis
S7	fetal effects on placental weight cis-only MR analysis
S8	maternal effects on placental weight cis-only MR analysis
S9	paternal effects on placental weight cis-only MR analysis
S10	preeclampsia cis-only MR analysis
S11	sporadic miscarriage cis-only MR analysis
S12	stillbirth cis-only MR analysis
S13	offspring birthweight combined cis- and trans-pQTLs MR analysis
S14	maternal effects on birthweight combined cis- and trans-pQTLs MR analysis
S15	own birthweight combined cis- and trans-pQTLs MR analysis
S16	fetal effects on birthweight combined cis- and trans-pQTLs MR analysis
S17	fetal effects on placental weight combined cis- and trans-pQTLs MR analysis
S18	maternal effects on placental weight combined cis- and trans-pQTLs MR analysis
S19	paternal effects on placental weight combined cis- and trans-pQTLs MR analysis
S20	preeclampsia combined cis- and trans-pQTLs MR analysis
S21	sporadic miscarriage combined cis- and trans-pQTLs MR analysis
S22	stillbirth combined cis- and trans-pQTLs MR analysis
S23	offspring birthweight and maternal effects on birthweight SuSiE and coloc analysis
S24	own birthweight and fetal effects on birthweight SuSiE and coloc analysis
S25	fetal effects on placental weight coloc analysis
S26	preeclampsia coloc analysis
S27	significant proteins summary
S28	supplementary references

## Sheet: S1. pQTL QC
Supplementary table S1. A summary of how many SNPs were lost for each step of the instrument selection pipeline for each aptamer. The first two columns are the different identifiers/naming conventions appropriate for the aptamers/protein where the somamer is SomaScans aptamer identification name and the protein is the common protein name which the aptamer targets. The Ferkingstad significant and …
Somamer	Gene name	Ferkingstad significant	Pietzner significant	Ferkingstad only	Pietzner only	Present in both studies	Ambiguos palindromic SNPs	Other QC problem from 2SMR	Remaining in both after QC filter	Beta mismatch	p-value mismatch	z-stat mismatch (z>3)	Remaining in both studies	Combined total (incl. SNPs only present in 1 study)
X10000_28	CRYBB2	1116	195	274	78	842	44	0	798	64	377	129	420	772
X10001_7	RAF1	58	16	7	0	57	2	0	55	1	1	7	48	55
X10003_15	ZNF41	1617	132	279	24	1365	38	0	1327	2	329	4	998	1301
X10006_25	ELK1	2	84	1	6	79	7	0	72	67	1	68	3	10
X10008_43	GUCA1A	1462	264	253	47	1311	32	0	1279	85	349	424	671	971
X10011_65	OCRL	4465	1374	1384	225	3231	66	1	3164	91	880	400	2001	3610
X10012_5	SPDEF	4292	2209	1198	475	3401	61	0	3340	31	229	694	2458	4131
X10014_31	SNAI2	927	0	126	0	801	30	0	771	12	387	11	384	510
X10015_119	KCNAB2	115	210	17	18	245	0	0	245	46	9	167	70	105
X10022_207	POLH	95	0	6	0	89	9	0	80	80	2	79	0	6
X10023_32	VDR	2004	831	330	155	1787	47	0	1740	5	197	59	1496	1981
X10024_44	HOGA1	1174	358	229	62	945	31	0	914	1	66	1	847	1138
X10030_8	MUTYH	218	48	77	3	186	0	0	186	119	139	119	2	82
X10035_6	DUSP4	964	189	129	34	835	30	0	805	1	184	8	614	777
X10036_201	ZHX3	3301	3259	1014	1186	3413	55	0	3358	14	162	710	2517	4717
X10037_98	SIGLEC12	3014	890	679	82	2448	38	0	2410	383	1032	1123	920	1681
X10040_63	TP63	1	212	1	31	181	14	0	167	167	84	167	0	32
X10041_3	HNF4A	8571	5582	2742	3098	6450	71	2	6377	164	801	501	5281	11121
X10042_8	SGK3	72	14	6	2	70	0	0	70	45	0	48	22	30
X10043_31	BRD4	161	57	41	4	126	11	0	115	98	17	101	0	45
X10044_12	WNT10A	3377	481	990	79	2426	57	1	2368	17	745	57	1584	2653
X10045_47	CUL3	54	169	0	15	154	9	0	145	79	79	122	23	38
X10046_55	BIRC2	1491	487	577	52	1052	36	0	1016	164	345	315	484	1113
X10047_12	NCF2	2374	1988	503	260	2192	74	0	2118	117	192	1093	968	1731
X10048_7	CBFB	823	394	138	170	827	34	0	793	271	593	402	120	428
X10049_112	TERF1	96	571	5	79	492	28	0	464	462	72	464	0	84
X10053_5	ILK	223	240	28	32	278	10	0	268	67	70	121	146	206
X10054_3	GAN	2	306	0	48	260	25	0	235	233	43	233	0	48
X10056_5	FOXM1	173	144	20	14	162	20	0	142	0	3	9	132	166
X10058_1	RAD23A	1	1	1	0	1	0	0	1	0	0	0	1	2
X10063_10	FANCL	948	0	118	0	830	37	0	793	218	616	299	101	219
X10064_12	RBBP9	856	1	95	0	762	19	0	743	15	120	22	622	717
X10070_22	PLCG2	255	311	7	30	345	8	0	337	2	10	172	165	202
X10073_22	TDP1	11	294	1	48	256	21	0	235	123	227	226	8	57
X10074_128	BRD2	669	0	85	0	584	26	0	558	3	403	62	97	182
X10075_75	ACBD6	43	94	5	7	94	6	0	88	0	13	32	55	67
X10076_1	AP4M1	19	0	3	0	16	4	0	12	0	0	0	12	15
X10078_5	BAG3	1733	126	394	19	1340	40	0	1300	43	452	73	818	1231
X10080_9	EIF2B1	166	1	2	0	164	0	0	164	0	1	0	163	165
X10081_17	SATB2	3050	1535	844	257	2388	51	1	2336	6	155	237	1950	3051
X10082_251	NEFL	3355	547	1235	66	2169	29	0	2140	568	1080	1081	721	2022
X10085_25	STAR	1297	2	316	1	982	15	0	967	6	323	36	643	960
X10086_39	CBS	11	251	1	36	225	16	0	209	170	207	199	2	39
X10087_10	CRYAA	75	856	1	128	728	31	0	697	697	94	697	0	129
X10088_37	APRT	158	4	58	1	103	0	0	103	47	79	66	16	75
X10089_7	ASMTL	27	336	1	270	67	5	0	62	0	1	30	31	302
X10336_3	STUB1	49	53	11	2	75	10	0	65	0	4	18	46	59
X10339_48	ENO2	602	400	150	60	497	33	0	464	64	98	70	366	576
X10342_55	PIAS4	1131	0	161	0	970	31	0	939	21	210	85	684	845
X10344_334	IL10RA	6534	2340	1656	390	5010	80	1	4929	146	640	376	4111	6157
X10346_5	STAT3	483	552	15	62	664	18	0	646	8	107	284	353	430
X10356_21	JUN	3617	1493	1115	232	2654	56	0	2598	97	251	388	2094	3441
X10361_25	OAS1	79	241	1	20	226	12	0	214	91	10	91	118	139
X10362_35	MYC	245	53	9	2	287	37	0	250	82	2	83	167	178
X10363_13	SMAD3	14	4	4	0	14	0	0	14	4	5	4	9	13
X10364_6	SMAD2	16	1	6	0	11	0	0	11	0	1	0	10	16
X10366_11	PDGFRA	5300	1172	1921	150	3379	59	0	3320	514	1522	833	1708	3779
X10370_21	STAT1	68	59	4	4	89	4	0	85	0	0	27	58	66
X10372_18	STAT6	791	123	138	8	749	21	0	728	155	638	419	85	231
X10390_21	ZNRF3	728	300	63	23	760	21	0	739	48	258	211	375	461
X10391_1	ANGPTL3	1862	732	300	78	1662	4	0	1658	361	715	893	523	901
X10396_6	MCL1	159	645	38	77	574	12	0	562	132	18	536	25	140
X10418_36	STX12	98	39	39	4	71	4	0	67	1	1	4	62	105
X10419_1	SCARA5	1541	291	240	33	1378	54	0	1324	131	493	484	700	973
X10424_31	NPDC1	136	0	13	0	123	11	0	112	89	9	89	14	27
X10425_3	B4GALT5	851	8	111	0	748	32	0	716	111	635	209	81	192
X10426_21	GOSR2	3536	266	983	46	2553	53	0	2500	62	647	200	1737	2766
X10428_1	KIR2DS2	32036	13554	11446	6793	20735	362	4	20369	1179	4433	8780	9733	27972
X10430_31	SLC3A2	534	3	38	0	496	29	0	467	4	133	6	330	368
X10432_3	KIAA1644	187	899	13	157	742	28	0	714	0	277	677	37	207
X10435_2	AGA	1065	409	122	29	1011	17	0	994	147	266	454	506	657
X10438_19	CSF2RA	141	346	28	337	113	1	0	112	0	54	0	58	423
X10440_26	CLMP	574	85	95	9	480	25	0	455	137	262	204	193	297
X10442_1	TMEM190	3082	606	982	83	2163	30	0	2133	520	1158	1203	657	1722
X10445_20	APOM	4921	2077	1881	416	3689	67	0	3622	168	732	852	2417	4714
X10447_18	PABPC3	153	118	17	6	178	15	0	163	0	0	53	110	133
X10449_31	SHISA2	5338	2858	1407	507	4288	72	0	4216	111	596	420	3323	5237
X10451_11	NUCB1	659	100	251	18	409	7	0	402	48	187	83	215	484
X10453_7	CEACAM20	1018	226	135	45	884	33	0	851	2	154	28	697	877
X10454_99	DNAJC16	20	26	16	0	28	2	0	26	5	4	26	0	16
X10455_196	IL31	811	721	50	76	915	16	0	899	38	93	480	383	509
X10462_14	INSL5	136	7	12	0	126	12	0	114	86	101	86	12	24
X10464_6	ANTXR1	868	40	26	6	842	20	0	822	72	302	294	354	386
X10485_56	MAGEA4	23	0	22	0	1	0	0	1	0	1	1	0	22
X10490_3	RPN1	270	587	7	51	723	21	0	702	322	382	576	84	142
X10496_11	CLCA1	68	306	1	53	320	27	0	293	265	145	265	28	82
X10499_1	TMEM106A	1306	1246	53	144	1761	54	0	1707	67	89	829	813	1010
X10506_53	PGRMC2	385	1	16	0	370	11	0	359	113	239	160	78	94
X10507_166	ACRV1	632	0	84	0	548	17	0	531	18	140	17	390	474
X10510_62	SCIMP	133	13	21	3	122	12	0	110	109	16	104	0	24
X10511_10	COL6A3	218	56	51	5	167	13	0	154	6	10	2	144	200
X10512_13	CSF2RB	750	325	97	40	707	21	0	686	208	255	431	164	301
X10513_13	KCNIP3	1247	1	515	0	733	12	1	720	221	678	198	40	555
X10539_30	CD99L2	1736	451	310	90	1426	37	0	1389	74	194	71	1192	1592
X10546_2	TSPEAR	4182	929	1443	171	2748	54	1	2693	30	263	36	2421	4035
X10550_37	BMPR1B	2801	1092	885	199	2121	47	0	2074	2	246	216	1628	2712
X10551_7	LAT	1023	26	384	2	640	13	0	627	56	139	7	485	871
X10552_88	KLRC4	359	11	10	0	360	14	0	346	7	224	80	115	125
X10553_8	TOR1AIP2	100	1	24	0	77	7	0	70	67	2	67	1	25
X10554_23	GLB1	391	0	40	0	351	19	0	332	0	170	0	162	202
X10557_6	TEX29	1876	1222	445	436	1711	27	0	1684	67	330	482	1021	1902
X10558_26	PCDH9	2104	645	402	78	1881	53	0	1828	275	562	346	1247	1727
X10560_1	ITM2C	385	0	158	0	227	12	0	215	21	74	29	141	299
X10561_5	PGLYRP3	1775	602	250	108	1592	47	0	1545	69	227	89	1273	1631
X10562_42	NETO2	215	0	11	0	204	8	0	196	188	93	188	6	17
X10563_13	LYSMD3	318	2	21	1	298	24	0	274	274	175	265	0	22
X10565_19	SLITRK3	4837	1041	723	85	4304	111	0	4193	69	1140	202	2971	3779
X10569_28	MFAP2	1742	1002	247	249	1584	40	0	1544	44	183	395	1008	1504
X10571_14	MGAT1	1004	102	524	57	523	23	0	500	124	255	128	240	821
X10572_65	CST8	4977	549	1717	89	3283	77	0	3206	539	1516	757	1580	3386
X10574_10	B2M	3653	1752	890	284	2865	63	0	2802	296	827	994	1479	2653
X10575_31	PUF60	334	75	35	6	300	11	0	289	123	22	123	156	197
X10580_14	SFTA2	1563	424	176	63	1405	45	0	1360	7	60	57	1275	1514
X10582_36	POMK	2683	437	611	69	2072	46	0	2026	32	435	19	1588	2268
X10583_1	TMEM108	2	0	1	0	1	0	0	1	1	1	1	0	1
X10584_7	NDUFS4	21080	2583	7912	316	13238	243	0	12995	4253	9065	7634	2146	10374
X10588_39	ST3GAL5	78	65	2	3	134	10	0	124	90	37	123	0	5
X10600_24	CLGN	2309	114	522	10	1787	36	0	1751	438	1310	984	185	717
X10603_1	HTN3	2550	1009	314	198	2239	108	0	2131	10	140	36	1969	2481
X10605_22	APMAP	1033	306	39	21	1043	29	0	1014	513	480	657	322	382
X10606_34	TOR1AIP1	8703	47	3250	3	5490	85	1	5404	512	2883	1908	2090	5343
X10608_9	HTN1	744	511	89	72	726	21	0	705	51	24	108	584	745
X10612_18	PLOD3	387	67	256	41	157	3	0	154	67	124	74	23	320
X10613_33	CASC4	2197	823	211	183	2017	27	0	1990	130	424	446	1274	1668
X10615_18	MPZ	1808	424	329	39	1521	23	0	1498	198	497	406	937	1305
X10616_67	PODXL2	155	34	69	2	118	4	0	114	34	112	32	2	73
X10618_190	LRP2	963	0	106	0	857	34	1	822	8	435	151	305	411
X10620_21	MSMB	18901	1987	7249	518	11760	165	0	11595	2763	6995	6738	3351	11118
X10621_26	PRR16	719	255	75	29	732	19	0	713	76	239	302	229	333
X10623_19	MUC1	611	0	69	0	542	28	0	514	20	168	96	278	347
X10624_45	SPINK13	503	131	36	9	543	29	0	514	368	221	483	30	75
X10627_87	APLP2	938	310	71	32	934	56	0	878	1	48	78	753	856
X10630_5	HTATIP2	2565	1194	329	92	2362	48	0	2314	280	722	1008	1014	1435
X10637_50	KIAA1324	124	114	25	15	198	13	0	185	93	87	93	23	63
X10638_1	TINF2	154	0	1	0	153	7	0	146	146	76	145	0	1
X10643_16	OLFM3	1997	359	545	65	1457	43	1	1413	8	126	22	1266	1876
X10647_18	ASCC1	240	13	29	3	213	9	0	204	174	167	178	19	51
X10663_42	INSIG1	13	206	0	26	193	13	0	180	157	82	180	0	26
X10666_7	GNPTG	1037	689	234	97	891	6	0	885	12	47	387	468	799
X10667_78	C1orf185	134	175	16	27	155	13	0	142	142	1	142	0	43
X10668_5	STX4	105	31	65	3	58	2	0	56	0	17	17	39	107
X10672_75	SFTPB	980	239	247	27	759	15	0	744	108	315	179	394	668
X10675_223	TMX2	4052	982	1080	180	2975	56	1	2918	40	520	97	2383	3643
X10677_9	NDUFB4	8274	2860	2365	482	6020	103	1	5916	221	852	703	4750	7597
X10693_43	KLRG2	1801	915	483	338	1318	40	1	1277	30	149	56	1083	1904
X10695_12	WFDC10B	81	163	2	12	151	10	0	141	135	0	141	0	14
X10699_52	LRP1	73	516	24	80	443	29	0	414	347	196	365	47	151
X10700_10	IGSF11	376	0	131	0	245	10	0	235	0	97	0	138	269
X10702_1	COL28A1	148	80	52	6	145	3	0	142	3	43	7	97	155
X10703_203	SUDS3	1124	350	166	57	961	32	0	929	1	33	0	896	1119
X10704_91	LRMP	172	0	24	0	148	12	0	136	2	6	2	130	154
X10705_14	ST6GALNAC3	15	757	9	100	663	30	0	633	602	424	626	4	113
X10708_3	GNRH2	471	238	90	34	390	29	0	361	102	103	255	104	228
X10710_23	ZPBP2	302	88	42	8	266	9	0	257	226	185	211	0	50
X10713_151	CD300LB	168	59	10	7	158	10	0	148	84	3	84	63	80
X10714_7	ACE	4654	1935	1224	312	3650	65	0	3585	372	955	1193	1966	3502
X10716_35	PSMD5	734	331	134	106	632	29	0	603	71	15	71	517	757
X10722_13	SYK	247	353	14	31	365	23	0	342	2	9	208	134	179
X10731_10	HS3ST5	863	296	83	33	780	17	0	763	118	299	125	463	579
X10734_339	GAL3ST2	6082	1601	1828	265	4343	81	1	4261	206	886	309	3289	5382
X10737_96	SERPINB1	479	42	24	9	464	32	0	432	5	369	98	45	78
X10748_216	PCDHB2	4350	1543	1269	229	3145	62	1	3082	14	799	103	2189	3687
X10752_8	CDYL2	517	86	28	7	497	20	0	477	183	223	226	208	243
X10753_31	ADAM7	940	329	173	42	786	8	0	778	18	54	52	674	889
X10754_113	PROK2	3069	433	754	40	2361	53	0	2308	199	837	487	1275	2069
X10756_34	UCN3	169	2	1	0	170	19	0	151	0	140	2	10	11
X10758_2	KERA	1262	163	181	5	1082	40	0	1042	157	647	432	340	526
X10760_107	GRIA4	10621	492	4125	99	6539	119	1	6419	189	2206	1012	3767	7991
X10761_5	TMED2	1202	1	164	0	1039	41	0	998	78	679	290	251	415
X10762_2	KLRG2	445	31	49	4	397	13	0	384	106	201	107	180	233
X10767_52	GPR64	1076	0	235	0	841	24	0	817	247	748	322	17	252
X10772_21	CSGALNACT2	1512	634	213	99	1364	47	0	1317	1	158	93	1075	1387
X10781_19	CLEC4G	1668	96	193	11	1494	29	0	1465	16	369	384	827	1031
X10785_8	LRRC52	1346	1416	550	709	807	22	0	785	3	24	87	675	1934
X10798_4	CD300E	1143	67	157	10	986	40	0	946	39	411	85	534	701
X10800_15	SERPINH1	309	232	10	16	373	22	0	351	0	19	47	285	311
X10809_14	KLRB1	1947	1330	151	240	1852	92	0	1760	29	400	529	969	1360
X10814_7	CD1A	5240	2138	1852	335	3565	56	1	3508	71	427	319	2831	5018
X10815_2	HABP4	1223	1542	189	173	1510	48	0	1462	140	94	1161	258	620
X10816_150	PILRA	17474	3313	7495	507	10173	155	0	10018	2873	5724	5235	3099	11101
X10817_26	TOMM20L	5241	2084	1371	349	4052	70	0	3982	182	538	266	3351	5071
X10818_36	SMPD1	6640	1027	1143	115	5506	95	0	5411	141	541	214	4832	6090
X10825_12	VSIG10	412	3	122	1	290	20	0	270	78	73	79	128	251
X10827_67	LINGO3	0	999	0	219	780	29	0	751	477	436	738	13	232
X10830_5	EFCAB14	79	151	4	16	136	12	0	124	123	1	123	0	20
X10832_24	B4GALT6	4399	782	1683	73	2881	70	0	2811	1005	1778	1734	830	2586
X10833_64	HHIP	1478	754	348	213	1277	76	0	1201	6	27	80	1102	1663
X10835_25	A4GNT	277	42	1	3	277	7	0	270	67	166	74	104	108
X10842_7	GCNT4	1814	663	300	129	1520	48	0	1472	3	160	8	1306	1735
X10847_1	SIGLEC15	2322	1363	369	222	1970	48	0	1922	5	62	144	1719	2310
X10848_137	BTNL3	2054	152	312	23	1742	44	0	1698	2	256	2	1442	1777
X10851_77	EBI3	4813	675	1387	85	3440	87	0	3353	636	1585	1253	1540	3012
X10852_114	HNRNPDL	76	43	4	0	77	2	0	75	0	1	0	74	78
X10866_60	SMEK1	279	78	73	4	258	8	0	250	58	81	70	166	243
X10876_300	BRAT1	193	3	66	0	130	11	0	119	109	118	112	0	66
X10880_38	FAM163B	752	882	20	97	954	27	0	927	10	15	467	459	576
X10882_12	DSC1	1401	1069	197	149	1512	69	0	1443	16	147	320	1052	1398
X10885_36	C6orf89	548	191	64	31	605	28	0	577	415	281	545	20	115
X10889_2	MRAP2	24	22	5	0	34	0	0	34	0	12	9	15	20
X10890_135	LCTL	1239	243	196	37	1043	33	0	1010	24	149	23	861	1094
X10892_8	OSMR	1243	416	279	39	1143	55	0	1088	22	604	503	82	400
X10895_28	TMPRSS11B	1558	331	476	59	1087	33	0	1054	6	72	19	963	1498
X10900_272	STMN2	185	267	2	21	276	13	0	263	0	9	102	161	184
X10902_53	ASPRV1	1022	222	161	17	937	15	0	922	81	186	92	733	911
X10903_50	STX8	64	13	9	0	67	3	0	64	0	1	5	58	67
X10907_116	NTM	1868	329	291	45	1661	55	0	1606	86	845	818	533	869
X10908_2	GALNT13	142	5	16	0	126	8	0	118	69	25	69	26	42
X10910_6	CEACAM4	1155	2	198	0	957	35	0	922	23	193	10	729	927
X10916_44	PLA2R1	15945	2886	5271	285	10764	249	0	10515	2453	5597	5763	2711	8267
X10917_40	GNGT2	94	278	18	30	250	13	0	237	235	80	235	2	50
X10924_258	CYB5D2	3676	4612	830	1403	4109	42	0	4067	93	196	1892	2151	4384
X10933_107	CALN1	1760	821	305	166	1461	43	0	1418	1	102	16	1301	1772
X10938_13	CD58	1537	130	288	9	1251	40	0	1211	22	227	67	939	1236
X10939_16	PLEKHA4	886	30	96	3	809	32	0	777	4	172	9	603	702
X10940_25	SRL	598	579	29	54	713	21	0	692	90	22	227	453	536
X10945_11	STX6	1157	1	157	0	1001	41	0	960	29	713	244	165	322
X10948_14	PLD3	326	325	20	38	574	9	0	565	38	131	275	223	281
X10949_59	RPLP2	86	17	7	0	89	9	0	80	80	10	80	0	7
X10953_14	CLEC2A	805	127	263	10	543	10	0	533	129	193	247	227	500
X10955_4	CLEC10A	1312	0	237	0	1075	21	0	1054	60	446	133	538	775
X10956_82	GCSH	92	287	3	56	320	14	0	306	193	205	208	97	156
X10959_125	BET1L	872	426	123	80	919	34	0	885	262	540	726	15	218
X10961_15	RARRES3	529	537	15	82	542	13	0	529	6	2	291	238	335
X10974_20	SPINK7	837	369	159	32	765	22	0	743	49	323	343	313	504
X10975_59	MUCL1	1683	773	202	150	1481	43	0	1438	8	103	18	1324	1676
X10977_55	UCMA	1094	267	184	32	1019	20	0	999	245	439	344	516	732
X10981_56	NRG3	99	103	24	11	96	8	0	88	88	1	88	0	35
X10990_21	LRRK2	2804	1334	798	199	2080	49	1	2030	4	123	276	1643	2640
X11067_13	BGLAP	9684	4625	4754	3280	4945	173	3	4769	60	705	270	4005	12039
X11071_1	IL5	200	48	69	3	131	7	0	124	70	56	69	0	72
X11094_104	CLC	978	84	172	7	806	31	0	775	43	191	90	584	763
X11096_57	N6AMT1	94	2	69	0	27	0	0	27	4	5	5	20	89
X11098_1	PDXK	549	1091	110	165	985	49	0	936	249	392	742	187	462
X11101_18	TLR4	77	0	3	0	74	7	0	67	67	0	67	0	3
X11102_22	REG4	445	208	162	29	304	0	0	304	2	15	7	289	480
X11103_24	HSPB1	3099	1885	728	290	2718	64	0	2654	255	541	1086	1321	2339
X11104_13	CHI3L1	4799	578	1614	48	3313	59	0	3254	1284	2301	2361	512	2174
X11105_171	ENO1	3	1	2	0	1	0	0	1	0	0	0	1	3
X11107_25	TENM3	385	522	58	56	588	24	0	564	415	106	475	89	203
X11109_56	SVEP1	3042	1238	609	175	2713	24	0	2689	334	874	1070	1313	2097
X11110_4	TMEM119	218	97	15	12	272	18	0	254	148	173	231	0	27
X11112_18	TMEM167A	76	139	1	14	127	9	0	118	117	2	117	0	15
X11116_16	C11orf87	6247	6727	2590	3383	5184	146	3	5035	316	637	1278	3607	9580
X11117_2	SPATA20	1153	637	137	66	1129	28	0	1101	162	359	600	282	485
X11118_107	RAB17	6343	3131	1643	608	4960	77	0	4883	174	678	820	3604	5855
X11120_49	NAT14	1481	265	311	29	1207	44	0	1163	5	133	90	943	1283
X11122_97	SPG21	163	20	4	1	165	5	0	160	0	135	3	22	27
X11126_102	TRIO	179	1	116	0	64	4	0	60	0	8	0	52	168
X11128_29	TMEM132C	441	50	174	8	277	25	0	252	109	59	106	106	288
X11129_66	BMP15	2420	878	658	163	1767	48	1	1718	9	279	157	1287	2108
X11130_158	CACNB4	275	232	28	21	325	15	0	310	11	30	47	260	309
X11134_30	MTRF1L	537	961	15	68	1012	26	0	986	85	60	942	43	126
X11135_5	MRPL55	776	607	198	57	1127	16	1	1110	48	759	952	4	259
X11137_43	CSF2RB	3506	721	1090	143	2437	51	0	2386	92	498	103	1866	3099
X11138_16	RUNX3	202	50	1	4	202	13	0	189	145	113	170	4	9
X11140_56	COL1A1	1034	339	364	25	793	34	0	759	31	148	71	596	985
X11142_11	ANGPTL1	1912	1238	280	112	1864	39	0	1825	146	430	508	1044	1436
X11143_32	OLFM3	852	612	92	57	1273	51	0	1222	144	232	600	556	705
X11144_10	DEFB116	701	3	106	0	595	27	0	568	222	546	309	21	127
X11145_72	KIAA1549L	1063	599	89	72	1042	18	0	1024	133	113	427	516	677
X11146_4	TBX22	391	56	29	3	373	15	0	358	342	44	350	0	32
X11147_17	TREML1	45	13	1	2	45	3	0	42	0	13	7	29	32
X11149_3	TLR1	712	0	299	0	413	12	1	400	9	338	45	62	361
X11152_46	KLK13	637	206	69	23	623	20	0	603	59	260	131	329	421
X11154_3	NFE2L1	104	93	9	6	181	27	0	154	70	70	72	82	97
X11155_16	COL6A5	356	0	79	0	277	16	0	261	253	172	238	0	79
X11158_40	CCDC64	398	0	56	0	342	16	0	326	166	190	166	0	56
X11160_56	RNF122	1568	585	94	51	1497	43	0	1454	0	64	18	1373	1518
X11161_5	SPG20	67	67	6	8	90	2	0	88	0	3	5	80	94
X11162_37	EQTN	734	11	367	0	367	13	1	353	1	145	57	207	574
X11163_7	FAM162B	938	0	137	0	801	29	0	772	129	483	133	286	423
X11164_7	TENM2	1842	763	309	143	1559	48	0	1511	15	104	23	1399	1851
X11167_6	MTMR1	3706	1529	1005	259	2957	53	0	2904	183	694	458	1984	3248
X11168_3	MEGF10	2441	611	773	114	1728	48	1	1679	37	264	75	1404	2291
X11171_25	FLNA	5	9	1	0	13	1	0	12	0	0	6	6	7
X11173_29	MILR1	282	282	13	19	397	15	0	382	116	16	358	23	55
X11174_8	THSD7A	1864	30	1078	5	786	16	1	769	12	362	20	407	1490
X11175_45	LPCAT2	74	565	0	85	480	27	0	453	362	8	453	0	85
X11177_16	KRT5	1162	242	114	29	1058	27	0	1031	157	243	152	778	921
X11178_21	SVEP1	3246	1325	619	197	2910	25	0	2885	510	1202	1389	1112	1928
X11179_7	TSSK1B	127	4	62	0	69	0	0	69	21	61	13	8	70
X11180_17	SMARCC1	2255	1135	510	198	1823	47	0	1776	2	35	236	1506	2214
X11185_145	GCH1	1892	1361	323	269	1876	41	0	1835	12	105	394	1375	1967
X11186_12	TMEM52	63	555	0	77	478	26	0	452	256	208	437	15	92
X11187_11	CLEC12A	12611	1593	4573	201	8164	210	0	7954	2173	4375	4585	2291	7065
X11190_129	YME1L1	271	0	21	0	250	25	0	225	145	220	153	2	23
X11192_168	TINAGL1	1059	72	96	4	1009	26	0	983	60	198	64	738	838
X11193_27	HNF1A	21	0	1	0	20	0	0	20	0	20	0	0	1
X11194_6	SIT1	0	5	0	1	4	0	0	4	0	4	4	0	1
X11196_31	COL6A3	241	78	53	6	237	15	0	222	2	14	44	165	224
X11198_37	CREB3L1	970	98	133	12	837	31	0	806	1	242	0	564	709
X11201_19	PUS1	224	7	25	1	205	12	0	193	175	184	113	3	29
X11202_70	TBX5	801	42	105	3	735	32	0	703	50	524	171	111	219
X11204_80	CXADR	24	89	0	7	106	8	0	98	74	0	74	24	31
X11205_10	ITGB7	40	28	3	3	60	3	0	57	1	1	21	36	42
X11207_3	MSR1	1131	206	154	25	1140	41	0	1099	261	880	591	49	228
X11208_15	NAGPA	1518	320	566	41	1074	32	0	1042	297	631	671	186	793
X11211_7	TBCE	559	502	13	56	594	37	0	557	0	9	88	462	531
X11212_7	TXNDC5	759	252	212	23	672	12	1	659	122	209	296	277	512
X11214_40	DNAJB9	789	411	153	45	835	6	0	829	63	192	240	507	705
X11215_6	CDH15	1408	520	382	44	1081	5	0	1076	88	375	205	638	1064
X11217_16	CTBP1	7	51	6	3	48	0	0	48	45	45	45	3	12
X11218_84	TPMT	1657	378	104	31	1575	50	0	1525	52	430	53	1089	1224
X11219_95	FGFBP3	1547	1116	139	126	1561	42	0	1519	95	91	280	1175	1440
X11220_53	C10orf105	113	755	46	140	682	27	0	655	279	382	632	0	186
X11223_1	TMEM154	610	288	41	30	724	21	0	703	81	56	147	540	611
X11226_16	UBE3A	93	35	1	1	113	9	0	104	67	37	87	16	18
X11227_31	TBL2	31	131	3	7	124	12	0	112	0	14	105	7	17
X11228_37	RIC3	2099	1693	319	292	2159	51	0	2108	42	99	547	1514	2125
X11229_16	ERN1	148	54	22	5	175	10	0	165	148	92	148	0	27
X11231_12	FDX1L	28	119	0	15	132	11	0	121	93	15	93	26	41
X11237_49	PCOLCE	1246	382	205	36	1139	5	0	1134	7	81	130	931	1172
X11239_49	TMPRSS6	12398	1866	5240	189	7416	163	0	7253	2315	4478	4072	1841	7270
X11241_8	ASL	4445	2115	488	236	3991	33	0	3958	8	121	224	3654	4378
X11242_33	TGM1	455	1	151	0	305	27	0	278	76	112	68	99	250
X11243_90	ADGRF1	401	63	16	6	386	10	0	376	3	176	16	200	222
X11247_20	NAGS	1122	103	175	12	951	30	0	921	4	160	3	759	946
X11248_43	UROS	399	267	63	32	390	0	0	390	18	96	119	199	294
X11252_30	LRCH4	1140	120	144	17	996	36	0	960	0	168	1	792	953
X11254_13	PAPLN	839	10	108	5	735	27	0	708	190	615	304	53	166
X11257_1	QDPR	1103	309	137	32	1002	15	0	987	16	321	77	622	791
X11258_41	MADCAM1	259	1	8	0	252	9	0	243	30	231	216	11	19
X11260_47	SUN5	1145	308	310	25	1115	67	0	1048	527	752	630	204	539
X11262_39	TRABD	437	0	17	0	420	20	0	400	1	180	13	220	237
X11263_57	CASQ1	1140	376	261	86	923	25	0	898	3	243	170	492	839
X11264_33	XDH	40	118	12	17	128	12	0	116	91	17	91	9	38
X11265_8	ALDH1A1	222	361	22	28	365	10	0	355	0	2	117	238	288
X11266_8	SELPLG	1761	409	159	31	1691	44	0	1647	87	478	267	1104	1294
X11270_17	CHCHD10	2275	496	391	72	2118	55	0	2063	11	384	218	1568	2031
X11273_176	GSTT2B	975	925	335	327	852	23	0	829	110	33	535	272	934
X11275_94	LRP1B	1708	968	144	161	1596	49	0	1547	106	272	305	1129	1434
X11277_23	ATF6	8929	5466	3752	3079	5617	160	3	5454	57	432	303	4813	11644
X11278_4	COL11A2	3088	1187	819	308	2426	44	0	2382	216	702	474	1481	2608
X11279_42	GABBR1	1	371	0	52	320	26	0	294	293	65	293	1	53
X11280_6	GAD1	678	0	85	0	593	24	0	569	1	352	59	172	257
X11281_6	GRB7	4713	2895	1269	578	4012	67	0	3945	149	363	841	2868	4715
X11283_13	DCAF5	1871	843	296	160	1589	43	0	1546	1	73	83	1390	1846
X11284_24	LAIR1	268	73	20	6	269	12	0	257	241	128	257	0	26
X11286_78	VIMP	806	283	39	34	770	34	0	736	2	19	5	714	787
X11287_14	CYB5A	371	308	3	20	370	6	0	364	36	36	130	234	257
X11288_26	NT5C2	965	913	127	89	1025	21	0	1004	14	31	328	666	882
X11289_31	CSNK1D	158	118	1	11	190	14	0	176	174	3	175	0	12
X11292_13	SCARA3	5022	2511	1432	451	4029	64	1	3964	166	615	946	2598	4481
X11293_14	LRRN1	4752	870	1476	90	3384	49	0	3335	704	1364	1227	1697	3263
X11297_54	NOTCH2	1	16	1	2	14	0	0	14	14	0	14	0	3
X11300_32	SORT1	1037	0	307	0	730	29	0	701	54	279	139	357	664
X11302_237	TNR	2494	696	384	96	2198	52	0	2146	26	754	201	1293	1773
X11303_7	SAMHD1	1761	1136	226	193	1610	49	0	1561	1	22	486	1054	1473
X11307_33	WWP1	213	103	24	5	251	23	0	228	0	3	43	182	211
X11308_8	CREB3L4	15957	11950	6466	5164	11188	220	3	10965	678	1333	3388	7029	18659
X11311_79	RAG1	464	435	53	66	574	11	0	563	102	113	417	64	183
X11312_40	PMS2	1424	525	164	89	1262	40	0	1222	1	96	5	1123	1376
X11313_100	PCBD1	563	121	223	11	341	2	0	339	60	112	69	227	461
X11315_148	PPM1D	697	320	74	34	908	35	0	873	62	694	402	104	212
X11319_106	MRE11A	535	255	48	33	574	14	0	560	0	143	225	261	342
X11320_29	CHFR	833	162	124	20	724	35	0	689	0	86	51	553	697
X11324_3	PXDNL	82	1	1	0	82	9	0	73	72	6	73	0	1
X11325_8	BTG2	5974	2766	1827	500	4404	68	1	4335	137	552	769	3166	5493
X11327_56	CLK2	6999	2542	2041	432	5098	84	1	5013	185	703	686	3848	6321
X11328_9	USB1	84	531	7	74	459	36	0	423	422	9	422	0	81
X11330_15	CSNK2B	114	308	40	36	322	19	0	303	182	91	263	28	104
X11333_82	ARHGAP25	281	366	2	29	388	11	0	377	72	103	206	167	198
X11334_7	LILRB3	139	202	18	21	302	19	0	283	112	121	283	0	39
X11336_9	FANCF	536	925	177	345	730	37	0	693	211	5	400	292	814
X11338_49	BLK	139	37	13	4	159	12	0	147	113	17	113	33	50
X11342_59	PLXDC2	1	273	0	50	223	5	0	218	0	23	216	2	52
X11347_9	TALDO1	84	509	26	60	507	37	0	470	220	321	418	15	101
X11348_132	P4HA2	456	172	11	25	463	5	0	458	3	55	38	370	406
X11350_30	STUB1	66	68	5	3	106	7	0	99	0	0	34	65	73
X11351_233	NHEJ1	257	349	25	53	338	2	0	336	3	26	206	116	194
X11352_42	TTN	85	330	38	60	317	26	0	291	273	57	270	0	98
X11354_21	PLCB1	97	36	4	1	115	14	0	101	3	3	21	80	85
X11355_10	EIF5A2	23	21	8	1	30	2	0	28	1	9	8	18	27
X11356_19	DGCR14	52	26	0	3	68	1	0	67	45	0	65	2	5
X11358_15	GRB10	230	156	9	10	276	25	0	251	1	13	54	197	216
X11360_39	RRM1	4156	273	688	46	3469	71	0	3398	958	1376	1442	1411	2145
X11361_73	TYMP	64	21	6	1	68	3	0	65	0	5	4	56	63
X11363_58	AQP4	1046	29	185	1	889	33	0	856	32	355	27	501	687
X11364_18	MFN1	136	35	10	4	157	13	0	144	144	17	144	0	14
X11365_17	TENM4	45	858	0	112	746	30	0	716	716	91	716	0	112
X11368_32	AK2	5	144	4	16	129	9	0	120	102	120	119	0	20
X11369_23	ADH5	1003	508	339	50	785	12	0	773	28	369	397	116	505
X11370_20	INPP5E	159	216	3	15	340	39	0	301	70	43	108	188	206
X11371_1	GPR101	469	93	34	8	498	28	0	470	203	417	322	24	66
X11372_2	ZNF18	3434	1718	838	265	2679	53	0	2626	12	219	219	2194	3297
X11375_49	FOXL2	144	0	27	0	117	11	0	106	97	11	97	0	27
X11377_19	ADH7	1514	359	259	36	1261	22	0	1239	147	309	157	930	1225
X11378_37	SYK	238	261	12	25	280	13	0	267	0	3	193	74	111
X11380_84	RBM24	4009	2071	1163	367	3091	59	0	3032	110	348	551	2238	3768
X11381_56	PRPS1	1	58	1	4	54	2	0	52	52	0	52	0	5
X11382_5	BLVRA	2	24	0	0	26	0	0	26	1	2	24	1	1
X11383_41	KRT7	3130	1754	612	269	2649	49	0	2600	170	364	452	2029	2910
X11387_3	ATF6B	8953	2755	3305	893	5878	118	2	5758	135	879	364	4788	8986
X11388_75	WFDC2	190	9	10	0	189	4	0	185	10	36	10	149	159
X11390_24	CA8	2894	531	429	46	2550	81	0	2469	312	671	679	1415	1890
X11391_69	MVK	1003	350	107	41	900	24	0	876	171	402	252	433	581
X11395_5	PTK2B	16	6	2	5	15	3	0	12	0	1	0	11	18
X11396_39	DNAI1	2072	924	322	168	1825	45	0	1780	70	195	201	1471	1961
X11401_181	RNF146	1355	925	125	81	1595	49	0	1546	260	661	1107	145	351
X11402_17	KMT2C	1045	166	84	11	1000	48	0	952	2	659	169	174	269
X11405_150	CARD9	1596	825	260	150	1531	53	0	1478	2	95	187	1200	1610
X11406_82	ACAD8	501	6	70	3	433	13	0	420	225	398	286	8	81
X11407_57	PLSCR3	2076	20	790	3	1303	33	1	1269	167	1094	199	124	917
X11416_23	FBXL4	1705	1050	66	118	1748	30	0	1718	1	416	209	1178	1362
X11421_10	EHD4	158	138	10	10	180	4	0	176	0	5	24	149	169
X11422_2	DLX3	141	165	14	14	278	18	0	260	5	219	217	2	30
X11424_4	FAH	1729	277	702	28	1059	10	0	1049	88	353	255	613	1343
X11425_31	RUFY1	1046	81	179	7	941	37	0	904	78	359	105	520	706
X11428_31	PDLIM1	33	3	6	0	28	6	0	22	0	4	0	18	24
X11429_80	HNRNPC	2942	1716	738	270	2257	48	0	2209	76	136	474	1673	2681
X11430_49	DTX1	6166	2038	2546	733	3931	119	1	3811	30	709	494	2703	5982
X11431_235	RECQL	2176	169	991	8	1237	26	0	1211	403	859	866	164	1163
X11432_11	PQBP1	770	0	58	0	712	30	0	682	19	417	96	198	256
X11433_11	TCTN2	132	55	49	12	86	1	0	85	0	1	4	80	141
X11436_6	INA	2	333	0	32	303	9	0	294	90	202	292	2	34
X11438_6	DNAJB2	15	42	7	1	42	4	0	38	0	1	26	12	20
X11439_88	RHPN2	3178	1286	743	226	2465	50	0	2415	9	299	210	1918	2887
X11440_58	SOCS3	1392	661	453	78	962	11	0	951	70	150	235	646	1177
X11441_11	PYGL	3392	3400	260	372	3769	325	0	3444	16	65	457	2957	3589
X11442_1	DNER	156	0	40	0	116	11	0	105	95	20	95	0	40
X11444_49	POLR3F	79	366	2	33	336	20	0	316	314	113	314	2	37
X11448_34	GALK1	317	21	55	2	263	16	0	247	0	120	6	121	178
X11449_22	CAPZA1	10	40	9	4	37	0	0	37	1	1	28	9	22
X11454_87	EIF3G	107	158	8	11	222	26	0	196	77	77	103	93	112
X11456_2	MAGEB10	1697	777	213	149	1505	43	0	1462	1	69	75	1318	1680
X11457_53	GALE	622	135	17	12	616	23	0	593	1	12	23	560	589
X11458_30	PCBP1	11	130	0	17	124	13	0	111	86	111	103	0	17
X11459_81	ELL	3858	2285	904	360	3313	56	0	3257	88	167	701	2465	3729
X11462_8	RBFOX2	131	335	37	53	302	27	0	275	255	21	268	0	90
X11464_9	RELB	4497	2303	1072	351	3585	61	0	3524	95	311	609	2668	4091
X11465_4	GPR135	1531	908	206	164	1380	42	0	1338	1	46	98	1195	1565
X11468_15	RBM19	839	217	391	27	487	15	0	472	47	193	146	182	600
X11476_43	VPS4A	7	1	5	0	2	0	0	2	0	0	0	2	7
X11480_1	ALDH3A1	299	470	3	60	499	18	0	481	249	74	286	194	257
X11481_25	HAVCR2	281	151	138	16	278	13	0	265	24	160	128	37	191
X11486_26	ZNF174	269	1	16	0	254	26	0	228	162	123	155	3	19
X11490_42	UBL4A	63	54	9	2	104	13	0	91	32	33	42	48	59
X11493_169	DYNLL2	19	2	6	0	15	0	0	15	0	0	0	15	21
X11494_4	ELL2	0	102	0	6	96	9	0	87	80	0	80	7	13
X11510_31	APOL1	6208	2256	1936	237	4434	66	0	4368	459	1120	1241	2671	4844
X11513_92	CD38	1958	832	291	166	1694	46	0	1648	2	149	83	1416	1873
X11514_196	CD59	652	165	46	11	617	29	0	588	227	227	230	253	310
X11516_7	FABP1	2027	244	175	20	1865	42	0	1823	68	179	70	1629	1824
X11530_37	HMBS	153	0	13	0	140	2	0	138	1	49	0	89	102
X11531_24	C10orf54	1629	1449	680	458	1485	50	0	1435	29	319	722	459	1597
X11534_6	LRIT3	33	473	0	65	433	12	0	421	266	113	378	38	103
X11536_9	MYSM1	184	184	0	19	237	19	0	218	164	64	218	0	19
X11537_12	TFR2	1517	258	419	52	1098	33	1	1064	15	142	14	922	1393
X11538_216	MLYCD	2	236	0	28	210	0	0	210	47	29	208	1	29
X11539_4	ATP5J2	1270	416	191	64	1221	38	0	1183	35	246	163	927	1182
X11540_37	FOXO3	166	120	4	11	171	16	0	155	0	2	3	152	167
X11542_11	TMEM230	886	143	76	19	902	35	0	867	66	314	281	437	532
X11543_84	LIMA1	1432	599	149	64	1749	52	0	1697	37	703	766	396	609
X11544_39	PHF3	1	28	0	1	27	2	0	25	11	0	21	4	5
X11546_7	CYGB	227	49	4	4	268	3	0	265	78	218	120	2	10
X11547_84	MUSK	349	2	1	0	349	16	0	333	0	59	0	274	275
X11548_84	CDC25A	1	5	1	3	2	0	0	2	0	1	2	0	4
X11549_6	ISL1	560	0	14	0	546	28	0	518	129	0	129	389	403
X11551_16	HMG20B	27	291	5	25	274	16	0	258	112	25	244	14	44
X11556_19	ARFGAP1	2107	1011	378	152	1741	48	0	1693	2	65	4	1626	2156
X11557_3	SMURF1	282	208	8	12	280	14	0	266	81	9	112	154	174
X11560_76	NFATC4	1052	47	136	3	916	31	0	885	15	362	37	489	628
X11562_9	POLE2	81	578	1	69	514	30	0	484	479	110	479	5	75
X11563_51	SYTL4	1663	169	225	16	1459	43	0	1416	18	321	110	1056	1297
X11565_58	ZNF23	644	758	64	138	806	28	0	778	1	9	396	375	577
X11566_48	KRT72	73	383	0	34	349	13	0	336	265	161	336	0	34
X11567_23	ZNF10	77	399	8	80	375	28	0	347	279	187	279	58	146
X11568_2	FKBP1B	1243	1240	51	123	1404	10	0	1394	2	36	581	792	966
X11570_94	BCAP29	2261	373	657	73	1606	46	0	1560	16	555	22	1002	1732
X11571_75	KLRC3	431	287	130	35	441	22	0	419	167	186	175	222	387
X11572_4	DNM2	25	54	3	3	73	5	0	68	45	48	49	16	22
X11573_3	SRSF6	67	49	15	3	98	2	0	96	60	25	60	26	44
X11582_63	DNAJA2	29	210	0	28	211	21	0	190	94	184	170	6	34
X11587_5	MGA	409	98	101	14	315	16	0	299	180	109	180	89	204
X11590_5	RBM23	0	166	0	30	136	13	0	123	123	3	123	0	30
X11591_43	PRC1	425	67	31	5	456	30	0	426	426	82	425	0	36
X11592_1	ELAVL1	277	110	20	6	304	16	0	288	98	148	175	68	94
X11593_21	CXCL9	609	2	91	0	518	15	0	503	490	99	483	0	91
X11596_47	ZNF75D	88	283	3	53	235	26	0	209	204	5	204	0	56
X11601_26	DHX8	2794	2567	268	221	2781	77	0	2704	152	148	1393	1250	1739
X11606_22	DNAJB6	16	341	1	56	290	27	0	263	101	121	257	1	58
X11607_15	BRD1	126	254	15	42	216	27	0	189	188	1	188	0	57
X11608_5	MAP1LC3B	775	404	47	38	791	40	0	751	2	16	73	663	748
X11614_29	ERH	0	2	0	1	1	1	0	0	0	0	0	0	1
X11615_16	DAPP1	269	167	129	20	251	9	0	242	85	148	115	91	240
X11616_9	HSF1	60	276	7	44	238	16	0	222	168	18	171	51	102
X11617_1	ITGAL	617	2	211	0	408	28	0	380	121	73	124	219	430
X11618_83	MYB	989	0	161	0	828	29	0	799	17	233	10	566	727
X11626_7	UBE2V1	13	14	1	1	16	2	0	14	0	0	0	14	16
X11633_89	AHSA1	401	1	30	0	371	22	0	349	0	158	0	191	221
X11634_32	RGS10	4	93	4	8	85	8	0	77	72	77	77	0	12
X11636_33	TAGLN2	95	11	8	1	87	7	0	80	0	0	0	80	89
X11638_42	B3GALT2	580	1031	37	91	1129	33	0	1096	132	37	914	151	279
X11643_73	DTX3L	85	15	9	1	89	11	0	78	3	3	8	70	80
X11645_9	P4HA1	133	345	16	53	307	27	0	280	271	13	270	8	77
X11646_4	CHST9	2038	847	277	67	1810	40	0	1770	74	147	228	1472	1816
X11647_6	FZD10	3455	1466	981	247	2605	52	1	2552	20	294	240	2025	3253
X11649_3	SMAP1	1233	657	145	70	1135	51	0	1084	25	145	420	540	755
X11653_69	SLC6A9	98	91	14	6	95	8	0	87	86	4	86	0	20
X11654_77	NRSN1	165	0	3	0	162	10	0	152	73	96	69	53	56
X11656_110	EVL	3097	1679	530	215	3138	66	0	3072	81	368	932	1953	2698
X11657_86	SOCS7	265	117	36	14	230	21	0	209	205	13	205	0	50
X11659_31	CLINT1	49	18	8	1	46	0	0	46	0	2	0	44	53
X11661_11	NLRP1	40	162	28	30	144	16	0	128	117	32	117	0	58
X11664_32	ARFGAP2	56	61	6	2	85	4	0	81	0	0	29	52	60
X11666_72	RGS8	4925	2276	1271	379	3861	70	0	3791	106	460	474	2969	4619
X11667_29	TNS2	592	1404	7	178	1429	68	0	1361	406	18	1042	318	503
X11669_39	SLCO5A1	114	0	9	0	105	11	0	94	94	14	94	0	9
X11671_19	BRPF1	1998	1346	326	238	1930	47	0	1883	54	159	400	1383	1947
X11672_17	KIF16B	3065	1661	713	318	2590	52	0	2538	4	144	165	2270	3301
X11677_17	ZDHHC14	74	8	0	1	74	7	0	67	67	0	67	0	1
X11678_105	GJD2	492	20	29	2	469	14	0	455	321	430	318	25	56
X11681_8	AGFG1	324	390	16	35	403	26	0	377	68	73	203	172	223
X11682_7	TXNIP	3692	2013	1036	339	2930	56	0	2874	80	376	419	2194	3569
X11683_19	GGA3	40	25	7	0	45	2	0	43	0	2	5	36	43
X11690_47	ANAPC7	180	318	86	57	355	30	0	325	69	115	276	15	158
X11692_21	SHC4	359	13	52	2	318	15	0	303	191	259	189	3	57
X11696_7	CRABP2	330	171	38	18	373	10	0	363	90	144	91	192	248
X11699_16	PTP4A2	30	81	20	6	85	7	0	78	67	76	68	1	27
X11708_2	LCN1	768	255	29	20	930	31	0	899	163	616	410	224	273
X11709_29	CPT1B	4791	2383	569	311	4225	93	0	4132	191	516	257	3502	4382
X11715_1	POU2F1	195	8	30	1	172	11	0	161	161	23	161	0	31
X11716_28	LRIT2	48	750	3	127	631	26	0	605	408	11	572	33	163
X11816_84	JAK2	14	58	14	3	55	2	0	53	53	0	53	0	17
X11825_27	PPARGC1A	179	194	17	23	333	20	0	313	168	156	305	2	42
X11827_7	RORC	0	86	0	9	77	7	0	70	70	0	70	0	9
X11837_7	TNFRSF18	75	0	1	0	74	7	0	67	66	0	66	1	2
X11838_130	PIEZO1	402	0	98	0	304	14	0	290	254	285	247	2	100
X11872_9	PCDHGB1	2280	300	565	51	1715	46	0	1669	10	241	13	1427	2043
X11910_27	DLX4	684	595	43	46	729	53	0	676	0	5	4	668	757
X11911_13	LRRC4B	74	395	0	71	324	26	0	298	231	7	298	0	71
X11926_23	AAGAB	1482	952	241	126	1270	19	0	1251	18	62	219	982	1349
X11934_9	INTS3	172	0	16	0	156	13	0	143	125	9	125	14	30
X11952_1	IGDCC3	577	0	67	0	510	26	0	484	481	90	480	0	67
X11955_1	ARHGAP1	92	530	7	54	499	13	0	486	0	183	393	93	154
X11967_23	CRABP1	5125	2290	1539	391	3893	59	0	3834	230	692	569	2812	4742
X11969_5	S100A2	575	132	83	15	515	14	0	501	374	182	410	83	181
X11988_24	PTPRH	1248	179	215	17	1112	39	0	1073	68	280	107	793	1025
X11989_35	EMC1	247	329	57	43	358	21	0	337	197	32	331	6	106
X12001_7	TJP1	3902	1449	1057	229	2855	53	0	2802	7	429	24	2355	3641
X12008_3	CD7	662	560	131	81	646	9	0	637	76	21	426	203	415
X12014_19	PTS	705	0	50	0	655	30	0	625	124	283	162	342	392
X12016_60	CBL	230	336	31	30	347	28	0	319	8	92	217	102	163
X12018_84	TPK1	135	1	15	0	121	15	0	106	105	8	105	1	16
X12020_39	BPGM	83	0	0	0	83	10	0	73	0	1	0	72	72
X12022_12	SMAD4	29	13	2	6	33	5	0	28	2	2	2	26	34
X12030_82	DES	4504	2135	1296	318	3370	53	0	3317	95	521	328	2572	4186
X12033_3	BUB1	142	284	1	41	321	9	0	312	71	13	291	21	63
X12034_28	CAP1	78	0	0	0	78	7	0	71	2	50	2	21	21
X12041_33	HSPA1L	6595	2399	1807	343	4850	83	0	4767	145	822	369	3733	5883
X12046_51	TARDBP	1284	177	194	35	1091	38	0	1053	25	142	21	911	1140
X12329_21	RPS6KA1	11758	2773	3452	327	8561	133	0	8428	2335	4508	5200	1695	5474
X12332_7	EEF2K	16740	5298	6263	2513	10652	223	3	10426	474	2021	2468	6933	15709
X12333_87	RPIA	1065	1213	294	213	1305	6	0	1299	2	37	513	759	1266
X12334_25	SHMT1	7530	1798	3157	330	4527	89	0	4438	1022	2150	2250	1143	4630
X12338_27	EGFLAM	1242	170	346	33	939	17	0	922	69	160	150	718	1097
X12340_17	AARS	10	50	5	2	53	0	0	53	1	4	46	6	13
X12341_8	DUSP6	360	138	16	11	435	16	0	419	91	279	225	97	124
X12343_14	ACAP2	86	20	6	1	85	4	0	81	0	0	2	79	86
X12345_4	ANAPC10	258	6	61	0	199	15	0	184	169	71	169	0	61
X12347_29	CCM2	1844	218	207	24	1729	51	0	1678	16	758	279	767	998
X12348_46	SARS2	100	172	2	23	150	4	0	146	0	1	131	15	40
X12350_86	ETS2	760	215	273	31	584	13	0	571	56	119	163	355	659
X12352_70	ARRDC3	233	0	44	0	189	6	0	183	39	179	21	3	47
X12355_223	MRRF	920	1	115	0	806	30	0	776	327	761	492	7	122
X12356_65	SRI	206	193	3	17	209	3	0	206	3	3	81	125	145
X12357_41	SNAP29	335	432	26	60	417	2	0	415	45	0	342	73	159
X12358_6	IGBP1	292	140	111	14	190	0	0	190	3	60	69	63	188
X12361_102	RRAS2	37	391	35	46	346	13	0	333	80	65	330	3	84
X12363_70	TRIB2	360	0	47	0	313	15	0	298	217	243	199	0	47
X12366_16	CRYGD	426	303	36	29	494	34	0	460	324	111	455	4	69
X12367_52	TMEM57	13	117	3	7	119	10	0	109	67	9	97	3	13
X12368_18	KAT2B	0	547	0	103	444	27	0	417	414	340	416	1	104
X12370_30	APOF	1815	232	177	18	1638	57	0	1581	1	124	4	1454	1649
X12373_73	TRA2B	13	55	1	3	60	2	0	58	50	5	51	7	11
X12374_8	PAFAH1B3	26	1	0	1	26	0	0	26	0	1	0	25	26
X12376_85	CDKN2D	232	192	35	14	274	13	0	261	0	5	69	189	238
X12378_71	TAPBP	6097	3844	2374	1026	4988	60	1	4927	854	1410	2449	2183	5583
X12381_26	CBR1	669	355	270	41	602	25	0	577	206	240	235	286	597
X12382_2	DDX58	1206	1616	69	239	1575	42	0	1533	6	62	1075	409	717
X12384_92	COPS7B	10824	1743	3479	191	7378	107	0	7271	1733	3725	2909	3015	6685
X12385_4	CAPN3	189	5	6	0	183	27	0	156	75	5	75	76	82
X12386_11	RNPEP	1381	386	563	25	862	19	0	843	77	205	203	528	1116
X12387_7	PDLIM4	364	1347	6	139	1219	33	0	1186	189	9	1094	92	237
X12389_4	ORC6L	893	0	98	0	795	29	0	766	1	134	2	632	730
X12391_27	PDZD7	1166	104	148	15	1018	32	0	986	10	303	62	638	801
X12392_30	ARL1	358	30	1	2	357	31	0	326	1	123	1	203	206
X12394_53	C16orf54	40	101	16	12	113	10	0	103	85	20	82	4	32
X12395_86	DARS2	688	908	20	89	821	0	0	821	1	5	690	130	239
X12396_19	HIBCH	1467	818	36	87	1506	7	0	1499	52	278	545	769	892
X12398_15	PAX4	74	160	0	21	139	15	0	124	124	0	124	0	21
X12399_194	CCDC50	361	562	14	61	645	26	0	619	1	65	172	432	507
X12400_25	UBE2T	1104	348	140	57	1009	34	0	975	7	116	42	859	1056
X12401_3	STAMBPL1	555	475	37	41	732	28	0	704	251	251	607	69	147
X12403_30	RAB39B	1812	828	288	148	1603	46	0	1557	3	129	4	1427	1863
X12406_119	DIRAS3	78	242	1	43	200	16	0	184	158	26	184	0	44
X12408_333	RAB22A	210	176	11	16	216	8	0	208	0	4	38	166	193
X12409_90	RAB7B	2	100	0	10	90	7	0	83	81	1	81	2	12
X12411_60	MAX	441	327	11	30	454	16	0	438	0	6	86	346	387
X12415_122	EDF1	2239	1391	349	231	1956	48	0	1908	0	26	187	1695	2275
X12417_46	TPRKB	3514	1448	1074	227	2500	48	0	2452	94	423	130	1962	3263
X12420_10	GPD1L	6519	3018	1668	503	4968	80	0	4888	145	704	666	3699	5870
X12422_143	ALOX15B	52	357	8	30	330	7	0	323	9	69	305	18	56
X12423_38	A1CF	655	198	64	20	596	23	0	573	79	233	157	333	417
X12424_107	THYN1	25	108	0	11	122	12	0	110	85	1	85	24	35
X12425_104	ARF6	1541	127	187	14	1369	45	0	1324	31	428	127	823	1024
X12426_19	MOB1A	22	15	12	2	13	0	0	13	0	1	3	10	24
X12427_8	CDC25B	1893	746	208	95	1717	51	0	1666	31	168	48	1495	1798
X12428_2	LYPLAL1	639	722	43	56	819	22	0	797	3	168	605	123	222
X12430_78	PAIP1	629	4	70	0	563	16	0	547	0	75	0	472	542
X12431_13	PELO	57	52	0	3	86	0	0	86	62	29	65	21	24
X12432_23	CACYBP	878	1163	45	129	1107	25	0	1082	0	8	722	360	534
X12433_8	ARL11	1221	311	110	43	1180	21	0	1159	31	166	248	797	950
X12434_25	IST1	5	1	5	0	1	0	0	1	0	1	1	0	5
X12436_84	GSTO1	9208	2497	2772	242	7005	139	0	6866	1953	3494	3134	2547	5561
X12437_18	ULK3	289	502	25	47	516	23	0	493	271	1	393	100	172
X12438_127	MPG	46	11	9	0	48	0	0	48	11	1	11	36	45
X12439_67	IRF9	883	254	57	21	887	42	0	845	30	285	244	342	420
X12442_4	RHOD	416	273	4	19	425	2	0	423	12	41	17	371	394
X12444_39	NR5A2	46	260	0	44	217	25	0	192	189	4	191	0	44
X12445_50	ANKRD27	1701	334	155	45	1752	47	0	1705	17	1017	728	355	555
X12449_16	PPIH	816	211	601	25	235	0	0	235	19	39	153	79	705
X12450_42	PMVK	410	138	107	8	360	15	0	345	6	150	64	137	252
X12451_62	BACH1	4094	2709	1004	519	3509	60	0	3449	13	112	610	2744	4267
X12452_32	SUV420H2	2507	1077	677	195	1867	53	0	1814	3	151	200	1464	2336
X12453_161	NXF1	0	191	0	35	156	13	0	143	143	43	143	0	35
X12454_105	NTMT1	26	514	0	65	449	39	0	410	284	80	405	5	70
X12455_48	MYNN	1940	1059	495	183	1587	47	0	1540	20	366	147	1068	1746
X12456_5	PFKFB3	1843	2700	236	398	3075	222	0	2853	0	58	1140	1679	2313
X12457_10	ADI1	381	373	6	39	475	17	0	458	118	71	410	44	89
X12458_79	CHP1	506	666	3	50	839	17	0	822	23	386	726	18	71
X12459_13	PLEKHA1	943	1141	61	83	1208	28	0	1180	89	113	713	461	605
X12460_18	PSMA7	414	504	8	59	610	14	0	596	45	103	408	130	197
X12461_8	SIRT5	79	416	16	72	386	34	0	352	255	249	307	29	117
X12462_20	SETMAR	132	269	8	46	266	27	0	239	197	1	197	41	95
X12463_7	KLHL13	3356	1595	910	256	2527	53	0	2474	48	281	505	1734	2900
X12466_7	HNRNPA1	64	41	2	1	67	2	0	65	0	0	0	65	68
X12469_19	MAPRE1	114	99	4	7	155	8	0	147	0	0	0	147	158
X12471_47	STAU1	591	448	29	47	658	24	0	634	227	181	441	193	269
X12473_48	KCTD5	1750	761	303	144	1461	42	0	1419	12	179	39	1206	1653
X12475_48	CLIC5	1791	158	814	49	1054	28	0	1026	310	734	374	263	1126
X12476_50	TIGAR	83	5	4	0	84	9	0	75	70	2	75	0	4
X12477_42	TSN	0	80	0	6	74	7	0	67	64	67	67	0	6
X12478_15	RPL30	422	234	181	24	405	15	1	389	27	156	119	162	367
X12479_50	PRKAR1B	569	295	205	28	631	18	1	612	98	35	347	242	475
X12480_9	OTUD5	4100	1354	1188	239	3013	54	0	2959	32	555	79	2349	3776
X12482_5	BPTF	1206	149	159	13	1114	43	0	1071	1	558	199	371	543
X12483_62	RORB	69	242	2	38	271	17	0	254	244	171	244	1	41
X12484_67	PITPNB	5368	2835	1393	488	4346	72	0	4274	111	561	707	3130	5011
X12486_8	GLRX2	1381	175	390	14	1029	5	0	1024	411	663	480	303	707
X12488_9	MCTS1	4678	620	1495	147	3415	47	0	3368	121	949	295	2267	3909
X12490_92	LAMTOR3	1888	3258	46	370	3020	82	0	2938	102	93	2485	449	865
X12493_42	OTUB2	166	67	13	3	217	12	0	205	111	134	109	64	80
X12494_99	GABARAPL2	798	269	57	26	791	38	0	753	2	13	63	679	762
X12497_29	NUDT16L1	358	157	10	16	475	31	0	444	108	269	234	161	187
X12498_12	TAX1BP3	306	360	15	38	404	17	0	387	68	70	95	291	344
X12499_108	SH3GL2	75	103	10	8	159	9	0	150	0	87	85	63	81
X12500_88	UBA2	445	34	51	4	394	12	0	382	15	98	151	160	215
X12501_10	TBCA	4043	602	1698	69	2415	29	0	2386	789	1318	1397	711	2478
X12503_5	GPR68	153	143	3	7	172	11	0	161	1	2	2	158	168
X12504_26	LMOD1	1545	343	304	65	1247	41	0	1206	4	146	3	1058	1427
X12507_16	ITPKC	482	43	63	3	459	18	0	441	261	275	337	0	66
X12508_9	VPS24	54	197	5	32	188	7	0	181	0	2	46	135	172
X12509_115	COMMD1	2970	305	994	48	1993	33	1	1959	10	587	47	1332	2374
X12510_3	STAP1	689	310	19	25	679	28	0	651	109	297	220	264	308
X12511_83	SLC41A2	1906	753	379	147	1527	47	0	1480	5	156	7	1318	1844
X12513_8	GLTP	272	4	38	1	236	14	0	222	218	122	218	2	41
X12514_16	METTL1	1994	1367	208	133	2318	55	0	2263	24	142	466	1661	2002
X12515_45	UCK2	514	76	30	6	537	27	0	510	109	108	172	285	321
X12516_13	TEAD4	1233	326	221	45	1017	32	0	985	5	302	2	683	949
X12517_52	PDCD5	1516	1173	125	149	1512	20	0	1492	145	198	264	1168	1442
X12518_289	PBRM1	13	141	0	9	132	11	0	121	83	20	120	1	10
X12521_3	CDKN2C	5014	2287	1236	351	3955	63	0	3892	84	459	569	2956	4543
X12522_6	RAD23B	107	3	3	0	104	7	0	97	67	68	67	28	31
X12524_18	SAT2	1269	651	69	64	1309	45	0	1264	100	296	597	488	621
X12527_50	THRA	999	47	152	3	848	33	0	815	1	217	9	598	753
X12528_40	WRNIP1	1195	173	170	37	1025	32	0	993	0	79	0	914	1121
X12529_32	FKBP6	4658	997	1106	98	3610	90	0	3520	319	1080	653	2335	3539
X12530_14	CKS1B	3330	3445	818	432	3201	115	0	3086	11	35	2496	575	1825
X12531_5	ERVV-1	2023	774	341	141	1691	45	0	1646	16	147	176	1329	1811
X12532_28	CDC34	42	48	3	3	84	3	0	81	45	0	45	36	42
X12533_135	CYTH2	2074	1617	336	272	2142	50	0	2092	13	177	296	1621	2229
X12534_10	CALCOCO2	698	272	50	28	845	48	0	797	437	587	586	67	145
X12535_2	XRCC1	59	107	10	12	144	10	0	134	85	18	85	49	71
X12536_46	MTMR6	803	218	58	25	927	122	0	805	115	118	169	562	645
X12537_88	PURA	12	51	6	2	54	2	0	52	35	35	38	14	22
X12538_19	RGS7	266	31	12	3	266	9	0	257	0	217	16	29	44
X12540_25	RHOG	151	0	33	0	118	3	0	115	35	103	72	12	45
X12543_76	ZNF560	104	0	5	0	99	10	0	89	88	12	88	0	5
X12546_1	SMTN	42	11	6	0	46	2	0	44	0	0	3	41	47
X12548_75	RRAGC	43	203	4	24	218	16	0	202	175	68	186	0	28
X12549_33	HPGDS	4286	1247	1276	89	3015	75	0	2940	401	1159	819	1435	2800
X12551_3	ITCH	5440	468	2346	153	3103	82	1	3020	41	459	72	2531	5030
X12553_5	VRK1	143	40	13	4	166	15	0	151	115	39	148	2	19
X12554_10	RAD51L3	851	734	65	88	1107	25	0	1082	18	140	482	571	724
X12556_7	UBE2C	1133	750	55	99	1148	57	0	1091	46	270	244	681	835
X12557_18	NOVA1	288	0	183	0	105	1	1	103	35	102	12	1	184
X12558_3	UBASH3B	270	312	7	30	403	29	0	374	100	164	197	127	164
X12560_9	NT5C	1409	900	391	119	1244	17	0	1227	98	190	284	906	1416
X12562_1	PKN1	917	43	96	5	832	19	0	813	23	394	300	270	371
X12563_2	TNFAIP8	509	139	17	16	495	1	0	494	3	64	67	391	424
X12564_9	NIP7	3	90	2	9	82	0	0	82	0	0	0	82	93
X12568_14	KEAP1	0	317	0	52	265	27	0	238	238	44	238	0	52
X12569_25	CCT5	3	90	1	9	83	8	0	75	50	74	73	1	11
X12571_14	ARL3	770	887	21	83	898	13	0	885	1	17	225	649	753
X12572_236	EFS	2057	486	364	43	1792	35	0	1757	71	528	201	1177	1584
X12573_80	TRIM3	309	113	6	6	315	28	0	287	1	50	71	168	180
X12574_36	EDN2	798	154	346	82	455	1	0	454	6	28	18	414	842
X12575_30	MTHFD1	643	121	147	9	516	4	0	512	72	354	74	158	314
X12576_21	MAGEA3	1166	326	131	38	1081	54	0	1027	205	515	364	327	496
X12577_100	FEN1	1004	333	152	46	889	33	0	856	2	28	21	807	1005
X12578_13	ARF3	10	113	9	16	98	8	0	90	87	10	87	3	28
X12580_7	PSMB5	2037	1577	312	266	1906	46	0	1860	2	48	598	1216	1794
X12581_39	IMPA2	1129	135	196	24	933	30	0	903	14	71	1	832	1052
X12583_77	ARAF	384	18	7	0	382	34	0	348	2	88	25	241	248
X12585_39	ERCC1	1740	378	533	55	1338	33	1	1304	2	269	179	869	1457
X12587_65	ARL2	3705	1347	593	166	3133	57	0	3076	227	568	346	2414	3173
X12591_27	OPHN1	29	105	5	8	120	13	0	107	0	79	80	27	40
X12593_33	PDRG1	127	290	8	26	290	12	0	278	0	13	183	95	129
X12594_5	GCA	209	228	109	22	262	25	0	237	54	133	152	57	188
X12595_11	TMOD1	0	6	0	0	6	0	0	6	0	6	6	NA	NA
X12597_68	ATG5	21	2	12	0	11	0	0	11	0	1	2	8	20
X12599_10	FERMT3	4	78	4	11	67	3	0	64	64	64	64	0	15
X12603_87	PABPC4	159	282	19	19	316	26	0	290	117	118	173	117	155
X12604_16	SCMH1	4202	1327	1480	234	2808	56	1	2751	169	663	342	1895	3609
X12605_1	EXOSC3	1954	900	641	384	1322	31	0	1291	75	186	80	1086	2111
X12612_37	PSMB1	935	742	45	132	936	31	0	905	53	53	51	804	981
X12616_45	NRBP1	1642	397	138	50	1676	48	0	1628	70	1066	833	184	372
X12617_2	STK24	4	147	3	17	131	8	0	123	83	123	122	0	20
X12618_50	AKR1C1	1086	151	145	13	1006	33	0	973	63	466	131	505	663
X12619_14	PPM1A	0	78	0	4	74	5	0	69	56	58	66	3	7
X12620_3	SEPTIN11	1032	294	96	26	1036	50	0	986	13	175	222	648	770
X12621_55	PPP2R1A	1417	897	62	86	1368	15	0	1353	2	69	3	1284	1432
X12622_96	ASH1L	75	134	2	14	120	12	0	108	108	0	108	0	16
X12623_84	JARID2	3353	1098	708	152	2645	46	0	2599	160	406	33	2193	3053
X12625_138	KLHL7	592	0	113	0	479	24	0	455	2	152	2	302	415
X12626_6	SENP7	262	160	18	16	320	11	0	309	257	27	306	3	37
X12627_97	ATG7	1	0	0	0	1	0	0	1	0	1	0	NA	NA
X12628_31	LANCL2	78	107	78	18	89	9	0	80	75	80	80	0	96
X12630_8	ARFIP2	331	168	10	14	442	12	0	430	95	127	106	257	281
X12632_14	NAT1	1945	1321	220	123	1809	53	0	1756	11	44	707	1012	1355
X12633_3	PTPN9	445	226	9	25	454	15	0	439	72	174	204	67	101
X12634_79	BCAR3	749	1239	5	142	1288	48	0	1240	140	75	1018	221	368
X12635_9	TRDMT1	947	957	18	96	1172	32	0	1140	111	132	581	527	641
X12636_113	SMYD2	646	0	73	0	573	27	0	546	96	512	220	0	73
X12637_7	CRAT	440	181	35	13	413	13	0	400	0	23	144	235	283
X12641_3	INPP5B	474	435	48	47	461	22	0	439	3	3	189	250	345
X12643_4	ARRB1	70	81	6	7	82	6	0	76	0	0	0	76	89
X12644_63	ADSS	20	223	0	24	214	12	0	202	106	23	187	15	39
X12646_2	RPE	189	82	47	7	142	14	0	128	1	1	1	127	181
X12647_52	SETD2	46	525	0	55	471	23	0	448	388	93	391	56	111
X12650_43	GNAI3	244	100	5	7	259	10	0	249	167	153	176	28	40
X12651_21	PDK2	211	48	27	3	229	15	0	214	195	154	205	0	30
X12652_37	AHCYL1	20	21	5	0	24	2	0	22	0	2	2	19	24
X12653_13	CSNK1G2	23	34	9	1	35	2	0	33	0	2	13	18	28
X12655_30	NAPB	960	63	95	5	910	40	0	870	4	422	141	334	434
X12656_1	KLC1	471	554	4	58	534	33	0	501	0	1	201	299	361
X12657_2	TSTA3	240	13	22	0	231	16	0	215	17	159	17	54	76
X12658_72	PANK3	372	1	38	0	335	11	0	324	58	292	213	31	69
X12659_13	OLA1	484	349	15	28	478	21	0	457	1	27	4	428	471
X12661_44	GABARAPL1	286	473	11	53	429	11	0	418	0	0	87	331	395
X12662_82	ECH1	565	357	207	59	428	21	0	407	11	58	265	96	362
X12663_1	TST	17126	3098	6146	357	11075	180	0	10895	3106	6361	6131	2817	9320
X12664_19	PTPN13	813	0	305	0	508	21	1	486	155	486	144	0	305
X12665_16	ILF2	90	62	8	3	85	8	0	77	77	0	77	0	11
X12667_2	GDA	448	135	233	18	220	3	0	217	13	23	28	178	429
X12668_7	VPS4B	1784	737	291	135	1494	44	0	1450	0	51	2	1397	1823
X12669_30	HECW1	502	250	99	34	509	37	0	472	447	82	439	0	133
X12670_15	RAD1	137	73	18	3	189	13	0	176	64	104	88	72	93
X12671_35	SULT1B1	4383	1192	1661	129	2795	54	1	2740	52	688	354	1817	3607
X12675_14	DARS	419	604	51	63	554	15	0	539	75	159	160	378	492
X12676_1	PACSIN1	699	538	46	56	671	52	0	619	8	43	118	476	578
X12677_164	FLII	67	139	6	16	160	4	0	156	0	79	91	65	87
X12678_66	SNRPA	45	1	1	0	44	11	0	33	0	0	0	33	34
X12681_63	USP21	1221	197	126	23	1156	50	0	1106	24	262	194	725	874
X12682_5	CCBL2	1522	1518	93	134	1768	50	0	1718	5	112	429	1196	1423
X12683_156	DPYSL5	1135	200	150	33	986	33	0	953	34	188	31	765	948
X12684_5	SCIN	481	469	124	43	618	38	0	580	87	110	252	317	484
X12685_57	HOMER2	850	729	142	77	977	27	0	950	29	99	220	665	884
X12686_15	MPST	146	3	84	1	63	0	0	63	2	6	2	56	141
X12687_2	DECR1	481	10	200	1	281	0	0	281	18	33	23	245	446
X12688_115	RPS6KA6	166	10	2	0	166	4	0	162	0	141	2	19	21
X12689_56	ARPC1B	510	215	7	25	506	1	0	505	0	47	2	457	489
X12690_33	SEPTIN10	5795	1670	1645	432	4183	71	2	4110	107	697	256	3305	5382
X12691_44	SHMT2	14	91	14	6	85	7	0	78	78	78	78	0	20
X12692_56	DOT1L	785	548	55	56	736	5	0	731	68	35	72	634	745
X12693_2	SH3BGRL	1094	557	140	96	961	36	0	925	0	8	4	913	1149
X12694_28	DIMT1	3	0	0	0	3	0	0	3	0	3	0	NA	NA
X12695_62	KLHL12	73	203	0	27	176	13	0	163	163	0	163	0	27
X12696_166	PRMT3	3	57	1	3	56	6	0	50	0	8	40	9	13
X12697_30	PIP4K2A	205	302	2	19	284	1	0	283	0	5	271	12	33
X12698_72	KPNA4	88	12	2	1	87	7	0	80	70	3	70	10	13
X12699_28	CCT8	8	311	3	43	268	12	0	256	0	8	186	70	116
X12700_9	ACLY	641	0	50	0	591	23	0	568	325	410	402	25	75
X12701_1	EIF1B	34	139	4	12	145	12	0	133	73	105	99	26	42
X12702_13	PELI2	1347	105	91	3	1256	35	0	1221	51	415	226	791	885
X12703_6	NEK7	59	141	39	11	130	7	0	123	70	99	101	22	72
X12704_26	SH2D3C	737	75	28	7	713	28	0	685	0	52	5	629	664
X12705_9	HERC1	403	0	46	0	357	15	0	342	328	302	327	0	46
X12706_2	CDC42BPA	323	228	101	32	343	12	0	331	51	33	97	208	341
X12707_26	DPYSL3	213	189	14	18	240	29	0	211	0	0	23	188	220
X12708_91	L3MBTL2	21	137	5	13	128	14	0	114	84	95	97	17	35
X12709_63	H1FX	8	1	0	0	9	0	0	9	2	3	3	6	6
X12711_19	GJA8	85	48	3	3	82	8	0	74	74	1	74	0	6
X12712_9	HMG20A	126	248	13	17	341	21	0	320	99	40	320	0	30
X12713_365	RGS19	4180	1628	1207	257	3008	56	0	2952	81	548	413	2062	3526
X12714_38	AP1G2	78	35	21	5	61	0	0	61	0	16	17	28	54
X12715_30	DCP1B	412	277	36	22	384	20	0	364	0	7	69	290	348
X12716_3	ZNF175	1869	956	312	178	1642	47	0	1595	19	148	134	1364	1854
X12717_65	TOX3	49	226	1	21	207	12	0	195	90	25	90	104	126
X12718_43	PIN4	1328	419	471	73	878	4	0	874	8	340	155	393	937
X12720_71	UBQLN4	37	124	10	7	131	10	0	121	76	78	102	18	35
X12721_4	TAX1BP1	1079	201	139	40	949	32	0	917	9	184	31	730	909
X12724_81	CIRBP	183	197	15	10	268	11	0	257	67	82	97	160	185
X12726_3	RFXAP	1	284	1	46	238	25	0	213	213	21	213	0	47
X12727_7	PTGFRN	4204	516	1485	43	2766	55	0	2711	858	1801	1400	615	2143
X12729_12	PSMG3	10	131	6	13	121	13	0	108	41	96	97	10	29
X12730_3	NDC80	2459	937	432	132	2031	48	0	1983	7	135	8	1844	2408
X12731_12	PLEKHA7	1100	1088	415	114	1148	44	0	1104	120	122	785	251	780
X12732_13	MPP7	287	72	74	5	280	16	0	264	196	117	257	0	79
X12734_112	KIF22	84	307	3	30	280	15	0	265	257	39	257	8	41
X12735_39	CSDE1	84	108	0	6	175	17	0	158	92	26	158	0	6
X12737_12	PLS1	12	0	8	0	4	0	0	4	1	3	0	1	9
X12738_43	NISCH	1236	567	168	81	1251	36	0	1215	4	234	143	884	1133
X12740_55	FEV	45	48	8	5	55	2	0	53	0	2	21	31	44
X12742_160	TMEM8B	153	0	59	0	94	7	0	87	0	9	0	78	137
X12743_18	BAG5	177	701	1	124	587	27	0	560	450	5	515	45	170
X12746_4	CYTH4	165	3	4	0	164	4	0	160	4	157	80	0	4
X12747_89	RBM3	338	384	51	41	471	19	0	452	134	138	148	304	396
X12748_6	BRDT	689	44	88	3	642	32	0	610	39	321	142	220	311
X12750_9	ITGB2	1203	209	136	38	1067	36	0	1031	114	256	143	775	949
X12751_26	ZHX1	75	167	1	22	145	16	0	129	129	0	129	0	23
X12753_6	APBB2	1	168	1	33	135	14	0	121	120	1	121	0	34
X12754_14	CSDC2	1694	950	173	138	1547	43	0	1504	0	62	40	1402	1713
X12756_3	BACH2	1455	556	263	84	1193	32	0	1161	25	153	21	1006	1353
X12758_47	GRID2	4343	345	1560	55	2847	48	1	2798	153	762	277	1955	3570
X12759_47	ILF3	263	14	23	0	241	28	0	213	199	4	198	12	35
X12760_34	ZNF774	1250	464	153	75	1107	36	0	1071	1	163	1	908	1136
X12761_12	APBB2	185	454	33	58	402	15	0	387	108	146	331	54	145
X12763_69	ZNF334	905	491	13	47	959	36	0	923	118	64	117	763	823
X12764_3	ELMO1	392	214	5	14	485	16	0	469	232	293	407	35	54
X12766_33	GPR142	1	0	0	0	1	0	0	1	1	0	1	NA	NA
X12768_3	PPP1R3B	4407	136	2158	11	2257	56	2	2199	5	290	3	1908	4077
X12771_19	ZNF180	101	191	8	21	189	7	0	182	182	74	182	0	29
X12772_8	NUP98	98	158	13	32	211	22	0	189	115	13	115	73	118
X12774_12	HCN1	6	0	0	0	6	0	0	6	6	6	6	NA	NA
X12775_6	HMGB3	1765	1351	236	250	1712	43	0	1669	0	29	188	1454	1940
X12777_11	SF1	5	291	1	39	256	15	0	241	203	71	237	2	42
X12779_30	PRDM4	319	270	16	23	341	10	0	331	75	75	239	92	131
X12781_2	TARBP2	54	28	6	0	75	12	0	63	1	1	22	41	47
X12783_29	HNRNPM	433	242	6	34	444	1	0	443	18	73	28	370	410
X12784_10	APBB3	281	80	15	7	278	16	0	262	177	85	213	44	66
X12785_49	ZBTB33	4	428	2	53	377	15	0	362	352	246	362	0	55
X12786_61	GPCPD1	79	124	2	7	126	3	0	123	0	1	19	103	112
X12787_47	ZNF134	45	104	2	13	91	10	0	81	81	0	81	0	15
X12788_6	CCDC101	151	149	14	20	168	13	0	155	128	34	128	0	34
X12790_10	CCDC51	49	356	0	44	316	14	0	302	287	102	298	2	46
X12793_4	PIWIL1	7	144	1	15	134	13	0	121	83	25	116	5	21
X12794_6	NLRP4	731	23	106	3	640	32	0	608	228	540	369	14	123
X12795_2	ZNF566	295	46	55	4	282	18	0	264	180	262	189	0	59
X12796_44	NUDT3	6	12	5	0	12	0	0	12	11	11	11	1	6
X12798_46	SLC4A8	1016	490	145	78	926	33	0	893	35	181	66	712	935
X12799_65	DNAJC27	120	220	12	29	293	11	0	282	91	4	281	1	42
X12800_5	TPPP2	1653	795	324	76	1432	18	0	1414	92	454	555	579	979
X12801_33	IRF2	23	46	0	8	61	0	0	61	38	39	38	22	30
X12803_9	ZNF329	78	153	3	18	136	14	0	122	121	1	121	0	21
X12804_5	GMEB2	0	84	0	7	77	7	0	70	70	0	70	0	7
X12807_89	ARHGAP30	526	1144	40	119	1036	20	0	1016	1	119	915	100	259
X12808_103	CARHSP1	140	199	0	22	317	17	0	300	252	162	267	33	55
X12811_55	ZNF415	842	49	116	3	727	29	0	698	2	85	2	613	732
X12812_25	ACYP2	1402	1856	27	187	1780	66	0	1714	83	99	1090	621	835
X12813_18	EHBP1	612	506	12	80	875	37	0	838	275	59	297	482	574
X12814_17	RNPC3	633	57	68	5	588	22	0	566	2	294	41	232	305
X12815_9	IARS	895	16	115	1	795	33	0	762	196	540	319	99	215
X12817_1	GEM	6147	839	2127	88	4085	90	0	3995	928	2277	1835	1468	3683
X12818_159	SLC14A2	562	314	205	28	489	27	0	462	108	55	147	295	528
X12820_1	GRAP	706	32	95	1	631	31	0	600	13	382	114	134	230
X12821_6	NLRP10	349	9	34	0	318	30	0	288	230	209	237	26	60
X12822_34	APBB1	21	316	4	55	278	21	0	257	223	169	240	17	76
X12825_18	APPL1	9	264	0	24	249	8	0	241	232	114	232	9	33
X12826_5	SLC5A5	4596	681	2326	571	2274	84	3	2187	25	508	35	1676	4573
X12827_37	RGS3	1811	1024	297	179	1584	40	0	1544	4	104	113	1330	1806
X12830_4	SAP18	435	21	33	2	421	30	0	391	241	391	202	0	35
X12831_21	TESC	2049	1144	346	97	2018	44	0	1974	156	469	947	838	1281
X12832_10	ASH2L	1	212	0	32	181	13	0	168	166	60	166	2	34
X12834_3	KCNF1	2	176	0	16	161	7	0	154	70	8	148	5	21
X12835_101	PYDC1	127	0	10	0	117	11	0	106	106	69	106	0	10
X12838_28	DUSP15	0	90	0	7	83	9	0	74	74	0	74	0	7
X12842_43	STX10	167	144	22	11	256	12	0	244	85	73	102	77	110
X12843_6	ZNF410	0	285	0	42	243	15	0	228	205	72	228	0	42
X12844_10	BAG4	110	1021	3	142	883	36	0	847	439	565	755	92	237
X12845_18	SNX17	978	6	130	0	853	31	0	822	0	306	34	483	613
X12846_3	FBXL5	96	1	8	1	88	10	0	78	78	0	78	0	9
X12847_27	RNGTT	3	279	1	46	235	30	0	205	190	89	203	0	47
X12848_9	ARHGEF2	478	368	70	33	743	28	0	715	251	705	502	1	104
X12849_25	GSKIP	0	799	0	156	643	27	0	616	369	588	616	0	156
X12851_5	POLM	408	285	81	36	358	0	0	358	32	73	61	251	368
X12853_112	TMOD2	15	0	5	0	10	0	0	10	0	0	0	10	15
X12854_3	TEAD3	1	548	1	110	438	27	0	411	333	297	411	0	111
X12855_16	CASS4	407	250	14	29	600	39	0	561	298	446	486	26	69
X12856_14	TMEM237	128	81	13	6	117	14	0	103	103	1	103	0	19
X12859_33	ECI2	1033	866	124	92	1086	9	0	1077	99	173	600	445	661
X12860_7	ARPP21	162	0	42	0	120	7	0	113	113	43	113	0	42
X12861_13	TMOD3	15	0	5	0	10	0	0	10	0	0	0	10	15
X12862_14	NEDD9	973	0	117	0	856	32	0	824	327	792	585	1	118
X12864_9	NIPAL4	2140	1343	314	211	1852	48	0	1804	3	103	205	1499	2024
X12867_40	DYNLT3	434	1067	49	175	978	29	0	949	432	237	883	26	250
X12869_68	DDX6	61	121	5	8	158	12	0	146	75	94	90	48	61
X12871_10	TWF1	0	52	0	3	49	0	0	49	46	0	46	3	6
X12872_35	CNGA2	1	385	0	65	321	22	0	299	298	41	298	0	65
X12873_11	SPN	1051	69	75	9	980	28	0	952	370	715	546	98	182
X12875_28	UBTD2	106	84	9	7	97	11	0	86	86	1	86	0	16
X12876_39	SPEF1	48	617	0	87	530	26	0	504	433	108	504	0	87
X12878_60	OSBPL11	29	0	2	0	27	0	0	27	1	7	1	20	22
X12879_5	RBL1	0	184	0	21	163	13	0	150	150	28	150	0	21
X12880_1	SV2A	75	612	0	113	500	14	0	486	91	12	486	0	113
X12881_17	RDH16	366	288	10	30	501	20	0	481	301	34	360	120	160
X12882_7	PARP11	654	1	70	0	585	27	0	558	3	363	105	128	198
X12885_42	NR1D2	110	170	11	25	157	13	0	144	142	2	144	0	36
X12888_18	SAP30	30	183	1	26	186	14	0	172	142	45	143	29	56
X12891_1	MICALL2	2539	1766	362	269	2323	54	0	2269	3	73	312	1893	2524
X12892_10	SYTL1	1097	496	182	82	952	34	0	918	20	157	40	761	1025
X12893_159	IFI16	177	0	8	0	169	12	0	157	1	90	1	67	75
X12894_3	PAXIP1	3765	1316	1118	221	2693	56	1	2636	14	413	233	2012	3351
X12895_28	DGKB	965	13	211	0	754	26	0	728	554	530	568	134	345
X12904_180	CUBN	551	152	80	16	607	30	0	577	209	440	329	1	97
X12923_51	KRT17	1802	346	265	62	1538	44	0	1494	1	205	1	1288	1615
X12925_105	AXIN2	4193	1673	1234	276	3062	55	1	3006	79	408	174	2498	4008
X12931_16	NR3C2	483	209	87	44	397	2	0	395	7	35	55	312	443
X12933_17	ENOX1	4599	1608	1252	255	3436	62	0	3374	27	434	55	2920	4427
X12934_1	HERC5	9112	15571	2954	5973	11729	141	3	11585	766	2306	7425	3587	12514
X12936_38	RLBP1	371	281	39	28	411	19	0	392	133	32	212	174	241
X12939_1	POLR1C	5002	2491	1285	440	3957	67	0	3890	128	520	457	3041	4766
X12940_35	ALDH3B1	559	85	26	3	534	30	0	504	138	349	136	147	176
X12945_33	RAB18	2090	55	507	7	1583	31	0	1552	207	709	352	734	1248
X12954_71	PPARA	111	101	5	11	181	9	0	172	14	86	132	21	37
X12956_40	KIAA1279	267	227	29	19	284	33	0	251	0	0	44	207	255
X12957_62	UQCRB	4303	1968	1254	459	3140	59	1	3080	81	286	433	2428	4141
X12960_9	GCK	1989	669	654	118	1336	33	0	1303	40	377	36	922	1694
X12963_1	GPR107	77	134	2	26	109	8	0	101	101	1	101	0	28
X12968_2	CSRP2	615	947	65	165	885	32	0	853	0	16	493	355	585
X12970_35	STAU2	730	316	68	28	901	34	0	867	80	585	427	82	178
X12975_11	KRT20	1116	1	335	0	782	62	0	720	29	259	110	391	726
X12976_49	SORBS3	235	143	57	17	215	16	0	199	198	14	198	0	74
X12980_31	RBM22	403	225	105	90	317	15	0	302	19	97	44	162	357
X12986_12	LIN7C	3584	1126	978	201	2687	57	0	2630	6	342	25	2276	3455
X12987_12	SRSF7	530	2	67	0	465	28	0	437	2	24	3	411	478
X12988_49	EWSR1	201	55	16	5	190	18	0	172	111	126	117	46	67
X12990_39	MAP3K3	143	94	1	7	229	7	0	222	86	26	97	125	133
X12991_49	CUL9	1649	937	240	173	1410	45	0	1365	2	61	134	1171	1584
X12993_21	NPLOC4	115	21	13	2	105	2	0	103	0	1	0	102	117
X13007_66	LCN10	6362	2958	1876	520	4707	80	1	4626	116	493	478	3767	6163
X13011_20	RPS10	6845	2108	2002	365	4952	84	1	4867	210	1085	370	3700	6067
X13013_41	PARK2	1340	169	207	21	1197	37	0	1160	49	435	169	646	874
X13022_20	TP53I11	2157	1444	195	146	2328	49	0	2279	66	238	341	1823	2164
X13025_4	FRS2	1601	464	294	89	1352	43	0	1309	2	211	59	1055	1438
X13027_20	CBX7	153	78	23	5	158	15	0	143	140	32	139	1	29
X13032_1	BECN1	2224	218	558	41	1666	46	0	1620	55	547	62	1073	1672
X13039_1	PPP1R8	2297	636	218	62	2079	42	0	2037	28	439	100	1522	1802
X13041_47	TRAF4	507	110	51	13	457	23	0	434	431	231	429	0	64
X13042_7	KCNA10	3825	1194	783	150	3102	60	1	3041	10	339	255	2499	3432
X13043_157	ATAD2	937	2	148	0	791	27	0	764	18	225	93	463	611
X13044_5	TSG101	345	434	9	43	424	7	0	417	0	22	324	87	139
X13053_6	SLC6A14	1106	533	138	53	1203	32	0	1171	56	626	560	242	433
X13055_53	PSD	4808	2329	1194	366	3801	75	0	3726	12	351	355	3035	4595
X13056_18	SLC6A16	679	55	272	5	457	18	0	439	113	419	209	20	297
X13059_33	RFK	3391	880	978	124	2472	66	1	2405	91	791	417	1376	2478
X13062_4	GMFG	7	19	1	1	23	0	0	23	1	5	0	18	20
X13066_42	EDC4	2031	571	86	55	1949	34	0	1915	130	419	677	1088	1229
X13067_5	PRKG1	1019	114	113	11	906	35	0	871	2	117	2	754	878
X13068_139	CCS	3784	700	1034	93	2768	56	1	2711	14	681	119	1951	3078
X13073_14	ANP32A	2168	877	292	102	1908	44	0	1864	2	227	75	1562	1956
X13076_4	FXR1	678	52	79	2	636	33	0	603	2	160	47	403	484
X13078_3	CETN2	1167	16	127	1	1042	42	0	1000	2	169	13	829	957
X13082_9	UNC45A	149	157	8	15	282	17	0	265	0	220	129	19	42
X13083_18	VARS	6481	2396	1643	344	4907	85	0	4822	111	902	397	3655	5642
X13085_18	GLP1R	631	134	76	9	680	32	0	648	68	594	261	13	98
X13088_397	BTC	456	864	18	97	792	19	0	773	79	1	629	144	259
X13089_6	HIF1A	162	0	16	0	146	12	0	134	4	105	49	29	45
X13090_17	S100A6	1053	123	126	10	928	25	0	903	55	123	64	778	914
X13093_6	SECTM1	863	1001	159	310	858	28	0	830	2	45	440	365	834
X13094_75	RSPO3	875	836	55	62	974	74	0	900	121	34	248	630	747
X13095_51	REG1A	2653	1035	638	174	2035	27	0	2008	166	433	265	1536	2348
X13097_11	BCL2L2	1400	269	194	27	1345	53	0	1292	12	191	86	1027	1248
X13098_93	FIGF	4668	629	1630	60	3083	135	2	2946	755	1589	1728	820	2510
X13101_60	SOST	648	362	26	26	724	48	0	676	59	200	163	440	492
X13102_1	FAM3D	3394	1765	876	292	2703	42	0	2661	197	650	790	1511	2679
X13104_32	EFNB1	53	85	0	10	96	0	0	96	0	0	35	61	71
X13105_7	SNAP25	1689	1015	283	172	1603	67	0	1536	23	135	346	1096	1551
X13107_9	LYPD3	1684	405	226	47	1534	60	0	1474	6	138	133	1217	1490
X13109_82	NEGR1	1258	670	113	64	1193	55	0	1138	3	243	243	689	866
X13111_79	BCL6	3530	766	1002	159	2534	56	1	2477	2	595	80	1880	3041
X13112_179	FSTL1	785	737	33	47	1030	18	0	1012	106	118	352	625	705
X13113_7	SPP1	1020	330	164	25	891	36	0	855	1	85	150	628	817
X13114_50	LUM	1275	710	411	59	1108	5	0	1103	35	359	310	583	1053
X13116_25	CD177	13084	3253	5127	400	8254	111	0	8143	2329	4084	4456	2606	8133
X13118_5	SMOC1	616	613	76	43	751	9	0	742	48	93	413	310	429
X13119_26	SERPINA10	5301	1167	1647	115	3711	47	0	3664	539	1725	1527	1479	3241
X13122_19	FLRT2	2193	626	183	55	2072	46	0	2026	221	475	380	1379	1617
X13123_3	FLRT3	8606	2012	2610	158	6156	107	0	6049	1144	2676	3082	2097	4865
X13124_20	ISLR2	2618	861	549	158	2073	44	0	2029	232	566	403	1303	2010
X13125_45	VTN	20273	1971	9383	198	11101	241	0	10860	3847	7171	7539	1905	11486
X13126_52	DSC2	442	196	92	15	361	16	0	345	4	36	16	299	406
X13129_40	LDLR	78	677	4	82	595	35	0	560	560	129	560	0	86
X13130_150	HK2	48	113	12	7	116	0	0	116	46	47	77	39	58
X13131_5	HK1	4950	2333	1346	396	3897	66	1	3830	78	333	617	2958	4700
X13132_14	SEMA5A	3170	597	1183	46	2072	46	0	2026	386	1044	1024	693	1922
X13133_73	LTBP4	522	87	253	7	349	8	0	341	99	182	129	157	417
X13228_75	MDM2	375	0	105	0	270	18	0	252	184	227	173	25	130
X13229_20	MDM4	5524	766	1732	210	3840	50	0	3790	47	1065	138	2688	4630
X13230_174	IGHG2	67	83	17	7	81	7	0	74	69	5	69	0	24
X13231_90	IGHG4	208	0	2	0	206	0	0	206	2	206	149	0	2
X13236_25	WNT3A	4843	4433	1726	2030	3535	72	1	3462	21	108	511	2896	6652
X13240_170	SHANK1	0	47	0	3	44	0	0	44	44	0	44	0	3
X13242_134	SHANK3	1099	709	130	213	1059	52	0	1007	55	252	233	623	966
X13268_45	WNT5A	2728	1694	197	155	2625	55	0	2570	5	72	39	2466	2818
X13374_4	DEFB113	4885	573	1787	117	3237	58	1	3178	76	1001	300	2090	3994
X13375_48	SYNGR3	199	36	23	3	209	14	0	195	194	65	179	0	26
X13377_3	CYB561D1	1923	645	200	138	1757	44	0	1713	10	112	20	1589	1927
X13378_80	C5orf63	2492	1069	815	194	1869	51	0	1818	66	199	203	1469	2478
X13381_49	B4GALT1	2719	999	1214	153	1593	15	1	1577	13	156	184	1241	2608
X13384_110	FH	140	154	1	15	160	0	0	160	0	8	1	151	167
X13386_248	RNF34	1202	207	161	33	1042	34	0	1008	0	67	1	941	1135
X13387_55	EHF	747	197	358	14	526	17	1	508	354	176	332	28	400
X13388_57	PCSK1	7947	1099	2981	116	5071	69	0	5002	1240	2908	2383	1524	4621
X13392_13	ATP1B1	4475	1452	970	155	3653	55	0	3598	104	459	617	2678	3803
X13393_46	DERL1	11	13	6	0	18	2	0	16	5	5	16	0	6
X13397_88	DEFB4A	3790	372	1695	57	2151	35	1	2115	186	856	288	1233	2985
X13399_33	RELL1	349	118	101	13	259	3	0	256	0	10	27	219	333
X13403_5	ETV5	83	387	7	57	332	26	0	306	305	77	305	0	64
X13405_61	SPINK2	1211	146	363	16	849	11	0	838	165	513	422	259	638
X13411_21	RNF41	26	100	1	8	117	9	0	108	83	0	83	25	34
X13412_5	WFDC6	371	281	70	31	393	4	0	389	1	14	89	300	401
X13416_8	TMEM132D	1012	44	208	9	804	8	0	796	67	322	276	363	580
X13421_17	TMEM167B	126	209	17	15	303	11	0	292	155	3	290	0	32
X13422_66	ENOX2	1091	759	179	136	944	37	0	907	32	150	135	671	986
X13423_94	FAM213A	1949	751	179	77	1813	70	0	1743	7	241	158	1353	1609
X13427_66	MAN1C1	2061	828	357	81	1787	23	0	1764	10	60	123	1590	2028
X13429_3	WFDC10A	1844	559	624	100	1223	32	0	1191	98	275	99	907	1631
X13430_50	SLC14A1	1018	0	145	0	873	35	0	838	4	430	77	341	486
X13431_74	FAM159A	383	0	123	0	260	0	0	260	122	252	118	0	123
X13434_172	PARVA	299	1130	9	168	1120	84	0	1036	224	429	768	266	443
X13435_31	IL20RB	4709	812	2279	266	2792	88	2	2702	48	734	578	1555	4100
X13436_54	MAZ	2208	1839	720	702	1712	54	0	1658	137	141	422	1160	2582
X13438_115	CHRD	4966	2241	2536	1590	2441	123	2	2316	84	261	128	2036	6162
X13439_6	IQCF3	1095	402	196	60	1053	38	0	1015	83	277	146	737	993
X13441_30	DIXDC1	1221	86	113	7	1108	35	0	1073	3	372	47	701	821
X13447_42	SPRN	1042	386	110	34	991	29	0	962	164	292	377	570	714
X13449_25	SF3B4	108	469	3	70	400	17	0	383	154	23	336	46	119
X13450_49	USP8	425	245	12	13	435	14	0	421	0	7	31	384	409
X13451_2	FNDC4	1401	78	488	7	984	34	1	949	28	433	87	468	963
X13452_113	SMIM13	960	61	126	4	891	33	0	858	529	795	634	22	152
X13453_2	MRPL33	1420	741	263	57	1238	34	0	1204	106	246	378	728	1048
X13457_33	ELF5	0	557	0	94	463	27	0	436	436	20	436	0	94
X13459_30	TOR4A	75	77	0	8	100	9	0	91	70	14	89	0	8
X13460_4	CHAD	460	293	25	26	485	36	0	449	0	28	37	389	440
X13463_1	PXDN	290	268	53	52	295	4	0	291	57	46	58	201	306
X13464_8	NRAC	838	1084	93	93	1077	30	0	1047	128	90	851	178	364
X13465_5	RCAN1	4301	240	1107	23	3242	64	0	3178	50	920	113	2216	3346
X13468_5	NEURL4	1390	225	135	23	1312	45	0	1267	34	481	166	652	810
X13470_43	PTH1R	1067	77	132	7	935	36	0	899	2	120	16	779	918
X13472_35	HDHD2	986	333	182	30	806	29	0	777	6	115	228	461	673
X13473_55	ITPKA	1093	954	69	114	1550	61	0	1489	450	691	1196	95	278
X13474_40	GSTK1	36	27	5	0	43	2	0	41	0	2	3	37	42
X13475_10	UBE2D4	13	253	5	46	215	16	0	199	103	195	193	4	55
X13476_16	KIN	31	159	1	31	129	12	0	117	117	1	117	0	32
X13477_65	LTB4R	463	212	11	19	515	52	0	463	0	1	56	406	436
X13479_8	FAM171A2	607	0	111	0	496	19	0	477	2	135	1	342	453
X13481_24	TCEA2	296	388	27	60	493	34	0	459	152	106	405	53	140
X13482_14	CNOT1	17	13	4	0	26	2	0	24	0	1	9	14	18
X13484_69	COL1A1	303	0	51	0	252	25	0	227	199	222	195	0	51
X13485_20	TMEM87B	275	643	8	85	682	43	0	639	312	57	393	246	339
X13486_9	PKD2	166	111	11	7	178	5	0	173	0	19	23	150	168
X13487_24	UNC93B1	9	9	8	4	6	0	0	6	1	1	3	3	15
X13488_3	ARFIP1	419	388	36	35	446	14	0	432	9	50	274	152	223
X13490_1	MPP6	1382	236	206	33	1198	46	0	1152	0	72	24	1056	1295
X13491_40	PDE6D	599	0	72	0	527	27	0	500	0	374	58	70	142
X13492_44	HSPA9	20	0	11	0	9	1	0	8	0	3	2	5	16
X13493_5	GRID1	978	0	101	0	877	27	0	850	79	503	180	304	405
X13494_6	CERS5	260	4	19	0	243	13	0	230	227	4	229	0	19
X13495_48	HCAR2	167	4	6	0	161	11	0	150	70	72	70	78	84
X13496_19	HMGCS1	388	5	371	0	22	1	0	21	11	13	11	8	379
X13497_34	EIF3J	40	80	6	5	80	6	0	74	0	2	28	45	56
X13498_1	MIOX	382	57	107	4	276	27	0	249	75	11	82	160	271
X13499_30	F8	2228	980	896	269	1425	18	0	1407	24	185	325	950	2115
X13501_10	SLC35G2	3309	855	769	85	2625	66	0	2559	416	871	732	1514	2368
X13502_2	SLC26A11	2674	999	626	168	2053	51	0	2002	9	177	33	1798	2592
X13503_19	ARL6IP5	68	392	4	44	354	9	0	345	1	63	337	8	56
X13506_10	DUS2	3583	792	1062	160	2558	53	0	2505	11	515	13	1987	3209
X13507_51	TRADD	2602	1286	346	199	2270	53	0	2217	3	103	17	2104	2649
X13509_5	SCAMP5	1205	323	195	53	1064	35	0	1029	55	135	51	884	1132
X13510_7	ATP2A3	1237	227	183	19	1082	36	0	1046	322	752	461	257	459
X13511_29	SATB1	486	48	40	4	490	27	0	463	80	461	218	2	46
X13512_28	HNRNPR	1224	115	143	8	1145	40	0	1105	17	122	61	949	1100
X13513_174	PIAS3	338	73	47	6	358	15	0	343	297	339	341	0	53
X13514_121	RAB35	6163	2383	1903	371	4430	78	1	4351	185	644	867	3023	5297
X13515_8	RPRD1A	380	452	19	38	446	18	0	428	105	13	420	5	62
X13516_46	EMC4	2430	807	503	115	2157	32	0	2125	276	621	641	1223	1841
X13517_3	PTCHD3	601	0	36	0	565	29	0	536	103	522	239	13	49
X13518_5	ASAP2	1338	367	183	43	1159	17	1	1141	167	406	241	729	955
X13519_112	ARHGEF25	929	237	113	27	856	34	0	822	359	309	369	430	570
X13522_20	VSNL1	18	83	18	7	76	7	0	69	69	0	69	0	25
X13524_25	HS6ST2	253	88	15	6	313	17	0	296	68	35	68	215	236
X13525_17	KCNG4	2492	1170	420	206	2100	48	0	2052	9	119	80	1858	2484
X13526_5	SSB	3	364	2	61	304	15	0	289	278	177	288	0	63
X13529_39	NAP1L2	994	30	20	4	995	19	0	976	70	232	258	628	652
X13530_5	UTS2R	660	181	161	23	568	14	0	554	270	69	307	247	431
X13532_25	CNEP1R1	154	0	13	0	141	14	0	127	127	1	127	0	13
X13534_20	MYOM2	505	33	103	4	402	6	0	396	10	32	7	364	471
X13535_2	COL4A3BP	33	211	9	9	213	2	0	211	0	166	192	17	35
X13536_56	POLI	388	468	11	29	693	32	0	661	298	121	644	4	44
X13539_131	KCNN1	3706	1774	1015	286	2911	50	0	2861	82	272	449	2163	3464
X13540_1	GPR26	2618	1731	600	295	2352	49	0	2303	3	75	194	2064	2959
X13541_1	MYCT1	1362	93	210	8	1152	40	0	1112	1	236	21	875	1093
X13544_9	HMHA1	107	174	6	22	184	12	0	172	0	69	115	57	85
X13545_97	EIF1AD	366	199	169	13	233	2	0	231	2	6	75	153	335
X13547_5	HTR7	13	141	6	15	127	11	0	116	95	5	111	5	26
X13548_53	PPAPDC1A	3484	1369	969	243	2630	50	0	2580	29	330	99	2180	3392
X13549_15	ADAM29	878	0	84	0	794	29	0	765	18	329	88	370	454
X13552_7	SWAP70	3058	2578	467	281	2923	102	0	2821	217	390	1887	767	1515
X13553_4	DCUN1D3	22	165	4	23	160	14	0	146	135	54	131	0	27
X13554_78	REPIN1	1362	536	154	85	1349	42	0	1307	19	328	220	777	1016
X13556_28	HTR2A	2	199	0	29	172	15	0	157	152	86	153	4	33
X13557_3	PVRL3	1639	838	247	167	1435	40	0	1395	2	115	132	1149	1563
X13561_5	HTR6	327	1404	22	197	1208	35	0	1173	31	102	1138	35	254
X13563_259	ACBD7	163	374	14	45	381	16	0	365	116	140	351	14	73
X13565_2	RBL2	6009	1635	1856	136	4180	59	0	4121	204	837	1207	2443	4435
X13566_2	SSU72	1967	1639	234	295	1871	32	0	1839	45	167	828	919	1448
X13567_1	DPYSL2	43	8	27	2	19	0	0	19	0	2	2	17	46
X13568_30	PSMD4	178	13	0	0	191	12	0	179	141	101	156	5	5
X13570_43	HDLBP	31	58	1	1	68	3	0	65	0	1	38	27	29
X13572_43	PSMD11	35	4	11	0	26	1	0	25	1	6	1	19	30
X13573_5	ARPC3	1025	15	136	3	901	35	0	866	19	709	176	101	240
X13574_50	RND1	1516	460	290	54	1270	34	0	1236	10	155	48	1040	1384
X13575_40	DVL2	1008	739	359	269	707	23	0	684	4	86	157	451	1079
X13577_25	U2AF2	1	149	1	21	128	10	0	118	118	37	118	0	22
X13578_98	ABLIM3	72	33	1	1	82	4	0	78	0	0	10	68	70
X13580_2	UAP1	192	329	14	24	317	9	0	308	71	0	169	139	177
X13583_19	APAF1	154	49	10	3	190	9	0	181	171	135	170	0	13
X13587_10	RACGAP1	34221	27408	11235	11697	24075	418	4	23653	766	3550	5756	16132	39064
X13588_11	ANXA9	506	0	90	0	416	13	0	403	19	398	79	3	93
X13589_10	APBB3	370	47	9	3	401	19	0	382	72	134	107	149	161
X13590_1	REXO2	373	264	4	19	415	25	0	390	1	4	38	349	372
X13591_31	PRIM1	458	0	41	0	417	30	0	387	47	132	46	255	296
X13594_158	GGA1	24	111	9	8	116	10	0	106	73	89	89	17	34
X13595_20	THTPA	2111	9	256	1	1855	47	0	1808	167	771	375	973	1230
X13596_3	RAB27B	1989	1256	314	226	1886	44	0	1842	3	55	142	1647	2187
X13597_20	RAB31	199	264	9	31	272	7	0	265	1	8	155	105	145
X13599_15	RABEPK	3515	2171	610	345	3168	61	0	3107	86	242	489	2409	3364
X13602_6	NHP2L1	25	48	0	5	54	3	0	51	0	26	26	25	30
X13603_7	RFESD	318	93	20	7	373	16	0	357	69	156	116	183	210
X13604_27	NEURL1	3902	1638	1037	257	2968	52	0	2916	110	267	335	2427	3721
X13605_16	ANXA10	1378	144	275	24	1103	30	0	1073	6	217	1	856	1155
X13609_11	GTF2I	86	313	8	30	287	33	0	254	169	2	253	1	39
X13610_9	MAGEA10	1547	918	135	138	1513	52	0	1461	10	199	526	775	1048
X13612_7	CYTIP	112	0	13	0	99	11	0	88	86	3	86	0	13
X13613_23	AK5	1309	254	168	42	1141	36	0	1105	23	336	26	763	973
X13614_6	CREBBP	1172	998	500	96	1158	31	0	1127	41	102	685	402	998
X13615_60	NCK2	12	1	4	0	9	0	0	9	1	1	1	8	12
X13618_15	MAD1L1	1752	970	261	174	1650	49	0	1601	16	194	146	1317	1752
X13620_10	ASNA1	1495	708	68	64	1452	17	0	1435	18	90	20	1334	1466
X13621_31	AP2A2	180	231	3	18	219	18	0	201	27	21	182	18	39
X13622_16	PPP2R5A	40	181	6	20	194	9	0	185	137	153	151	32	58
X13623_4	MLL2	918	1093	211	185	1283	31	0	1252	172	562	859	204	600
X13624_17	NADK	466	644	58	129	588	26	0	562	112	41	382	171	358
X13625_19	SSB	141	15	29	0	127	11	0	116	109	14	110	0	29
X13628_58	GRB14	820	109	54	11	770	28	0	742	9	37	6	702	767
X13629_25	ATG4B	751	14	351	2	412	2	0	410	4	157	16	252	605
X13631_1	RBBP5	1084	84	168	8	917	31	0	886	3	184	8	701	877
X13632_10	ZYX	142	10	4	0	139	16	0	123	0	3	0	120	124
X13634_209	PIR	3153	1357	671	126	2680	97	1	2582	236	653	1118	1110	1907
X13636_20	NAP1L1	163	240	8	27	294	16	0	278	82	129	130	142	177
X13639_101	USO1	40	26	3	1	49	2	0	47	0	3	4	42	46
X13642_90	IFIT3	203	178	2	20	242	4	0	238	0	2	28	209	231
X13644_30	HGS	5	3	5	0	3	0	0	3	1	1	1	2	7
X13645_14	DHX38	3039	1672	785	260	2333	59	1	2273	2	107	320	1847	2892
X13650_11	KCNIP1	4188	1923	1027	298	3253	57	0	3196	6	274	387	2545	3870
X13651_54	ZFP91	11	0	1	0	10	0	0	10	7	10	7	0	1
X13652_2	TOM1L1	541	196	4	16	546	29	0	517	0	3	3	511	531
X13653_335	MACROD1	4690	2325	1251	378	3771	62	0	3709	129	466	590	2780	4409
X13654_1	ROCK2	68	27	11	7	71	3	0	68	0	1	13	54	72
X13655_34	NCL	631	6	61	0	576	28	0	548	12	422	133	59	120
X13657_2	PNKP	180	129	26	10	177	5	0	172	0	5	9	158	194
X13658_31	PDGFC	2341	252	464	18	2030	42	0	1988	15	679	447	1020	1502
X13659_36	ATP13A1	1367	570	312	50	1144	23	0	1121	52	198	174	854	1216
X13665_35	PPP2R3A	2040	867	383	143	1665	47	0	1618	213	451	276	1030	1556
X13666_222	CA10	2334	692	396	96	1974	48	1	1925	39	367	76	1539	2031
X13669_6	FGFR3	745	154	69	18	704	5	0	699	90	240	159	399	486
X13671_40	ELANE	1222	330	155	50	1074	33	0	1041	34	201	80	819	1024
X13672_3	HSPA6	2767	1898	519	293	2635	55	0	2580	18	302	501	1813	2625
X13673_21	CCT7	1231	504	25	44	1206	15	0	1191	1	43	0	1148	1217
X13676_46	INHBB	1337	355	67	35	1270	54	0	1216	68	374	159	831	933
X13680_3	NAB2	1	239	0	23	216	17	0	199	49	0	50	149	172
X13681_173	CSNK2A2	2473	1698	382	286	2295	49	0	2246	6	204	243	1807	2475
X13682_47	CSF1R	2627	1286	347	169	2368	69	0	2299	18	138	56	2125	2641
X13683_18	CLCNKB	82	0	10	0	72	0	0	72	30	72	38	0	10
X13686_2	IL5RA	7306	2326	2248	1008	5222	132	0	5090	175	858	338	4155	7411
X13688_2	CAPSL	0	80	0	6	74	7	0	67	67	0	67	0	6
X13689_2	ODC1	2144	29	432	2	1712	67	0	1645	262	1399	856	203	637
X13691_10	SLC5A8	3377	1823	254	172	3210	63	0	3147	21	226	153	2810	3236
X13692_154	WISP1	3008	865	722	64	2369	38	0	2331	561	999	1129	900	1686
X13694_24	CRLF2	75	165	1	18	147	8	0	139	74	0	74	65	84
X13697_51	GPD1	91	4	88	0	7	0	0	7	4	7	5	0	88
X13698_28	KIAA0319L	1796	114	314	16	1482	41	0	1441	1	438	28	1003	1333
X13700_10	ANXA2	2523	1390	675	144	2195	57	0	2138	225	547	1032	881	1700
X13704_5	HMGCS2	220	0	12	0	208	13	0	195	0	3	0	192	204
X13711_10	CLTC	1518	260	155	46	1363	43	0	1320	1	134	0	1186	1387
X13713_164	SEC22A	40	236	1	8	245	2	0	243	0	1	14	228	237
X13717_15	FCN2	2589	834	716	87	1923	29	0	1894	233	561	520	1149	1952
X13719_19	PAK4	21	6	4	1	21	0	0	21	0	1	0	20	25
X13720_95	PRTN3	11509	1815	4555	599	7406	179	3	7224	1216	3847	3209	2905	8059
X13724_27	FGF19	836	428	15	51	824	15	0	809	8	56	18	744	810
X13726_4	CD80	252	0	15	0	237	12	0	225	12	225	78	0	15
X13727_44	SPOP	892	7	112	1	786	34	0	752	1	337	103	332	445
X13728_19	ERP29	6	26	0	0	32	3	0	29	0	16	25	2	2
X13729_26	SFXN5	1362	165	116	25	1246	25	0	1221	83	727	255	494	635
X13733_5	IL12B	7152	1761	1847	308	5626	78	1	5547	418	1161	605	4102	6257
X13735_1	RAP1GAP	211	0	24	0	187	25	0	162	162	76	161	0	24
X13738_8	INHBA	585	61	12	10	573	23	0	550	0	36	8	514	536
X13740_51	FRZB	7592	1730	2290	400	5429	78	0	5351	1522	2254	1952	2540	5230
X13743_56	CUL4B	3	132	0	13	122	11	0	111	109	42	110	1	14
X13744_37	IL3RA	4067	981	1234	272	2891	49	0	2842	351	1048	922	1492	2998
X13745_10	PKD2	710	0	78	0	632	29	0	603	562	393	510	0	78
X13748_4	CCL8	4433	659	1672	65	2793	33	0	2760	678	1783	1344	655	2392
X13926_1	RMI1	2095	810	328	166	1824	45	0	1779	2	102	13	1673	2167
X13929_27	CROT	3315	1285	832	110	2633	27	0	2606	210	755	1054	1190	2132
X13930_3	APOBEC3G	391	269	28	24	387	19	0	368	1	1	34	334	386
X13931_22	PSMD9	383	146	10	8	402	7	0	395	2	23	21	353	371
X13932_45	ARHGEF7	4216	1899	1143	300	3217	54	0	3163	85	188	323	2739	4182
X13933_276	NAB1	95	19	42	0	71	2	0	69	0	2	14	53	95
X13934_3	MCF2L	325	319	7	42	383	6	0	377	65	86	252	122	171
X13936_24	PGK2	218	232	0	27	296	18	0	278	190	33	276	2	29
X13937_75	CAND1	0	2	0	0	2	0	0	2	1	0	2	NA	NA
X13939_14	UGP2	296	103	96	10	277	11	0	266	72	36	74	160	266
X13940_19	IFI16	186	132	23	10	213	0	0	213	45	45	45	168	201
X13941_82	FARS2	2410	48	572	3	1839	48	0	1791	96	801	246	866	1441
X13942_140	SPSB1	409	237	58	24	564	36	0	528	44	425	304	25	107
X13943_38	DPY30	470	319	10	31	601	31	0	570	280	366	346	191	232
X13944_3	SULT1A3	812	302	365	54	504	14	0	490	14	154	94	262	681
X13946_8	DDX23	2204	1201	377	208	1889	49	0	1840	6	70	314	1460	2045
X13947_371	NUDT12	2125	627	526	70	1744	32	0	1712	144	690	528	699	1295
X13948_50	GABBR2	1273	1283	397	525	1015	17	0	998	70	38	183	778	1700
X13950_9	COL4A3BP	52	463	7	28	457	7	0	450	0	203	356	84	119
X13954_9	GNPNAT1	140	71	15	7	140	2	0	138	2	8	4	128	150
X13955_33	DAPK1	827	607	20	54	1058	30	0	1028	119	133	252	729	803
X13958_5	RBM46	77	83	3	6	78	7	0	71	71	1	71	0	9
X13959_7	LAP3	421	350	228	39	503	12	0	491	99	304	353	66	333
X13960_15	AGAP3	1323	591	168	88	1207	35	0	1172	16	67	39	1105	1361
X13961_18	KIF3A	2836	1462	510	225	2335	50	0	2285	6	134	193	1985	2720
X13963_7	TOLLIP	9	108	7	11	99	9	0	90	80	89	87	1	19
X13966_30	MYOM3	4437	1960	1324	315	3289	54	1	3234	103	430	336	2589	4228
X13967_14	TXNRD1	14	13	2	1	24	1	0	23	3	15	4	7	10
X13969_24	KPNA6	43	215	3	27	189	1	0	188	0	2	177	11	41
X13972_4	HSD17B14	993	286	215	43	843	16	0	827	141	394	272	256	514
X13973_62	TTL	113	90	17	7	141	4	0	137	0	4	36	101	125
X13975_56	PPFIA1	102	25	7	1	107	12	0	95	0	0	14	81	89
X13976_9	ARHGEF1	17	9	5	0	20	1	0	19	1	1	2	17	22
X13977_28	BARD1	1283	357	222	66	1070	37	0	1033	1	104	7	922	1210
X13978_122	TBX3	46	61	1	6	55	0	0	55	55	0	55	0	7
X13979_3	SLC26A7	94	0	9	0	85	10	0	75	75	0	75	0	9
X13982_33	RGS18	44	192	0	11	195	16	0	179	1	11	134	35	46
X13983_27	CRYZ	11485	3430	4308	312	7508	109	0	7399	1454	2876	3351	2843	7463
X13984_23	DDX25	1619	888	301	141	1483	40	0	1443	2	92	73	1307	1749
X13985_12	SMURF2	1462	402	283	86	1180	39	0	1141	2	375	18	765	1134
X13986_6	LANCL1	401	158	110	19	292	14	0	278	4	49	6	229	358
X13988_67	NMRAL1	2529	545	672	47	1885	59	0	1826	419	750	633	961	1680
X13990_1	PC	45	196	0	22	174	14	0	160	98	53	160	0	22
X13991_47	EIF4G3	960	125	105	10	856	32	0	824	15	86	9	730	845
X13992_12	NSF	3637	3410	1160	1201	2488	7	0	2481	0	103	8	2370	4731
X13993_20	EPB41L1	145	171	19	19	261	11	0	250	0	20	140	90	128
X13994_1	FBL	3610	1987	883	309	2974	50	0	2924	92	339	600	2054	3246
X13996_16	PPCDC	81	243	3	37	206	25	0	181	181	0	181	0	40
X13998_26	ADSSL1	469	300	94	39	427	13	0	414	7	64	194	170	303
X14002_18	DOCK9	574	263	72	19	726	39	0	687	379	411	533	98	189
X14005_2	CHD7	139	118	26	14	118	12	0	106	106	1	106	0	40
X14006_36	GNMT	1698	1001	177	148	1593	51	0	1542	126	312	426	985	1310
X14007_22	PAPSS1	327	328	28	26	361	12	0	349	0	18	150	199	253
X14008_22	DCP1A	1845	208	167	25	1732	27	0	1705	133	1093	584	552	744
X14009_65	TNFAIP3	165	127	17	20	177	10	0	167	0	3	84	82	119
X14011_17	S100A11	863	599	106	61	905	28	0	877	45	122	480	365	532
X14012_17	DHX58	1430	909	138	133	1580	43	0	1537	57	198	605	877	1148
X14013_11	TANK	33	15	21	2	15	0	0	15	0	0	5	10	33
X14019_73	EVPL	48	1	13	0	36	0	0	36	36	1	36	0	13
X14021_81	MED4	1236	356	87	43	1155	39	0	1116	115	173	270	784	914
X14024_196	EDA	2297	1656	334	265	2155	48	0	2107	2	70	134	1909	2508
X14025_18	TNFRSF9	301	117	15	16	313	19	0	294	253	171	283	0	31
X14026_24	IL17F	927	254	122	45	806	30	0	776	0	81	16	695	862
X14028_22	PIK3C2A	4020	1826	1011	297	3142	53	0	3089	113	501	289	2412	3720
X14029_42	COPS2	814	223	63	24	761	14	0	747	72	196	119	512	599
X14034_22	TACSTD2	348	667	93	112	810	30	0	780	558	409	714	3	208
X14035_13	TIAM1	175	469	2	65	407	28	0	379	201	34	201	178	245
X14036_116	MPDZ	94	138	1	23	135	12	0	123	103	20	103	0	24
X14037_18	RANBP3	5	92	5	9	83	7	0	76	68	74	74	2	16
X14039_33	KLK5	2	369	0	68	302	26	0	276	276	35	275	0	68
X14043_12	EEA1	3407	1251	896	210	2598	47	0	2551	14	300	19	2245	3351
X14045_12	NCOA2	2224	1276	559	320	1824	47	0	1777	87	228	246	1332	2211
X14047_78	BDNF	439	111	45	7	464	30	0	434	48	86	76	334	386
X14048_7	IL1RAP	6009	719	1830	58	4212	76	0	4136	975	2285	2215	1353	3241
X14051_54	FOXC2	414	302	36	27	611	24	0	587	572	109	585	0	63
X14052_26	UNC13A	116	96	11	7	118	11	0	107	107	8	107	0	18
X14054_17	IL15RA	4402	649	1384	70	3074	98	0	2976	257	1009	576	1795	3249
X14056_4	CGA	1220	203	191	33	1031	31	0	1000	3	166	1	834	1058
X14060_67	NCF4	1813	261	496	49	1317	35	0	1282	30	315	63	967	1512
X14061_48	TNFSF11	1255	471	271	237	1021	45	0	976	10	159	130	698	1206
X14063_17	OSM	95	12	0	1	106	9	0	97	27	96	27	1	2
X14065_11	CD5	105	270	46	45	284	28	0	256	199	88	199	57	148
X14066_49	MAGI2	2927	1993	611	186	2861	60	0	2801	343	685	1653	785	1582
X14067_6	PKP2	188	75	83	8	134	6	0	128	4	25	22	82	173
X14069_61	CA4	829	183	81	14	752	28	0	724	132	46	151	552	647
X14070_56	ITSN1	1437	62	171	3	1296	50	0	1246	30	629	240	494	668
X14074_2	SHC2	444	0	35	0	409	19	0	390	273	378	226	2	37
X14076_74	CST4	2911	1065	515	105	2451	59	0	2392	101	362	190	1958	2578
X14079_14	IL18R1	5480	1790	1779	133	3908	85	0	3823	540	1338	1289	2080	3992
X14082_56	TLN2	55	37	10	4	46	0	0	46	2	3	9	36	50
X14083_25	SEPHS1	53	132	13	14	158	12	0	146	106	109	106	37	64
X14088_38	IGFBP6	116	1	2	0	115	0	0	115	5	42	31	73	75
X14090_23	DEF6	1011	1399	80	159	1335	3	0	1332	13	69	389	935	1174
X14091_42	CBR3	1126	830	212	87	1147	37	0	1110	172	250	696	372	671
X14093_10	FLT3LG	1037	141	83	20	967	47	0	920	29	346	146	566	669
X14094_29	HBEGF	1571	1623	154	244	2165	71	0	2094	1	66	231	1821	2219
X14095_1	KLRK1	101	218	12	15	218	10	0	208	207	1	207	0	27
X14098_28	CARS	1	107	0	10	97	10	0	87	82	82	86	1	11
X14099_20	PSMA4	0	232	0	24	208	7	0	201	72	1	165	36	60
X14100_63	C1QC	3333	357	1120	40	2231	51	0	2180	287	998	685	998	2158
X14101_2	CNTFR	908	199	204	13	742	12	0	730	24	129	67	596	813
X14106_46	RAP1GDS1	105	310	4	32	375	3	0	372	93	97	298	74	110
X14107_1	MTHFS	1833	1087	413	119	1595	29	0	1566	118	256	560	906	1438
X14111_15	THBS2	74	286	2	46	262	26	0	236	168	8	200	31	79
X14112_40	RELT	2271	1768	316	277	2125	48	0	2077	0	36	293	1750	2343
X14114_18	PIANP	97	18	0	5	98	2	0	96	0	14	0	82	87
X14115_34	ADM	238	408	27	40	410	17	0	393	10	190	191	197	264
X14116_129	S100A4	796	10	177	0	619	15	0	604	5	225	19	365	542
X14120_2	RNF43	2877	1183	700	206	2223	47	0	2176	5	164	124	1894	2800
X14121_24	TNFRSF10D	1646	571	423	99	1239	33	0	1206	9	221	16	971	1493
X14122_132	ZNRF3	690	112	62	38	629	15	0	614	348	387	323	109	209
X14123_34	C10orf54	1257	2027	449	841	1535	42	0	1493	44	244	932	446	1736
X14124_6	EFNA2	325	121	65	9	336	29	0	307	68	44	70	194	268
X14127_240	IFNB1	3	70	1	4	68	0	0	68	66	49	68	0	5
X14128_121	IFNA10	944	0	99	0	845	37	0	808	381	628	385	177	276
X14129_1	IFNA7	3	358	2	57	302	26	0	276	275	125	275	0	59
X14131_37	EFNB2	263	65	31	11	277	2	0	275	46	65	52	161	203
X14132_21	HHLA2	630	1	20	0	611	26	0	585	7	215	39	370	390
X14133_93	IL1R2	3694	1757	729	484	3122	73	0	3049	225	633	724	1982	3195
X14134_49	AMIGO2	1015	119	185	13	844	27	0	817	111	340	144	380	578
X14135_3	RXFP1	1057	103	126	11	1021	44	0	977	131	472	338	422	559
X14136_234	CD93	442	25	36	3	424	23	0	401	0	86	16	304	343
X14139_16	NRG4	274	173	24	13	410	31	0	379	366	38	377	0	37
X14143_8	HIST2H2BE	631	92	63	9	621	9	0	612	0	11	33	568	640
X14144_3	HIST3H2A	734	15	162	1	573	12	0	561	2	104	69	457	620
X14146_92	HIST1H3A	76	0	8	0	68	0	0	68	0	18	1	50	58
X14149_9	IL36B	907	48	86	3	821	30	0	791	0	184	0	607	696
X14150_7	IL36A	11778	6023	5438	3522	6551	144	4	6403	374	978	1549	4400	13360
X14151_4	ISG15	576	478	98	101	600	19	0	581	32	112	284	276	475
X14153_8	EFNA3	272	0	130	0	142	8	0	134	68	5	68	62	192
X14156_33	YWHAB	267	69	5	7	270	6	0	264	12	54	12	210	222
X14157_21	YWHAE	1308	96	72	14	1254	27	0	1227	527	1025	992	20	106
X14158_17	ANXA5	669	339	30	50	714	34	0	680	102	151	220	319	399
X14175_78	SCP2D1	4527	918	1184	125	3443	66	0	3377	541	1645	1158	1350	2659
X14178_18	CDKN3	1	99	1	9	90	7	0	83	68	7	74	9	19
X14186_13	RFFL	131	0	13	0	118	12	0	106	4	101	1	5	18
X14192_31	PDCL2	987	1	152	0	836	31	0	805	2	291	142	442	594
X14197_2	PRDM1	4121	1772	1037	310	3206	60	0	3146	10	144	92	2920	4267
X14203_3	ANXA7	48	117	21	10	134	9	0	125	79	111	98	14	45
X14204_55	FOXJ2	476	193	128	27	363	12	0	351	17	94	110	159	314
X14205_6	HEXIM2	130	102	3	16	143	6	0	137	1	5	18	119	138
X14206_28	APBB1	2171	990	322	157	2004	50	0	1954	55	257	62	1669	2148
X14208_3	RBP7	2445	1662	431	270	2229	49	0	2180	5	81	289	1818	2519
X14216_35	DDX46	5540	1987	1453	301	4170	73	0	4097	127	614	504	3239	4993
X14226_120	BHMT2	3678	1629	1032	260	2771	56	0	2715	17	172	416	2147	3439
X14227_21	MYL6B	475	475	5	137	595	18	0	577	122	192	194	335	477
X14229_5	MOCS3	5335	2309	1411	405	4178	66	0	4112	192	465	497	3266	5082
X14245_195	SNX7	3867	1395	976	229	2974	50	0	2924	35	330	77	2521	3726
X14246_50	DOK2	83	10	22	6	65	11	0	54	0	1	1	52	80
X14249_68	MID2	1341	818	128	140	1250	40	0	1210	0	19	188	1003	1271
X14250_115	BLMH	124	127	21	18	131	9	0	122	105	11	106	16	55
X14254_27	PTPN4	1424	743	542	261	930	28	0	902	82	118	280	538	1341
X14260_112	NET1	53	0	4	0	49	0	0	49	3	35	0	14	18
X14268_4	SRXN1	650	147	146	15	504	11	0	493	44	120	46	373	534
X14271_23	RAB6B	264	296	45	18	306	10	0	296	0	0	109	187	250
X14273_19	PREP	583	174	35	9	549	0	0	549	46	200	123	349	393
X14283_12	RAB14	425	63	42	5	385	20	0	365	295	110	296	65	112
X14284_23	EIF2AK4	115	0	3	0	112	7	0	105	0	1	0	104	107
X14286_2	NFATC1	3688	1404	1097	246	2707	50	0	2657	86	419	208	2106	3449
X14287_6	RAB5C	325	1	36	0	289	18	0	271	43	250	121	21	57
X14291_53	AGAP2	26	149	2	20	133	5	0	128	0	0	90	38	60
X14294_61	MBD1	7283	1450	2294	148	5188	105	0	5083	895	2659	2154	1799	4241
X14309_8	HNRNPH1	1190	403	120	43	1120	48	0	1072	3	100	139	837	1000
X14314_6	PPIL2	4510	1928	1248	315	3419	61	0	3358	99	541	214	2694	4257
X14318_1	VPS29	3320	788	1127	92	2396	59	0	2337	245	769	654	1311	2530
X14324_52	SMC3	26	59	1	3	71	2	0	69	46	46	46	23	27
X14326_4	UBE2E1	253	412	35	43	395	17	0	378	56	62	240	136	214
X14329_4	DIDO1	223	25	28	0	220	14	0	206	171	113	171	24	52
X14331_262	DYNLT1	1384	759	167	141	1262	39	0	1223	5	74	157	1020	1328
X14332_3	RALA	688	670	19	69	725	3	0	722	0	4	423	295	383
X14334_3	RCVRN	2193	780	335	122	1868	48	0	1820	11	185	18	1624	2081
X14337_1	TRAPPC3	7379	9299	2496	4903	6836	80	2	6754	111	554	1725	4725	12124
X14341_8	FAM69C	1315	277	178	32	1167	25	0	1142	19	141	99	927	1137
X14583_49	MSTN	750	124	99	16	651	26	0	625	6	46	3	579	694
X14587_16	GDF11	62	0	11	0	51	1	0	50	47	50	46	0	11
X14593_152	FAM210A	200	30	54	2	146	5	0	141	1	30	2	111	167
X14597_5	SEMA6C	80	431	6	72	359	26	0	333	309	75	333	0	78
X14599_18	STAB1	2358	513	337	91	2029	42	0	1987	8	387	84	1567	1995
X14603_51	KIAA0040	172	502	2	60	511	39	0	472	244	237	347	125	187
X14614_41	NCMAP	4976	1228	1473	114	3511	37	0	3474	557	1517	1373	1453	3040
X14615_46	KRTAP2-4	75	4	4	0	75	5	0	70	4	15	4	55	59
X14616_16	ZNF382	101	45	10	3	91	10	0	81	75	6	75	0	13
X14618_26	VOPP1	4571	513	1119	44	3453	73	1	3379	473	1457	979	1767	2930
X14619_8	ZNF526	296	31	11	1	302	16	0	286	172	164	242	7	19
X14623_26	SUMO3	109	277	9	31	305	14	0	291	85	175	184	107	147
X14624_51	CTCF	503	99	97	9	412	16	0	396	365	126	358	4	110
X14628_72	FBXO3	547	268	174	79	403	7	0	396	2	21	78	303	556
X14631_22	DUSP16	2730	1077	980	160	1891	43	1	1847	6	382	20	1447	2587
X14633_26	TMEM185A	4747	2325	1258	404	3821	63	0	3758	122	639	473	2770	4432
X14634_13	LHCGR	8883	3144	1963	385	7219	112	0	7107	528	1507	2498	3699	6047
X14636_25	HRSP12	353	144	33	12	324	13	0	311	7	58	22	238	283
X14645_253	GSTA4	5222	2575	1384	459	4183	64	0	4119	109	484	589	3164	5007
X14655_1	DNAJC17	552	410	213	48	434	24	0	410	36	59	279	115	376
X14662_6	MZF1	2291	39	343	4	1948	66	0	1882	95	593	332	1061	1408
X14663_44	RNF8	1654	369	310	58	1346	48	0	1298	0	89	0	1209	1577
X14670_1	SKIL	564	0	39	0	525	24	0	501	0	173	0	328	367
X14674_63	PACSIN3	158	81	13	4	222	13	0	209	132	40	208	0	17
X14675_20	EIF4B	50	117	2	10	146	11	0	135	72	84	82	49	61
X14684_17	CAPN2	966	187	355	95	611	22	0	589	8	288	40	293	743
X14685_17	AKT2	2911	1502	339	172	2675	23	0	2652	4	108	382	2167	2678
X14687_6	PLIN3	1775	267	530	53	1245	39	0	1206	2	200	1	1005	1588
X14688_6	PTPN7	116	12	11	1	113	11	0	102	88	42	95	7	19
X14689_3	SEC13	4685	5826	1963	3433	3719	122	3	3594	38	111	835	2672	8068
X14692_3	ZNF276	7017	3137	2065	603	5232	84	0	5148	171	709	635	3997	6665
X14705_1	FIGF	2575	414	844	43	1738	72	1	1665	420	856	689	677	1564
X14708_59	C8G	2676	877	658	102	2046	34	0	2012	237	579	321	1376	2136
X14711_27	CST6	2000	120	257	7	1772	25	2	1745	34	550	167	1082	1346
X14713_46	AZU1	267	128	12	14	278	17	0	261	260	143	259	0	26
X14747_9	CRLF1	700	396	23	39	679	7	0	672	30	90	34	582	644
X14748_31	ARHGAP5	129	26	24	0	119	12	0	107	0	5	15	87	111
X15295_81	IGF2	960	28	186	3	774	12	0	762	91	506	226	225	414
X15297_3	S100A3	991	51	91	6	945	41	0	904	62	865	305	37	134
X15298_199	NETO1	11	591	0	71	531	26	0	505	491	362	494	11	82
X15299_102	MESDC2	17	25	1	0	41	3	0	38	0	3	18	19	20
X15300_66	CCDC134	2677	885	1144	215	1786	22	0	1764	1	17	131	1623	2982
X15301_24	ACRV1	45	773	0	124	649	32	0	617	617	103	617	0	124
X15303_63	S100A5	57	238	0	17	227	15	0	212	1	5	82	127	144
X15304_1	REG3A	1574	606	177	48	1422	40	0	1382	67	295	138	1054	1279
X15305_7	SCGN	465	208	0	23	558	13	0	545	27	121	82	367	390
X15306_20	IGJ	1119	0	116	0	1003	38	0	965	24	448	179	473	589
X15308_108	VWC2	2389	607	470	52	1937	69	0	1868	101	525	504	1110	1632
X15310_61	PRC1	1062	11	198	0	875	32	0	843	66	305	136	470	668
X15312_14	AGO1	10	158	2	13	149	13	0	136	0	2	51	85	100
X15313_28	MAD2L1	1337	410	196	74	1142	32	0	1110	9	83	4	1025	1295
X15314_49	CLIC4	11	14	3	0	17	2	0	15	0	0	4	11	14
X15315_64	CUTC	1185	335	162	66	1023	31	0	992	4	92	2	900	1128
X15316_262	TXNL4B	1111	344	407	28	763	32	0	731	11	80	97	584	1019
X15318_75	S100A10	1255	268	259	14	1091	30	0	1061	28	224	154	758	1031
X15319_226	CCNA1	82	313	3	48	271	26	0	245	239	6	239	5	56
X15321_8	CPLX2	43	77	18	5	97	8	0	89	65	72	65	17	40
X15322_35	CRADD	19	44	8	1	48	0	0	48	0	25	38	10	19
X15323_112	AGO3	6	291	6	28	263	28	0	235	82	85	170	65	99
X15324_58	FTL	133	53	9	3	167	0	0	167	0	23	27	119	131
X15325_14	GAP43	82	66	1	4	83	6	0	77	0	0	0	77	82
X15326_64	GBP1	1894	329	448	29	1488	27	0	1461	193	744	375	700	1177
X15329_167	ROBLD3	1041	87	104	7	982	35	0	947	6	321	109	544	655
X15331_47	RBBP4	647	28	95	0	567	31	0	536	5	141	79	320	415
X15333_11	SDF2	20408	5523	7550	1917	13676	318	0	13358	2733	5468	5706	5832	15299
X15336_7	SELM	444	116	60	13	487	12	0	475	92	113	99	291	364
X15339_32	CFL2	147	48	2	6	145	5	0	140	0	1	0	139	147
X15343_337	KNG1	908	661	247	76	834	28	0	806	36	140	453	280	603
X15346_31	IFNG	1458	734	183	132	1428	54	0	1374	14	167	192	1078	1393
X15347_12	HPX	1	18	0	6	13	0	0	13	13	12	12	0	6
X15358_28	SCG5	7361	2923	2211	553	5305	88	1	5216	194	793	752	3959	6723
X15361_37	ANKRD1	460	84	63	7	474	18	0	456	433	277	442	0	70
X15363_32	APOA5	2665	1224	744	124	2012	37	0	1975	192	572	875	811	1679
X15364_101	APOC1	566	100	50	11	516	2	0	514	32	215	46	290	351
X15365_41	BAI3	312	202	27	15	447	20	0	427	225	36	409	3	45
X15367_38	BPIFB1	5030	1113	794	79	4378	91	0	4287	959	2331	1901	1504	2377
X15368_3	BMPER	452	226	78	19	386	14	0	372	83	21	81	272	369
X15370_5	BOLA1	3919	1584	1803	284	2590	45	0	2545	522	936	1536	639	2726
X15372_43	BRD2	379	0	46	0	333	19	0	314	222	295	216	12	58
X15374_15	GKN1	1959	463	302	74	1657	47	0	1610	7	144	4	1466	1842
X15375_49	CPB1	2337	759	176	95	2302	72	0	2230	17	291	152	1839	2110
X15376_134	CTSE	893	108	316	25	587	3	0	584	21	242	33	337	678
X15381_45	DDR2	87	26	2	4	96	7	0	89	67	7	75	14	20
X15383_200	EDN3	396	351	10	33	478	19	0	459	70	12	161	295	338
X15384_15	KL	2548	501	398	59	2155	38	0	2117	20	398	163	1593	2050
X15385_116	FABP2	12575	3338	3007	371	9715	123	0	9592	1788	4135	4376	3295	6673
X15386_7	FABP4	264	29	5	2	260	9	0	251	0	7	1	244	251
X15387_44	NRP2	3139	506	1304	228	1895	56	0	1839	153	475	269	1345	2877
X15388_24	FCGR3A	9875	2000	2959	342	6994	88	0	6906	1587	3261	3901	2215	5516
X15389_1	FXN	217	0	20	0	197	12	0	185	138	132	132	0	20
X15390_3	GAL	3914	1858	1102	325	3062	59	1	3002	26	359	493	2179	3606
X15391_114	GAS6	1475	792	415	134	1399	28	0	1371	91	260	212	970	1519
X15394_79	UNC5B	739	110	123	15	692	22	0	670	101	213	169	404	542
X15395_15	GSTM1	5999	741	1994	124	4093	57	0	4036	1149	2612	2206	1056	3174
X15398_2	GFER	10	1	0	0	11	0	0	11	0	0	0	11	11
X15402_2	ID1	192	0	24	0	168	17	0	151	151	62	151	0	24
X15403_53	ID2	126	1	16	0	111	12	0	99	96	0	96	3	19
X15404_3	IFNA21	8	75	8	6	69	7	0	62	62	0	62	0	14
X15405_23	IFNA4	681	254	115	24	694	30	0	664	526	87	649	0	139
X15412_40	BIRC7	72	524	0	92	432	27	0	405	405	27	405	0	92
X15413_3	LCAT	379	66	14	4	382	19	0	363	0	177	16	172	190
X15414_316	LDHA	184	129	16	12	249	1	0	248	0	28	69	177	205
X15416_54	LYG2	390	0	29	0	361	55	0	306	2	100	1	206	235
X15417_3	SERPINB5	153	315	0	40	293	14	0	279	112	38	194	81	121
X15418_25	MAPK10	136	4	101	0	39	0	0	39	2	12	6	24	125
X15419_15	MMP20	2968	1365	683	230	2384	52	0	2332	8	130	260	1947	2860
X15422_12	PMP2	18	59	0	3	74	0	0	74	48	1	49	25	28
X15426_5	NEU1	946	413	138	40	809	21	0	788	49	118	51	670	848
X15427_35	LOXL3	4591	1968	741	180	4076	136	0	3940	516	929	1124	2518	3439
X15430_165	OPTC	3197	2057	900	359	2757	53	0	2704	60	435	550	1897	3156
X15431_31	OTC	574	283	54	32	529	12	0	517	1	6	10	503	589
X15432_1	OTOR	3401	1770	695	238	2805	72	0	2733	147	577	1134	1216	2149
X15433_4	SRC	3	1	3	0	1	0	0	1	0	0	1	0	3
X15434_5	PNOC	242	73	16	6	293	16	0	277	145	183	194	0	22
X15435_4	PNP	112	47	17	4	96	0	0	96	2	18	2	78	99
X15436_40	RAMP1	110	84	9	7	103	11	0	92	92	0	92	0	16
X15437_11	RAMP3	650	19	50	6	606	29	0	577	414	566	425	0	56
X15439_21	RND3	106	177	9	12	178	13	0	165	134	32	165	0	21
X15440_57	PCSK2	1387	462	180	33	1491	55	0	1436	99	533	465	514	727
X15441_6	GM2A	625	437	77	36	604	12	0	592	21	97	230	315	428
X15444_45	SERPINB4	618	89	255	7	445	8	0	437	147	169	114	193	455
X15446_25	NRG1	2515	1450	308	149	2476	109	0	2367	208	258	486	1658	2115
X15447_45	SORD	2190	723	956	82	1484	6	0	1478	34	404	326	860	1898
X15448_47	SQSTM1	121	0	21	0	100	13	0	87	75	75	75	12	33
X15449_33	TIMD4	10325	3672	3821	1556	6803	186	4	6613	55	1037	531	5150	10527
X15452_5	NT5E	4841	1677	821	161	4152	79	0	4073	139	456	450	3358	4340
X15453_3	AMBP	6904	8392	2180	4529	6473	93	2	6378	79	870	1660	4235	10944
X15455_40	ADAM15	225	13	18	0	210	3	0	207	183	142	184	18	36
X15457_14	ANPEP	105	338	8	32	403	13	0	390	192	316	382	4	44
X15460_9	DPP4	2049	1277	337	227	1863	50	0	1813	6	90	126	1609	2173
X15462_28	CD8A	16969	4290	5711	1751	11342	247	6	11089	885	2532	3087	6855	14317
X15465_79	CNPY4	40	0	4	0	36	0	0	36	0	36	16	0	4
X15466_30	COL9A1	276	274	92	17	269	7	0	262	71	6	184	76	185
X15467_10	CTHRC1	1244	310	227	25	1072	9	0	1063	4	61	15	992	1244
X15468_14	CFHR1	9269	2803	2654	353	6811	139	0	6672	1627	2801	2738	2699	5706
X15470_11	HEXB	3946	1441	526	166	3511	92	0	3419	125	707	350	2592	3284
X15471_29	PNLIPRP2	5615	1130	1667	150	3985	51	0	3934	986	2167	1822	1436	3253
X15472_16	LRP11	4320	1907	917	201	3575	63	0	3512	582	1259	2008	1070	2188
X15474_7	PIN1	12	3	1	0	13	2	0	11	2	2	2	9	10
X15475_4	PLTP	2857	1702	553	201	2383	82	0	2301	211	473	643	1490	2244
X15476_6	REG3G	4037	787	1204	128	2920	54	0	2866	689	1467	1065	1286	2618
X15480_2	VNN2	6014	1218	2318	106	3958	106	0	3852	893	1751	1782	1582	4006
X15481_45	CAMP	6582	1899	1520	342	5552	84	0	5468	369	1151	1011	3880	5742
X15482_12	A2ML1	399	172	34	23	378	17	0	361	78	95	111	232	289
X15483_377	AGRN	1388	716	201	116	1303	26	0	1277	80	246	270	847	1164
X15486_126	AOC1	6402	971	1746	128	4823	68	0	4755	1612	3134	3070	941	2815
X15487_164	CES1	2813	1925	543	298	2560	53	0	2507	6	118	328	2079	2920
X15491_20	CD248	1618	508	647	35	1268	72	0	1196	20	173	74	1013	1695
X15492_1	CRIM1	0	575	0	83	492	26	0	466	466	203	466	0	83
X15494_11	FGFBP1	1122	449	460	53	1039	35	0	1004	7	511	375	475	988
X15495_9	FOLR3	10712	935	3433	99	7317	109	0	7208	2201	4010	4284	1668	5200
X15497_9	HS3ST1	1655	608	293	117	1364	44	0	1320	2	91	2	1229	1639
X15499_11	ATRN	1773	666	310	59	1507	26	0	1481	125	406	528	738	1107
X15503_15	LEFTY2	9241	1759	2745	660	6645	88	1	6556	681	1805	1307	4592	7997
X15503_20	LEFTY2	7657	938	2418	88	5298	87	0	5211	1824	3265	2810	1544	4050
X15504_39	BIRC7	161	858	32	152	748	27	0	721	628	100	647	74	258
X15506_34	LRP12	96	183	1	20	174	9	0	165	92	3	109	56	77
X15509_2	NAGLU	20175	2656	7238	349	12989	192	1	12796	3814	7934	7105	3055	10642
X15511_37	NPTXR	1368	107	597	22	773	2	0	771	181	340	242	384	1003
X15513_108	PRSS8	557	121	100	13	549	18	0	531	108	320	196	138	251
X15514_26	BCHE	8080	3433	1507	377	6925	167	0	6758	629	1275	2117	4145	6029
X15515_2	SAA1	3499	1761	394	179	3209	56	0	3153	58	438	191	2682	3255
X15516_12	SAA4	4652	1115	934	104	3910	118	0	3792	961	2055	2419	1022	2060
X15521_4	CLSTN1	1154	844	399	80	1031	14	0	1017	99	146	252	733	1212
X15522_2	GLIPR2	1017	516	101	45	945	32	0	913	4	69	19	834	980
X15523_9	ALAD	802	485	112	36	914	11	0	903	131	322	424	377	525
X15524_30	PGAM2	6	0	4	0	2	0	0	2	0	0	0	2	6
X15525_294	ADH1C	749	67	52	4	703	29	0	674	9	238	200	342	398
X15526_33	GSS	2068	1444	485	150	1746	60	0	1686	12	63	430	1233	1868
X15527_90	DLD	112	161	36	16	220	16	0	204	0	0	43	161	213
X15529_33	CSRP1	122	180	2	23	263	15	0	248	120	62	130	118	143
X15530_33	EPHB4	1020	322	158	78	936	24	0	912	84	230	189	576	812
X15533_97	MSR1	4351	920	1399	106	3060	107	0	2953	42	329	301	2507	4012
X15534_26	MDH2	4	121	4	13	108	8	0	100	99	100	100	0	17
X15535_3	PRSS27	2317	1074	239	134	2200	40	0	2160	81	391	291	1611	1984
X15539_15	SLITRK1	120	18	9	3	126	0	0	126	15	98	15	28	40
X15540_6	VIM	214	330	5	35	431	15	0	416	22	84	272	130	170
X15542_19	CKMT1A	2083	544	245	62	1872	118	0	1754	4	121	5	1632	1939
X15544_25	KLK14	1154	160	152	13	1021	82	0	939	67	213	131	685	850
X15545_13	PPP3R1	266	161	10	15	362	38	0	324	72	16	95	223	248
X15548_35	PHGDH	4430	1223	1186	126	3453	73	0	3380	475	1212	897	1944	3256
X15553_22	ACHE	1029	18	92	3	952	37	0	915	347	793	387	97	192
X15556_49	AMY2B	7542	1740	2098	237	5758	135	0	5623	558	1487	1800	3123	5458
X15558_63	ENPEP	4249	553	1613	50	2741	77	0	2664	388	1545	1003	929	2592
X15559_5	ANTXR2	1870	834	127	64	1778	58	0	1720	0	72	4	1645	1836
X15560_52	TCN2	16585	2710	6207	282	10567	142	0	10425	2829	5079	6346	2975	9464
X15562_24	GUSB	7103	2631	883	335	6360	160	0	6200	447	1259	755	4812	6030
X15565_102	MUC16	1356	455	166	61	1200	15	0	1185	56	144	95	964	1191
X15566_10	CNN1	1749	1685	81	172	2108	63	0	2045	67	134	346	1672	1925
X15567_2	CD247	669	1	125	0	545	27	0	518	267	462	269	12	137
X15569_15	COL2A1	425	263	221	19	374	32	0	342	7	28	111	224	464
X15570_99	CR2	9548	1630	3659	646	5954	123	2	5829	96	1542	458	4127	8432
X15573_110	NCAN	1625	300	140	26	1486	14	0	1472	3	113	24	1339	1505
X15574_37	CCNA2	88	562	4	106	466	27	0	439	430	3	429	8	118
X15576_158	RNASE3	3580	226	589	15	3061	46	0	3015	101	1298	215	1661	2265
X15579_26	ENPP6	4113	1519	1548	603	2656	94	1	2561	12	434	338	1860	4011
X15580_2	EPHA7	1071	36	190	2	886	29	0	857	765	816	814	10	202
X15581_16	FANK1	0	572	0	95	477	29	0	448	77	373	446	2	97
X15582_25	FCN1	702	439	127	34	762	13	0	749	152	227	466	217	378
X15583_18	FCRLB	1568	943	356	158	1448	27	0	1421	264	456	505	651	1165
X15584_9	CFHR2	20260	2505	8342	288	12065	179	0	11886	3649	7768	7565	2190	10820
X15585_304	FBLN5	931	371	93	60	858	31	0	827	12	248	20	569	722
X15587_20	FOLR2	5532	507	2392	92	3328	78	1	3249	38	572	131	2664	5148
X15588_17	GLA	1645	595	973	260	827	10	0	817	165	431	402	171	1404
X15589_1	GC	834	255	347	27	492	21	0	471	5	15	10	454	828
X15591_28	GPX1	67	1	46	1	21	2	0	19	0	2	0	17	64
X15594_47	HTRA1	398	132	16	7	398	6	0	392	6	30	81	298	321
X15596_7	HEXIM1	177	191	2	24	227	10	0	217	0	0	41	176	202
X15602_43	IL6R	9017	1193	4303	107	4882	73	0	4809	1534	3015	2904	1026	5436
X15603_20	ITGA2	165	108	0	6	165	1	0	164	0	1	0	163	169
X15604_18	MAPK9	360	383	28	43	430	4	0	426	48	62	202	215	286
X15606_19	KRT19	1234	625	117	63	1244	32	0	1212	45	177	135	946	1126
X15607_56	PKLR	411	19	65	2	358	3	0	355	12	84	12	271	338
X15608_5	RPS6KB1	12	10	2	0	13	2	0	11	0	0	1	10	12
X15610_72	LAP3	411	362	234	40	496	0	0	496	75	152	399	24	298
X15612_5	LIN7B	79	88	0	4	156	10	0	146	65	0	108	38	42
X15613_16	PNLIP	2863	1178	310	191	2671	98	0	2573	23	283	128	2197	2698
X15614_168	LILRA2	2941	1656	1212	778	1734	35	0	1699	148	369	501	1073	3063
X15615_8	LILRB3	3385	591	1420	261	1995	40	0	1955	795	1365	1444	284	1965
X15617_8	XCL2	38	79	4	16	68	2	0	66	1	8	20	46	66
X15619_49	MOG	0	141	0	23	118	12	0	106	106	4	106	0	23
X15620_4	NLGN1	882	136	179	10	787	41	0	746	78	59	83	616	805
X15622_13	OPCML	737	315	174	38	648	31	0	617	80	162	103	446	658
X15623_1	PDCD1	2679	0	649	0	2030	43	1	1986	64	682	188	1225	1874
X15626_223	HSPG2	1357	604	335	62	1066	29	0	1037	23	181	32	851	1248
X15627_83	AKT1	19	50	5	4	59	2	0	57	45	45	45	12	21
X15631_18	PSG1	22	342	0	30	312	19	0	293	247	41	247	46	76
X15633_6	RBP4	195	102	49	7	171	1	0	170	0	20	6	144	200
X15634_139	SLIT1	177	184	53	22	208	12	0	196	178	17	177	2	77
X15635_4	SMOC2	1646	955	157	151	1549	16	0	1533	48	241	342	1045	1353
X15636_49	SORCS1	317	239	130	41	378	43	0	335	156	19	169	152	323
X15637_38	SORCS3	553	0	77	0	476	27	0	449	362	360	363	0	77
X15640_54	TAGLN	418	335	10	27	435	0	0	435	8	39	46	360	397
X15641_20	TMEFF1	778	525	22	50	841	51	0	790	95	6	325	463	535
X15644_1	BTD	3032	1467	1082	132	2308	75	0	2233	294	546	778	1271	2485
X15653_9	COL10A1	1341	826	121	75	1327	23	0	1304	112	154	542	671	867
X15666_21	BMP2	156	179	19	16	206	13	0	193	181	5	182	8	43
X15667_39	BMP4	901	98	297	12	649	12	0	637	89	222	186	304	613
X15668_19	BMP8B	6534	2548	1972	460	4764	73	1	4690	144	754	465	3651	6083
X15669_7	BRAF	504	68	35	1	487	32	0	455	35	366	147	86	122
X15670_15	C1QL2	4364	1980	1223	303	3254	60	0	3194	81	467	472	2385	3911
X15674_3	CD79A	103	69	9	10	147	10	0	137	6	98	53	23	42
X15675_3	CEBPB	6310	2276	1885	388	4514	74	1	4439	106	851	238	3454	5727
X15678_71	DKK2	2029	633	545	66	1557	48	0	1509	300	685	540	754	1365
X15686_49	INHBC	17421	2139	7190	268	10300	160	0	10140	3374	6122	6616	1995	9453
X15688_30	LMAN1	1671	59	241	0	1430	43	0	1387	170	751	418	532	773
X15692_300	NODAL	620	176	102	32	545	21	0	524	518	20	516	0	134
X15693_9	PGR	13	102	1	10	103	11	0	92	82	82	82	10	21
X15698_6	TXLNA	156	91	7	5	221	21	0	200	47	8	100	99	111
X16015_19	GPT	4557	2667	1268	482	3624	63	0	3561	90	231	649	2779	4529
X16021_30	CDH8	7382	1877	2125	312	5311	84	1	5226	260	1300	437	3832	6269
X16035_8	FLT4	5957	1294	1087	214	4952	129	0	4823	586	2110	975	2555	3856
X16043_30	SHC1	185	78	23	3	180	12	0	168	0	1	14	153	179
X16049_43	OLR1	916	113	124	15	793	30	0	763	1	25	0	738	877
X16055_3	CFHR5	5537	1358	1705	178	3841	126	1	3714	1056	1676	1855	1382	3265
X16057_6	IGF2R	3754	1976	1245	638	2986	54	0	2932	282	531	570	2106	3989
X16060_99	NID2	3248	1615	636	139	2778	64	0	2714	260	626	1007	1439	2214
X16070_7	WIF1	2163	142	163	9	2004	66	0	1938	90	835	471	1100	1272
X16074_12	GRAP2	689	86	63	10	688	31	0	657	262	602	445	37	110
X16079_2	TEC	622	604	17	58	712	36	0	676	0	22	62	596	671
X16081_38	AKR1B10	4774	1813	1294	287	3553	60	0	3493	255	465	475	2781	4362
X16288_17	EPHA4	2022	961	498	195	1566	45	0	1521	74	275	265	1094	1787
X16292_288	GIP	51	47	0	3	55	3	0	52	0	3	24	28	31
X16293_1	GHRH	110	64	13	22	122	11	0	111	57	58	78	32	67
X16296_43	LGR5	1034	71	202	6	884	32	0	852	95	396	246	376	584
X16297_14	ROBO4	666	99	232	32	473	3	0	470	41	101	41	330	594
X16298_84	PLA2G2D	128	0	14	0	114	11	0	103	102	21	100	0	14
X16299_13	TIGIT	2111	611	195	79	1921	46	0	1875	15	200	23	1673	1947
X16300_4	TREM2	7878	928	1858	66	6041	99	0	5942	1315	3036	2536	2466	4390
X16302_11	BPIFA2	2518	1012	122	126	2499	105	0	2394	9	249	154	2004	2252
X16304_6	LGR4	511	258	62	21	466	23	0	443	14	140	96	290	373
X16305_10	CDH11	8496	2257	3468	919	5232	122	1	5109	272	1864	823	2919	7306
X16307_22	UNC5D	745	557	16	57	730	36	0	694	1	40	0	654	727
X16308_14	BTLA	1090	1116	138	191	1036	35	0	1001	0	2	601	399	728
X16309_30	DKKL1	6490	2084	1821	308	4758	80	0	4678	285	1147	348	3418	5547
X16312_45	CDH6	1700	473	186	84	1514	43	0	1471	8	231	51	1236	1506
X16315_105	FLT1	262	200	29	13	282	22	0	260	112	23	175	85	127
X16317_20	DSG3	548	360	26	35	523	30	0	493	3	71	6	422	483
X16318_12	ACVRL1	265	256	77	18	378	15	0	363	205	167	220	123	218
X16320_139	CD320	1412	173	650	64	867	20	1	846	2	267	130	572	1286
X16322_10	PACAP	2678	814	556	231	2160	83	0	2077	49	248	50	1827	2614
X16323_8	NRXN3	2633	288	1208	21	1476	23	1	1452	90	679	162	772	2001
X16324_38	TLR1	3300	1601	687	255	2783	54	1	2728	7	359	266	2116	3058
X16536_3	HMGA1	192	117	46	12	167	13	0	154	143	10	143	10	68
X16551_14	STAT5B	5128	2297	1517	376	3934	67	1	3866	32	467	530	2918	4811
X16558_2	MYOC	2653	1272	699	113	2046	23	0	2023	132	371	398	1479	2291
X16561_9	A1BG	1223	473	399	72	905	23	0	882	64	272	353	444	915
X16583_8	NUDT2	2159	1571	202	179	2085	29	0	2056	91	211	519	1496	1877
X16585_16	B3GNT4	1288	233	153	40	1135	35	0	1100	41	310	49	766	959
X16587_1	CSN2	1716	261	220	44	1496	45	0	1451	14	210	170	1172	1436
X16588_10	HSPA5	71	1	39	0	33	0	0	33	4	31	6	1	40
X16591_71	CHIA	1625	636	257	116	1431	44	0	1387	33	254	72	1128	1501
X16593_3	FADD	1746	824	326	68	1537	26	0	1511	182	553	613	594	988
X16594_44	FAIM	1784	124	700	14	1104	25	0	1079	132	493	235	551	1265
X16596_25	GLRX3	112	209	2	15	210	11	0	199	72	83	87	112	129
X16597_11	GLRX5	173	0	15	0	158	13	0	145	55	145	85	0	15
X16605_2	C1QTNF9	775	1459	36	253	1268	37	0	1231	136	297	1061	169	458
X16606_85	AKR1B1	77	224	21	24	216	9	0	207	123	123	127	79	124
X16607_78	GSN	754	0	308	0	446	0	0	446	82	305	161	136	444
X16609_106	KIRREL2	4187	286	461	37	3785	65	0	3720	1004	2652	2037	977	1475
X16610_13	LRP10	172	158	60	28	242	13	0	229	122	70	121	87	175
X16612_28	SDC3	3000	1177	844	225	2207	52	0	2155	1	104	191	1860	2929
X16613_3	CDH17	8001	2666	2609	832	5551	118	1	5432	313	1106	893	3811	7252
X16614_27	RSPO1	482	160	44	15	454	6	0	448	9	42	11	404	463
X16616_137	ENO3	1294	903	80	133	1225	39	0	1186	12	86	18	1097	1310
X16617_14	CASP14	129	3	12	0	120	12	0	108	3	41	3	67	79
X16618_7	CD69	315	275	5	32	553	34	0	519	205	427	486	18	55
X16620_26	LY75	21289	3050	7821	320	13528	290	0	13238	3494	7597	6913	3634	11775
X16621_77	APOA1BP	288	143	136	11	154	4	0	150	0	0	25	125	272
X16746_12	INHBB	1142	211	165	35	982	33	0	949	0	28	1	921	1121
X16748_1	BMP3	1998	1783	227	284	1981	46	0	1935	0	28	311	1599	2110
X16749_79	GDF10	2743	1350	677	248	2231	45	0	2186	4	73	205	1921	2846
X16751_15	NPPB	406	7	20	0	386	7	0	379	67	2	67	310	330
X16753_46	COL6A2	989	497	122	65	995	31	0	964	163	274	258	520	707
X16754_40	CASK	914	0	117	0	797	30	0	767	130	415	177	352	469
X16755_195	GDF3	1940	1146	237	192	1731	48	0	1683	0	23	206	1454	1883
X16756_30	GDF7	126	138	13	14	153	12	0	141	136	4	140	1	28
X16758_96	HDGF	82	181	0	16	185	11	0	174	86	88	91	83	99
X16760_2	IL26	9602	1366	3063	150	6560	99	0	6461	1820	3775	3289	2065	5278
X16763_11	LECT2	5695	1078	2019	88	3743	75	0	3668	748	1626	1438	1635	3742
X16765_52	PPBP	292	1	6	0	287	29	0	258	1	20	9	238	244
X16768_3	JUP	116	95	56	10	145	10	0	135	76	3	76	56	122
X16769_20	RAC3	151	2	6	0	147	3	0	144	0	116	1	27	33
X16770_3	REG1B	2918	1133	617	185	2321	31	0	2290	239	565	399	1656	2458
X16773_29	SCUBE3	1417	756	99	73	1320	19	0	1301	80	32	85	1187	1359
X16781_2	ENGASE	1912	730	506	76	1562	30	0	1532	289	393	570	849	1431
X16785_45	DEFA5	1779	577	77	107	1743	71	0	1672	1	90	9	1574	1758
X16792_4	SIGLEC5	4614	929	1388	83	3367	45	0	3322	1023	1951	2419	622	2093
X16802_31	OCIAD1	6175	2548	1950	441	4412	70	1	4341	120	611	612	3255	5646
X16803_4	CALB2	54	0	4	0	50	0	0	50	0	34	0	16	20
X16805_5	PDE5A	2249	1646	232	178	2198	56	0	2142	80	130	1071	1038	1448
X16807_35	TNNT3	4759	2345	1327	403	3697	60	0	3637	81	354	391	2979	4709
X16809_1	NME4	407	679	37	100	653	33	0	620	78	127	510	100	237
X16810_3	GDI1	15	1	3	0	13	0	0	13	0	0	0	13	16
X16814_13	FHL1	2567	1188	559	189	2013	48	0	1965	1	81	32	1852	2600
X16818_200	CDCP1	2367	1063	958	539	1468	53	0	1415	15	218	47	1165	2662
X16823_75	APOL3	3574	855	947	109	2652	36	0	2616	704	1475	1196	963	2019
X16825_20	ATXN3	1038	659	63	54	995	13	0	982	22	69	331	608	725
X16828_8	COL6A1	6917	1618	2910	329	4057	45	0	4012	911	1951	2033	1413	4652
X16831_7	DOK1	5	29	4	29	1	0	0	1	0	1	0	0	33
X16836_1	CFHR3	750	0	113	0	637	27	0	610	551	473	547	0	113
X16837_20	CFLAR	88	1	45	0	44	0	0	44	1	41	1	3	48
X16845_15	MPZL1	106	1098	2	169	945	45	0	900	608	126	746	153	324
X16847_39	RAB3B	15	47	5	4	53	1	0	52	0	0	0	52	61
X16850_5	RGS5	1747	509	293	94	1457	42	0	1415	2	216	37	1197	1584
X16851_50	SCO2	60	196	8	19	177	5	0	172	1	39	156	16	43
X16852_10	PDZK1	1623	731	286	139	1340	45	0	1295	2	92	19	1201	1626
X16853_5	NRK1	357	360	24	36	479	10	0	469	46	91	232	230	290
X16854_17	LSM4	5391	2289	1408	396	4090	69	0	4021	104	479	589	3017	4821
X16856_79	MAPRE2	299	288	5	26	309	6	0	303	0	6	59	239	270
X16857_2	RAB2A	61	65	1	10	67	0	0	67	0	1	6	61	72
X16858_384	RCN3	1293	281	132	20	1249	41	0	1208	88	642	493	448	600
X16859_100	SH3GLB1	365	223	67	58	445	17	0	428	188	228	337	13	138
X16863_47	NANP	169	363	3	36	364	26	0	338	75	0	193	145	184
X16865_62	TAF15	33	12	5	0	38	9	0	29	0	0	0	29	34
X16867_76	PCTK1	103	7	73	0	37	1	0	36	4	9	10	25	98
X16872_248	GSTZ1	12816	2416	4669	250	8347	131	0	8216	2695	4686	5368	1462	6381
X16875_13	MAGOHB	5	50	4	3	47	0	0	47	45	0	45	2	9
X16877_19	MSRB2	1110	88	128	4	1042	37	0	1005	56	567	306	317	449
X16882_27	PHPT1	453	413	6	49	496	5	0	491	2	49	93	395	450
X16883_57	RAB4A	619	22	69	0	571	31	0	540	279	519	375	7	76
X16885_49	MAPRE3	236	81	3	6	308	10	0	298	69	159	97	128	137
X16887_29	PTRH2	943	1	87	0	857	41	0	816	300	346	421	222	309
X16890_37	ADAMTSL1	1203	234	413	18	848	23	0	825	199	410	349	322	753
X16892_23	ENPP2	1566	1011	215	108	1427	83	0	1344	12	72	88	1243	1566
X16899_59	OSBPL9	892	42	35	10	889	36	0	853	211	234	213	529	574
X16900_29	MDGA1	14579	1761	4961	174	9786	255	0	9531	4168	6383	6478	2042	7177
X16902_17	LAMP1	102	0	58	0	44	0	0	44	4	41	4	3	61
X16907_3	CADM2	247	107	14	15	325	23	0	302	81	98	82	202	231
X16908_5	OMG	1169	33	225	3	949	4	0	945	2	55	4	887	1115
X16913_8	RNASET2	4001	3677	1683	1786	2871	90	1	2780	173	287	874	1772	5241
X16914_104	CD14	1886	363	362	34	1536	69	0	1467	44	318	120	1148	1544
X16915_153	SEMA4A	2937	905	563	109	2603	41	0	2562	19	418	241	1981	2653
X16916_19	SLITRK6	1547	502	125	57	1427	46	0	1381	5	39	4	1340	1522
X16918_198	TLR3	2329	652	556	95	1904	41	0	1863	439	970	968	554	1205
X16919_1	DBI	567	328	84	22	501	17	0	484	6	55	100	344	450
X16922_53	PLXNB3	662	721	39	111	982	41	0	941	350	272	930	2	152
X16923_20	PFN2	517	1	76	0	442	13	0	429	298	306	246	0	76
X16926_44	ALPL	839	590	131	64	950	26	0	924	3	159	337	468	663
X16932_5	SULT1E1	761	80	80	6	681	30	0	651	0	201	0	450	536
X17137_160	HBB	2641	557	331	66	2313	49	0	2264	58	307	104	1948	2345
X17138_8	GSTA1	1045	410	140	39	922	39	0	883	42	271	276	448	627
X17140_57	PDGFD	3510	1570	314	138	3402	94	0	3308	138	398	440	2627	3079
X17148_7	BLVRB	380	0	325	0	55	2	0	53	0	21	19	25	350
X17150_8	HSPE1	3	1	3	0	1	0	0	1	0	1	1	0	3
X17151_84	IRF3	56	63	4	7	72	4	0	68	10	10	15	53	64
X17152_10	KIR2DS4	1410	268	212	27	1289	41	0	1248	166	527	420	493	732
X17153_46	KIR2DL3	36315	18387	13380	9180	23117	355	4	22758	1554	5337	10700	9663	32223
X17154_2	PTGES3	5798	2755	1485	498	4579	80	0	4499	170	593	666	3463	5446
X17155_1	VPS28	7124	3195	1932	541	5372	83	1	5288	160	880	739	3926	6399
X17156_72	DCLK1	1832	1219	218	107	1745	19	0	1726	213	268	344	1310	1635
X17158_17	UBE2G1	96	22	1	1	95	2	0	93	0	3	0	90	92
X17161_1	DDOST	156	54	51	3	156	1	0	155	50	101	72	5	59
X17163_117	ANXA3	835	0	115	0	720	32	0	688	64	487	186	134	249
X17164_15	ANXA4	937	678	93	69	869	39	0	830	0	38	176	616	778
X17165_1	PPBP	307	190	7	22	300	29	0	271	0	12	1	259	288
X17166_4	FGF8	78	113	2	10	105	10	0	95	93	0	93	2	14
X17170_15	CALCB	709	269	53	24	656	53	0	603	103	18	103	486	563
X17172_19	STATH	4086	783	1785	275	2330	49	2	2279	124	387	145	1883	3943
X17175_5	MAP2K6	632	25	66	0	569	21	0	548	34	379	121	132	198
X17176_13	PSIP1	81	59	0	6	85	0	0	85	0	0	4	81	87
X17195_43	BAG1	17	1	14	0	3	0	0	3	0	0	0	3	17
X17196_5	CLPP	348	216	12	20	425	19	0	406	82	2	82	324	356
X17199_43	HIF1AN	288	166	22	17	415	22	0	393	191	373	269	1	40
X17200_50	KIR2DL1	2780	1936	436	320	2545	48	0	2497	49	167	327	2049	2805
X17202_37	PDCD4	82	297	6	46	251	12	0	239	239	71	239	0	52
X17204_17	PNMT	530	0	35	0	495	28	0	467	381	367	340	0	35
X17205_21	RAB5A	15	77	8	3	79	2	0	77	48	59	59	17	28
X17209_27	SULT2B1	2661	1977	367	305	2487	50	0	2437	1	51	390	2007	2679
X17210_2	TCL1A	670	318	17	24	736	26	0	710	2	45	29	646	687
X17224_12	OGN	3247	1677	311	176	3005	25	0	2980	158	615	249	2302	2789
X17231_1	LCP1	971	214	491	27	491	8	0	483	9	83	19	394	912
X17319_1	SELH	692	25	45	3	662	33	0	629	101	469	192	160	208
X17320_19	AASDHPPT	35	164	6	19	164	14	0	150	1	119	118	31	56
X17325_10	GUK1	1122	750	315	78	1006	29	0	977	182	371	368	481	874
X17326_44	DUSP23	225	20	22	2	221	15	0	206	184	125	195	0	24
X17327_3	CNPY3	366	425	93	34	431	8	0	423	11	48	319	101	228
X17329_2	BDH2	1474	1277	102	137	1555	76	0	1479	162	211	352	1051	1290
X17331_138	KREMEN1	1781	434	521	81	1332	32	0	1300	68	302	220	933	1535
X17332_3	ADPRHL2	151	213	96	27	240	13	0	227	60	219	210	7	130
X17333_20	ACADM	1178	1327	40	146	1424	14	0	1410	0	18	1106	293	479
X17335_18	VAMP2	1792	19	611	7	1183	21	0	1162	36	258	44	902	1520
X17336_54	CREB3L2	45	94	0	9	86	7	0	79	79	7	79	0	9
X17337_1	YY1	52	15	7	0	60	2	0	58	45	7	58	0	7
X17341_89	ACAT2	975	885	105	126	981	27	0	954	7	53	584	331	562
X17342_13	AGR3	963	36	99	3	865	8	0	857	0	46	0	811	913
X17343_6	SNPH	1309	3218	51	392	2844	76	2	2766	88	68	2591	166	609
X17344_23	STOML1	819	344	344	63	590	13	0	577	53	129	245	302	709
X17345_12	ZADH2	51	114	11	10	108	0	0	108	0	7	41	64	85
X17346_61	FDCSP	30	183	1	25	186	19	0	167	138	11	138	19	45
X17347_80	AIDA	14	175	3	19	166	13	0	153	109	144	144	9	31
X17348_5	SYNJ2BP	686	0	81	0	605	29	0	576	15	575	134	1	82
X17350_13	CHMP2B	1914	1098	104	100	1923	64	0	1859	38	107	456	1338	1542
X17355_56	SYT4	291	170	18	13	391	25	0	366	200	228	351	2	33
X17356_34	IL1F10	621	0	156	0	465	17	0	448	180	249	173	198	354
X17357_33	SEPSECS	200	104	13	7	207	11	0	196	98	14	192	3	23
X17362_5	VHL	545	1	68	0	478	24	0	454	318	454	322	0	68
X17364_8	SNRPB2	1	0	0	0	1	0	0	1	1	1	1	NA	NA
X17365_7	CCBL1	5298	2074	1374	419	4146	72	1	4073	50	437	332	3350	5143
X17366_6	DCUN1D1	2140	892	345	90	1899	46	0	1853	12	108	135	1625	2060
X17367_5	STMN1	482	263	36	17	583	35	0	548	0	38	138	372	425
X17370_186	ABHD10	16	26	2	2	24	1	0	23	0	2	4	19	23
X17372_5	EIF4EBP1	109	0	9	0	100	10	0	90	82	90	82	0	9
X17377_1	AKR1C3	3348	1295	283	206	3354	98	0	3256	337	668	881	2121	2610
X17380_2	UBE2K	1	146	0	16	131	9	0	122	75	121	121	1	17
X17383_4	STARD5	962	348	307	32	679	2	0	677	25	132	284	279	618
X17384_110	PFKM	1227	250	56	20	1177	31	0	1146	46	202	69	943	1019
X17387_27	NFKBIB	748	1	75	0	674	29	0	645	35	624	270	21	96
X17391_10	RBM17	1028	960	112	91	1412	201	0	1211	13	30	63	1140	1343
X17393_13	ACADS	3809	2298	790	341	3207	56	0	3151	83	236	336	2660	3791
X17396_23	ADH1A	232	86	114	6	176	1	0	175	8	11	21	151	271
X17397_8	HSD17B11	116	491	26	79	429	27	0	402	384	47	385	12	117
X17398_55	HMOX1	2915	1660	210	282	2801	93	0	2708	8	119	79	2527	3019
X17400_71	ACOT8	622	721	86	65	1095	70	0	1025	68	64	612	378	529
X17403_14	ACADSB	268	430	8	25	597	14	0	583	14	290	386	11	44
X17404_5	ARL5B	904	708	532	65	895	24	0	871	31	123	432	365	962
X17405_2	UCHL5	0	757	0	88	669	20	0	649	89	99	649	0	88
X17408_2	PMM1	625	433	124	63	833	0	0	833	45	254	55	572	759
X17410_5	CETN3	805	1133	27	117	1214	57	0	1157	90	23	609	546	690
X17411_55	UFD1L	4	1	4	0	1	0	0	1	0	0	0	1	5
X17419_17	TES	90	263	1	16	323	14	0	309	69	17	221	88	105
X17427_26	NLGN3	109	196	7	26	199	13	0	186	159	85	184	0	33
X17432_25	AK4	4150	1810	1159	271	3162	56	0	3106	94	511	199	2422	3852
X17435_43	ETFA	3272	2058	758	278	3229	92	0	3137	48	589	788	2081	3117
X17436_193	CSNK1G2	32	31	8	0	42	2	0	40	0	1	20	19	27
X17441_4	ALPI	1016	1186	74	243	1273	31	0	1242	20	176	663	505	822
X17447_52	SFRP4	491	181	24	16	475	6	0	469	0	31	11	434	474
X17449_23	CD9	4782	2235	1349	357	3696	61	1	3634	122	463	501	2793	4499
X17450_51	HARS	19	149	6	18	143	13	0	130	95	119	119	11	35
X17451_13	BCL2L11	1259	1152	114	173	1380	36	0	1344	0	55	576	713	1000
X17453_34	CP	7350	2813	2320	471	5176	83	1	5092	196	1056	657	3635	6426
X17454_15	EGFL6	1841	885	399	93	1505	66	0	1439	161	371	358	964	1456
X17455_42	FOLR1	7425	47	2749	18	4676	104	1	4571	130	2229	865	2060	4827
X17456_53	GOLM1	3924	1472	624	256	3372	42	0	3330	116	699	472	2320	3200
X17460_51	MX1	3854	908	1342	116	2837	58	0	2779	33	472	595	1745	3203
X17462_19	IRF1	1252	0	330	0	922	24	0	898	11	614	76	217	547
X17466_72	ACSF2	2	1	1	0	1	0	0	1	0	0	0	1	2
X17467_1	DHRS9	407	118	138	11	279	6	0	273	35	66	49	194	343
X17468_1	SUFU	1815	1068	276	186	1720	43	0	1677	1	41	60	1593	2055
X17474_106	YEATS4	191	206	13	15	311	23	0	288	111	37	222	66	94
X17475_18	PBK	4451	2080	1198	328	3449	64	1	3384	72	589	435	2401	3927
X17490_4	SH3BGRL3	813	375	267	40	547	2	0	545	23	66	231	269	576
X17495_141	SIRT3	1265	1058	142	147	1979	117	0	1862	623	1243	1264	353	642
X17505_125	NAALADL1	5379	3135	1605	686	4203	73	1	4129	185	352	974	3028	5319
X17509_6	HPD	172	15	9	1	163	4	0	159	40	40	40	119	129
X17510_7	SRP14	114	2	26	1	89	7	0	82	80	11	79	1	28
X17511_10	RPP30	2817	1252	752	220	2169	46	0	2123	7	325	237	1566	2538
X17512_2	NMI	180	168	118	19	172	8	0	164	94	102	145	19	156
X17513_11	ANXA11	1255	1246	107	169	1332	54	0	1278	92	184	281	962	1238
X17514_48	RAB21	8	174	6	14	161	8	0	153	98	98	148	5	25
X17515_6	HSPA13	1251	704	138	67	1205	35	0	1170	101	178	138	921	1126
X17516_7	RAB3A	3203	637	980	121	2223	53	1	2169	23	617	50	1539	2640
X17671_58	ING4	2307	427	905	46	1450	35	0	1415	320	593	493	636	1587
X17672_184	GIF	6687	2337	1132	288	5721	167	0	5554	381	1720	1000	3585	5005
X17673_34	CA5B	4016	833	1123	134	3177	67	1	3109	92	987	422	1924	3181
X17675_17	ACOT13	137	95	57	8	152	11	0	141	62	68	82	55	120
X17676_13	TRIP10	66	123	8	12	169	26	0	143	87	103	102	40	60
X17677_47	CD160	1196	0	154	0	1042	42	0	1000	34	356	194	493	647
X17680_12	EPHB1	981	571	125	40	902	20	0	882	134	184	140	653	818
X17682_1	CD46	1388	1495	139	283	1586	67	0	1519	2	23	504	999	1421
X17683_2	COMMD9	185	209	7	21	226	17	0	209	0	2	138	70	98
X17685_9	APOA4	1474	40	812	1	685	14	0	671	4	267	2	403	1216
X17686_27	TBCB	47	271	2	40	274	24	0	250	95	192	190	53	95
X17691_1	TPP1	1030	643	208	64	1046	43	0	1003	73	122	286	697	969
X17692_2	BTN3A3	38967	30800	13003	11013	28768	585	3	28180	1920	3850	12961	14126	38142
X17693_2	SEPTIN6	287	184	26	18	427	46	0	381	65	198	239	88	132
X17694_32	PSME2	216	3	52	1	164	0	0	164	18	132	28	30	83
X17696_1	TICAM2	9	194	5	26	172	13	0	159	159	34	158	0	31
X17697_2	OVCA2	36	100	13	6	113	12	0	101	73	75	85	16	35
X17698_15	WBP2	243	87	14	55	261	12	0	249	185	94	187	61	130
X17699_43	TIMELESS	88	0	9	0	79	7	0	72	72	0	72	0	9
X17702_53	UGT1A1	1619	1111	229	265	1575	61	0	1514	317	479	583	805	1299
X17703_40	GMNN	910	0	123	0	787	31	0	756	137	365	261	319	442
X17704_74	HSPH1	259	20	6	0	273	5	0	268	204	204	220	3	9
X17706_4	PPP1R1A	1289	20	183	2	1106	33	0	1073	85	252	89	821	1006
X17710_40	TPD52L1	1914	353	269	69	1645	45	0	1600	5	234	47	1364	1702
X17711_13	VAMP1	2377	145	1330	77	1060	41	2	1017	59	410	65	606	2013
X17712_7	IDI1	162	225	14	19	275	9	0	266	1	16	38	228	261
X17721_82	GAS7	1220	0	273	0	947	28	0	919	102	869	589	36	309
X17722_5	FKBP4	45	159	7	17	158	12	0	146	84	101	108	38	62
X17724_3	WWOX	151	1111	0	99	1012	26	0	986	89	126	971	15	114
X17725_37	USH1C	2293	1087	331	176	1969	50	0	1919	12	198	34	1701	2208
X17726_3	SAR1A	242	145	6	11	248	5	0	243	0	2	3	238	255
X17727_1	PTTG1	237	0	21	0	216	25	0	191	190	4	189	0	21
X17728_61	CHMP2A	23	20	21	0	20	2	0	18	0	0	2	16	37
X17729_20	UBE2S	25	11	6	1	28	2	0	26	0	1	1	25	32
X17734_13	ENSA	7	28	7	2	26	0	0	26	0	7	23	3	12
X17735_130	GABARAP	374	451	12	51	486	0	0	486	0	0	39	447	510
X17736_105	APTX	705	317	43	26	669	41	0	628	1	146	67	482	551
X17737_7	IVD	600	574	179	62	677	47	0	630	93	28	516	108	349
X17738_7	CRNN	602	969	35	127	1099	10	0	1089	0	26	697	377	539
X17739_1	HADH	72	177	6	20	166	0	0	166	11	13	13	153	179
X17742_2	RRAS	4228	1126	1154	172	3091	58	1	3032	32	605	32	2415	3741
X17743_14	UBE2A	2471	1052	414	177	2064	47	0	2017	0	166	74	1778	2369
X17744_31	RAB11A	57	183	16	24	200	12	0	188	147	184	155	4	44
X17746_77	FIS1	869	174	183	19	741	16	0	725	0	148	82	495	697
X17747_45	TRAF1	3939	1952	1007	336	3148	57	0	3091	75	188	383	2534	3877
X17748_21	TP53I3	3208	1679	600	175	2684	36	0	2648	293	572	1120	1350	2125
X17750_8	RRM2	5296	759	2271	308	3162	73	1	3088	127	1147	394	1923	4502
X17751_68	CRYBB1	684	583	20	44	761	25	0	736	0	5	255	480	544
X17752_24	ARG2	1306	563	417	63	1162	83	1	1078	311	722	466	235	715
X17755_5	UGDH	1535	1204	60	128	1614	38	0	1576	47	123	541	976	1164
X17756_69	DCTD	140	125	4	11	137	1	0	136	0	0	0	136	151
X17757_86	CAB39	20	2	7	0	15	3	0	12	0	0	1	11	18
X17758_79	DCXR	85	84	17	10	77	2	0	75	0	0	55	20	47
X17760_128	WDR5	1028	0	196	0	832	30	0	802	122	718	334	39	235
X17761_2	NUDT5	90	257	2	34	296	29	0	267	134	45	158	109	145
X17764_108	RHOC	994	413	34	44	1092	35	0	1057	90	270	146	754	832
X17765_3	SNUPN	829	536	299	59	631	27	0	604	0	8	295	307	665
X17766_5	NCF1	1635	479	806	242	846	6	0	840	91	331	163	466	1514
X17768_50	HAO1	11	161	4	17	151	10	0	141	121	131	134	0	21
X17769_28	PCNP	316	322	8	44	335	12	0	323	0	11	46	266	318
X17770_42	EMC8	556	116	113	7	446	4	0	442	9	12	2	429	549
X17771_35	CRCP	2205	1265	327	209	1895	51	0	1844	1	70	144	1632	2168
X17772_7	UBD	3548	1809	1016	297	2690	54	1	2635	8	269	406	1966	3279
X17773_26	NAPG	178	159	4	11	196	18	0	178	0	46	6	126	141
X17774_38	SNRPD3	1121	300	166	55	970	34	0	936	22	192	27	732	953
X17775_8	TAGLN3	117	0	11	0	106	12	0	94	94	8	94	0	11
X17776_15	PECR	221	367	13	42	440	24	0	416	101	13	413	1	56
X17777_31	SDSL	1621	348	297	52	1423	20	0	1403	127	1038	351	158	507
X17778_19	RAB32	59	59	7	5	65	11	0	54	0	1	0	53	65
X17781_191	MAP1LC3A	1129	1042	60	118	1398	123	0	1275	88	134	280	971	1149
X17782_23	ACAA1	1846	294	387	23	1477	15	0	1462	142	506	272	933	1343
X17783_9	MMAB	1500	1351	162	145	1494	46	0	1448	30	106	866	536	843
X17784_23	GMFB	9	1	9	0	1	0	0	1	0	0	1	0	9
X17785_11	RCL	610	106	65	13	547	29	0	518	5	92	22	426	504
X17786_5	GGPS1	308	436	2	53	383	21	0	362	0	0	326	36	91
X17787_1	ECHS1	3	48	0	3	48	0	0	48	46	46	46	2	5
X17789_1	QPRT	81	437	3	71	370	26	0	344	343	79	343	0	74
X17791_25	HPCAL1	68	182	6	17	173	7	0	166	68	3	121	45	68
X17792_158	ALDH5A1	7690	888	2373	76	5349	105	0	5244	1705	3323	3019	1231	3680
X17793_4	DIRAS1	0	141	0	13	128	10	0	118	118	7	118	0	13
X17794_6	PMM2	419	240	126	37	306	2	0	304	6	14	142	158	321
X17795_176	LSM1	20	0	2	0	18	0	0	18	0	18	0	0	2
X17796_15	IMPA1	707	96	92	10	697	22	0	675	48	444	132	172	274
X17797_1	CUL1	1770	785	271	118	1507	44	0	1463	13	169	22	1288	1677
X17799_9	PGLS	293	40	133	3	173	5	0	168	101	125	109	40	176
X17800_33	SCAND1	265	0	21	0	244	14	0	230	229	95	228	0	21
X17802_4	NANS	212	261	75	31	329	19	0	310	83	145	189	119	225
X17804_102	PNPO	583	163	26	13	569	14	0	555	0	155	14	386	425
X17805_35	SMNDC1	5	0	0	0	5	0	0	5	2	4	1	1	1
X17806_6	SDCBP	245	226	12	40	348	15	0	333	101	105	101	228	280
X17808_37	NIT2	385	135	244	18	207	2	0	205	28	84	113	80	342
X17811_78	SULT1C2	2565	782	584	148	2004	48	0	1956	165	466	119	1398	2130
X17812_2	PTP4A1	175	3	5	0	173	4	0	169	77	162	79	5	10
X17813_21	BPHL	1319	194	217	22	1207	37	0	1170	151	1008	626	40	279
X17814_8	BPNT1	126	201	67	21	182	11	0	171	74	106	106	65	153
X17816_58	NCALD	271	288	9	27	354	14	0	340	81	7	129	210	246
X17817_22	DDIT4	1394	386	236	72	1216	37	0	1179	56	228	62	909	1217
X17818_22	SUGT1	21	159	7	18	154	13	0	141	99	129	129	12	37
X17819_30	FAHD1	1118	1239	125	154	1371	4	0	1367	5	356	1323	9	288
X17820_170	MLF1	3166	1235	471	120	2751	54	0	2697	144	623	297	1961	2552
X17821_20	NMT2	75	29	5	1	84	6	0	78	0	2	3	73	79
X17822_57	RERG	1915	1073	316	191	1807	49	0	1758	0	120	196	1483	1990
X17823_40	SNRPD2	238	6	16	0	228	21	0	207	101	201	177	5	21
X17826_341	EEF1D	121	147	12	16	237	12	0	225	90	137	122	81	109
X17827_53	DYNLRB2	143	0	12	0	131	11	0	120	90	0	90	30	42
X17828_3	S100A14	341	450	22	58	503	48	0	455	276	47	307	142	222
X17829_2	TREX2	64	100	11	7	135	8	0	127	71	0	71	56	74
X17832_12	IDI2	1140	400	44	76	1158	35	0	1123	166	408	337	560	680
X17835_28	ANXA13	445	170	36	12	567	29	0	538	244	359	413	0	48
[truncated: 2,884 more rows]

## Sheet: S2. valid genetic instruments
Supplementary table S2. A list of valid genetic instruments for use in MR analysis as defined by instrument selection workflow.
SOMAMER	GENE NAME	TYPE	CHR	BP	SNP	A1	A2	BETA	SE	P	FRQ	Z_STAT	STUDY	LAMBDA
X10015_119	KCNAB2	cis	1	5925801	rs489933	T	C	0.0898	0.0124	5.18e-13	0.4172	-2.98322	pietz	1.01077
X10076_1	AP4M1	cis	7	99707712	rs2272338	G	A	-0.0445	0.008028	2.97e-08	0.57055	1.25089	ferk	1.00887
X10080_9	EIF2B1	cis	12	124122111	rs11572926	G	A	-0.0851	0.013513	3.02e-10	0.09769	1.26738	ferk	1.01928
X10088_37	APRT	cis	16	88825069	rs735818	A	G	-0.0636	0.008646	1.89e-13	0.32635	-1.05138	ferk	1.00106
X10361_25	OAS1	cis	12	113363692	rs6489868	C	G	-0.078	0.0134	5.94e-09	0.6377	2.37529	pietz	1.00093
X10440_26	CLMP	cis	11	123005490	rs12287518	T	C	0.0704	0.008808	1.32e-15	0.32202	1.13355	ferk	0.99597
X10440_26	CLMP	cis	11	123068241	rs7946718	G	A	0.2113	0.008322	3.12e-142	0.5921	-0.154014	ferk	0.99597
X10462_14	INSL5	cis	1	67269935	rs11208960	T	C	0.1057	0.014	4.41e-14	0.3915	-2.9863	pietz	1.0136
X10511_10	COL6A3	cis	2	238277795	rs2646260	G	A	-0.1301	0.008372	1.87e-54	0.31548	0.559253	ferk	0.998634
X10554_23	GLB1	cis	3	33151412	rs62250512	A	G	0.0447	0.007794	9.73e-09	0.60083	0.0558633	ferk	1.00584
X10561_5	PGLYRP3	cis	1	153276067	rs72706896	G	A	-0.2079	0.0301	4.69e-12	0.0541	2.88112	pietz	1.01548
X10605_22	APMAP	cis	20	24964558	rs12242	C	T	-0.1942	0.015037	3.71e-38	0.07496	2.23604	ferk	1.02138
X10605_22	APMAP	cis	20	24683554	rs6049886	T	G	-0.0727	0.00853	1.56e-17	0.31953	-1.80501	ferk	1.02138
X10612_18	PLOD3	cis	7	100790779	rs145823272	T	C	-0.1105	0.017015	8.35e-11	0.06441	-1.87992	ferk	1.00045
X10908_2	GALNT13	cis	2	155022776	rs111971692	G	A	0.0725	0.012211	2.9e-09	0.12771	1.34613	ferk	1.0092
X10924_258	CYB5D2	cis	17	4040671	rs12452601	A	G	0.1224	0.009418	1.28e-38	0.23059	-1.80375	ferk	1.00338
X10924_258	CYB5D2	cis	17	4056003	rs12935850	A	G	-0.2028	0.009613	8.48e-99	0.78487	2.47039	ferk	1.00338
X10938_13	CD58	cis	1	117032783	rs4839073	A	G	-0.0765	0.0138	3.09e-08	0.4754	2.31775	pietz	1.00047
X11117_2	SPATA20	cis	17	48397738	rs2526534	C	T	0.0763	0.0139	4.48e-08	0.5239	-2.2125	pietz	1.00749
X11117_2	SPATA20	cis	17	48507975	rs55772291	A	G	-0.1423	0.012194	1.83e-31	0.12792	1.81855	ferk	0.985149
X11117_2	SPATA20	cis	17	48300633	rs67168721	G	A	-0.1004	0.017708	1.43e-08	0.05533	-0.939972	ferk	0.985149
X11117_2	SPATA20	cis	17	48905749	rs740785	A	G	0.0668	0.009669	4.89e-12	0.23456	-0.236475	ferk	0.985149
X11117_2	SPATA20	cis	17	48685792	rs9890089	A	G	-0.1134	0.013495	4.34e-17	0.10138	2.48507	ferk	0.985149
X11126_102	TRIO	cis	5	14222179	rs151900	T	C	0.0439	0.007783	1.7e-08	0.53002	-0.314448	ferk	1.01114
X11134_30	MTRF1L	cis	6	153509285	rs13208866	T	C	0.0829	0.0132	3.32e-10	0.6477	NA	pietz	1.01218
X11134_30	MTRF1L	cis	6	153142240	rs6934221	A	G	0.1837	0.0289	2.01e-10	0.0538	-2.53983	pietz	1.01218
X11201_19	PUS1	cis	12	132419508	rs10794448	T	A	0.0871	0.0158	3.56e-08	0.7676	-2.85367	pietz	0.998601
X11229_16	ERN1	cis	17	62143833	rs107403	T	G	-0.1214	0.0148	2.71e-16	0.2501	NA	pietz	1.0169
X11270_17	CHCHD10	cis	22	24005748	rs60170638	T	C	-0.0794	0.0137	7.2e-09	0.3951	2.78054	pietz	1.00983
X11333_82	ARHGAP25	cis	2	68983875	rs10179154	T	G	0.0951	0.008987	3.61e-26	0.7202	-2.22481	ferk	1.01004
X11333_82	ARHGAP25	cis	2	69005923	rs4854514	T	C	0.1072	0.0127	3.39e-17	0.411	-2.95991	pietz	1.01313
X11351_233	NHEJ1	cis	2	220009665	rs4674360	A	G	0.0913	0.010101	1.59e-19	0.19447	-2.44314	ferk	1.00923
X11356_19	DGCR14	cis	22	19132325	rs737923	A	G	0.1182	0.0137	5.22e-18	0.6478	NA	pietz	0.993484
X11369_23	ADH5	cis	4	100261120	rs3114047	G	A	0.194	0.017607	3.12e-28	0.94268	0.614798	ferk	1.01361
X11369_23	ADH5	cis	4	99710754	rs6850463	C	T	0.0573	0.010462	4.33e-08	0.18752	0.658001	ferk	1.01361
X11405_150	CARD9	cis	9	139266405	rs10781499	A	G	0.1654	0.0134	4.51e-35	0.4303	NA	pietz	1.0136
X11428_31	PDLIM1	cis	10	97053775	rs1328599	T	G	-0.2004	0.0249	8.38e-16	0.9201	2.25623	pietz	1.02163
X11493_169	DYNLL2	cis	17	56155011	rs7225351	A	G	0.0553	0.008561	1.05e-10	0.66541	0.305214	ferk	1.00568
X11516_7	FABP1	cis	2	88409180	rs10192400	T	G	-0.0655	0.008021	3.18e-16	0.50894	1.7706	ferk	1.02127
X11538_216	MLYCD	cis	16	83937796	rs28627678	A	G	0.1912	0.0164	1.75e-31	0.824	NA	pietz	1.00467
X11606_22	DNAJB6	cis	7	157145773	rs10949642	A	T	0.1644	0.0124	5.79e-40	0.4891	NA	pietz	1.0136
X11615_16	DAPP1	cis	4	100747972	rs6532833	T	C	-0.0822	0.008163	7.49e-24	0.52657	0.534789	ferk	1.01542
X11616_9	HSF1	cis	8	145525404	rs7388446	T	C	-0.1052	0.0127	1.18e-16	0.4888	2.74139	pietz	1.00047
X11636_33	TAGLN2	cis	1	159892088	rs2789422	A	G	-0.0937	0.008326	2.23e-29	0.39624	2.98503	ferk	1.01225
X11643_73	DTX3L	cis	3	122285005	rs12485294	A	G	0.0524	0.008024	6.56e-11	0.56945	-0.704322	ferk	1.00758
X11659_31	CLINT1	cis	5	157290951	rs62389053	T	C	-0.076	0.011337	2.03e-11	0.14639	-0.596954	ferk	1.00276
X11696_7	CRABP2	cis	1	156676553	rs3806412	T	G	0.2938	0.008302	1e-200	0.57395	-1.04039	ferk	0.981703
X11969_5	S100A2	cis	1	153515525	rs743687	G	C	-0.2946	0.0295	1.63e-23	0.0534	2.89184	pietz	1.01077
X12016_60	CBL	cis	11	118986972	rs3741333	T	C	-0.347	0.0281	4.45e-35	0.0521	2.83928	pietz	1.00467
X12020_39	BPGM	cis	7	134328529	rs10280632	G	A	0.0483	0.008091	2.38e-09	0.47514	0.357207	ferk	1.00231
X12340_17	AARS	cis	16	70549460	rs139531336	A	G	0.1536	0.0269	1.18e-08	0.0671	-2.7817	pietz	1.0221
X12343_14	ACAP2	cis	3	195190164	rs62285629	A	T	-0.0584	0.00934	4.03e-10	0.23426	1.58069	ferk	1.01158
X12347_29	CCM2	cis	7	45120453	rs10264280	T	C	0.0902	0.0131	5.04e-12	0.3976	-2.52603	pietz	1.00749
X12348_46	SARS2	cis	19	39512323	rs7250671	A	G	0.079	0.013	1.11e-09	0.4226	-2.82712	pietz	1.00842
X12356_65	SRI	cis	7	87953969	rs240002	G	T	0.1052	0.009521	2.22e-28	0.23345	-2.85486	ferk	1.00657
X12366_16	CRYGD	cis	2	208974626	rs34589201	A	C	0.0911	0.0157	6.82e-09	0.2461	-2.81978	pietz	1.01265
X12381_26	CBR1	cis	21	37316103	rs1467367	C	T	-0.0694	0.008533	4.18e-16	0.33455	1.01043	ferk	1.01418
X12381_26	CBR1	cis	21	37609571	rs2835322	C	T	-0.0514	0.00803	1.54e-10	0.48693	-1.41969	ferk	1.01418
X12381_26	CBR1	cis	21	37437118	rs8133591	G	A	-0.3485	0.013257	2.58e-152	0.09823	0.90029	ferk	1.01418
X12401_3	STAMBPL1	cis	10	90458092	rs303514	C	T	-0.0968	0.016	1.45e-09	0.2002	2.88927	pietz	0.996273
X12401_3	STAMBPL1	cis	10	90729173	rs74396056	A	T	0.1397	0.0185	4.95e-14	0.1406	-2.98776	pietz	0.996273
X12422_143	ALOX15B	cis	17	7732957	rs10852892	A	C	0.0898	0.0149	1.73e-09	0.6981	NA	pietz	1.00936
X12422_143	ALOX15B	cis	17	7974834	rs12943817	T	C	0.1071	0.0162	3.75e-11	0.2289	-2.97715	pietz	1.00936
X12424_107	THYN1	cis	11	134130189	rs12226809	T	C	-0.0528	0.008526	5.9e-10	0.30741	-0.833183	ferk	1.01218
X12426_19	MOB1A	cis	2	74337353	rs13025827	T	C	-0.0814	0.0149	4.77e-08	0.7282	NA	pietz	1.01832
X12431_13	PELO	cis	5	52096889	rs1499280	A	C	0.161	0.0243	3.7e-11	0.9158	-2.93339	pietz	1.00842
X12437_18	ULK3	cis	15	75070196	rs12905199	G	A	-0.1152	0.0142	4.19e-16	0.6608	2.98356	pietz	1.00561
X12522_6	RAD23B	cis	9	110089718	rs35827173	C	T	0.0628	0.009727	1.07e-10	0.20991	-0.743771	ferk	1.01071
X12534_10	CALCOCO2	cis	17	46918774	rs497270	G	A	-0.1134	0.01071	3.37e-26	0.1684	1.69967	ferk	1.01266
X12556_7	UBE2C	cis	20	44384605	rs684051	T	C	-0.1252	0.008186	8.45e-53	0.64293	2.72141	ferk	1.00693
X12558_3	UBASH3B	cis	11	122595973	rs7937493	T	C	0.0458	0.008197	2.3e-08	0.47979	0.375007	ferk	1.00512
X12558_3	UBASH3B	cis	11	122544054	rs7940176	T	C	-0.1424	0.013174	3.11e-27	0.10809	2.13871	ferk	1.00512
X12573_80	TRIM3	cis	11	6516458	rs2555160	C	T	0.1044	0.0132	2.2e-15	0.3521	-2.88573	pietz	1.00467
X12633_3	PTPN9	cis	15	75695509	rs12915221	A	G	-0.0965	0.0133	3.78e-13	0.4984	2.94218	pietz	1.00514
X12641_3	INPP5B	cis	1	38398694	rs28477803	T	C	-0.1436	0.009239	1.8e-54	0.73105	2.33698	ferk	1.00701
X12643_4	ARRB1	cis	11	75051233	rs504683	G	A	0.0805	0.008855	9.78e-20	0.30388	-1.7433	ferk	1.00576
X12646_2	RPE	cis	2	210880492	rs2723211	A	G	0.0757	0.008089	8.1e-21	0.43273	-1.06394	ferk	1.00956
X12656_1	KLC1	cis	14	104188920	rs12894657	A	G	0.0833	0.008693	9.47e-22	0.34384	-2.73406	ferk	1.0038
X12659_13	OLA1	cis	2	174946760	rs11558990	C	T	0.1687	0.010169	8.38e-62	0.19337	1.27882	ferk	1.00856
X12662_82	ECH1	cis	19	39270074	rs75290874	T	C	-0.0771	0.010074	1.96e-14	0.18996	1.41088	ferk	1.00576
X12684_5	SCIN	cis	7	12604217	rs7799976	T	G	-0.09	0.008094	1.02e-28	0.45936	2.42227	ferk	0.996473
X12687_2	DECR1	cis	8	90970047	rs9649958	G	T	-0.0684	0.00837	3.03e-16	0.33434	0.175021	ferk	1.01214
X12696_166	PRMT3	cis	11	20419028	rs7934372	C	T	-0.1177	0.0178	3.77e-11	0.8406	2.94462	pietz	1.00842
X12697_30	PIP4K2A	cis	10	23223702	rs1171137	T	C	-0.0965	0.012274	3.77e-15	0.12295	2.3823	ferk	1.01235
X12709_63	H1FX	cis	3	129041882	rs6790635	C	T	0.0574	0.009891	6.51e-09	0.78145	0.0155945	ferk	1.00102
X12714_38	AP1G2	cis	14	24026493	rs34015250	G	A	-0.2458	0.014639	2.88e-63	0.0814	2.87377	ferk	1.00331
X12738_43	NISCH	cis	3	52496229	rs3774409	T	C	0.1947	0.0296	4.62e-11	0.9472	-2.99019	pietz	1.01265
X12786_61	GPCPD1	cis	20	5552076	rs6133228	G	A	-0.1158	0.0131	1.25e-18	0.6205	2.92498	pietz	1.01265
X12786_61	GPCPD1	cis	20	5699265	rs805730	T	C	-0.0779	0.010669	2.85e-13	0.81842	1.31915	ferk	1.00137
X12799_65	DNAJC27	cis	2	25062634	rs11125810	G	A	-0.1258	0.0224	2.09e-08	0.8954	2.5312	pietz	1.00187
X12808_103	CARHSP1	cis	16	8914905	rs4457993	T	A	-0.1282	0.0212	1.51e-09	0.8829	2.95726	pietz	1.0136
X12871_10	TWF1	cis	12	44194910	rs11182268	G	A	0.1227	0.0221	3.02e-08	0.0988	-1.90396	pietz	1.02258
X12893_159	IFI16	cis	1	159001424	rs856052	G	T	0.0685	0.010729	1.72e-10	0.83245	-0.246858	ferk	1.00638
X12990_39	MAP3K3	cis	17	61853326	rs11651693	G	A	-0.0527	0.008811	2.22e-09	0.28881	1.13196	ferk	1.01282
X13059_33	RFK	cis	9	79105280	rs11144925	G	C	0.0886	0.0152	5.45e-09	0.2462	-2.65656	pietz	1.00889
X13059_33	RFK	cis	9	79258969	rs4744800	C	A	-0.1016	0.009062	3.59e-29	0.25363	2.41858	ferk	1.01541
X13062_4	GMFG	cis	19	39826838	rs251906	G	C	-0.1553	0.0231	1.62e-11	0.0885	2.83875	pietz	1.01548
X13082_9	UNC45A	cis	15	91494249	rs8024249	T	C	0.0745	0.0135	3.11e-08	0.6619	NA	pietz	1.00842
X13118_5	SMOC1	cis	14	70945431	rs10133011	A	G	-0.0762	0.012736	2.19e-09	0.12231	-1.28941	ferk	1.00266
X13118_5	SMOC1	cis	14	70440210	rs227446	C	G	-0.2686	0.017462	2.16e-53	0.05941	2.89913	ferk	1.00266
X13118_5	SMOC1	cis	14	70498353	rs3742912	A	G	-0.0691	0.009489	3.29e-13	0.25041	-1.82741	ferk	1.00266
X13130_150	HK2	cis	2	75111134	rs3771754	C	T	0.066	0.008284	1.62e-15	0.59649	-1.31874	ferk	1.00851
X13130_150	HK2	cis	2	75040097	rs687506	C	G	-0.1088	0.0149	3.05e-13	0.7264	2.67244	pietz	1.00374
X13384_110	FH	cis	1	241690554	rs6678766	G	A	0.1477	0.008717	2.16e-64	0.70218	-1.17026	ferk	1.00331
X13472_35	HDHD2	cis	18	44911895	rs71352657	G	C	0.0549	0.008219	2.39e-11	0.38605	1.71123	ferk	1.00532
X13472_35	HDHD2	cis	18	44741063	rs75228657	G	A	0.4584	0.016308	7.73e-174	0.06347	0.863174	ferk	1.00532
X13488_3	ARFIP1	cis	4	153881835	rs3811834	T	C	0.109	0.008869	1.03e-34	0.30059	0.966966	ferk	1.00964
X13544_9	HMHA1	cis	19	1076681	rs138537907	G	A	0.1316	0.013221	2.43e-23	0.10739	-1.41816	ferk	1.00286
X13545_97	EIF1AD	cis	11	65820673	rs503156	G	A	0.0527	0.00878	1.95e-09	0.29132	-1.257	ferk	1.01251
X13545_97	EIF1AD	cis	11	65612393	rs60576917	T	C	0.0801	0.01253	1.63e-10	0.11462	-2.07009	ferk	1.01251
X13578_98	ABLIM3	cis	5	148596131	rs2963494	C	T	-0.0431	0.007852	4.05e-08	0.47445	1.54497	ferk	1.00149
X13578_98	ABLIM3	cis	5	148481135	rs78619353	T	C	-0.1442	0.014116	1.7e-24	0.08442	1.32317	ferk	1.00149
X13590_1	REXO2	cis	11	114315793	rs28679554	C	A	-0.1551	0.01215	2.54e-37	0.12511	0.665215	ferk	1.0093
X13590_1	REXO2	cis	11	114423028	rs61904880	C	G	-0.0765	0.0139	3.66e-08	0.2712	1.52048	pietz	1.00889
X13618_15	MAD1L1	cis	7	2260928	rs1637730	T	C	-0.1233	0.014	1.4e-18	0.352	NA	pietz	1.01124
X13621_31	AP2A2	cis	11	948299	rs117126836	A	G	0.2022	0.0221	5.5e-20	0.0932	NA	pietz	1.00795
X13622_16	PPP2R5A	cis	1	212341157	rs11119862	G	A	0.0775	0.011064	2.48e-12	0.15838	-0.696762	ferk	1.01957
X13632_10	ZYX	cis	7	143187097	rs12539742	A	G	0.0789	0.008911	8.44e-19	0.29322	0.323745	ferk	1.0022
X13658_31	PDGFC	cis	4	157966307	rs12512482	A	G	-0.1512	0.0178	1.76e-17	0.8339	NA	pietz	1.00795
X13713_164	SEC22A	cis	3	123006357	rs62262643	G	T	0.0973	0.0167	5.68e-09	0.1794	-2.91528	pietz	1.00749
X13719_19	PAK4	cis	19	39673331	rs2319153	T	C	-0.0758	0.0131	7.71e-09	0.361	1.82513	pietz	1.0169
X13931_22	PSMD9	cis	12	122361412	rs10770186	G	A	0.1173	0.008011	1.5e-48	0.54934	0.560796	ferk	1.004
X13934_3	MCF2L	cis	13	113531675	rs1278760	T	C	0.0746	0.0134	2.57e-08	0.3788	-2.64644	pietz	1.01595
X13934_3	MCF2L	cis	13	113656742	rs55735944	T	C	-0.0864	0.008812	1.07e-22	0.3076	1.92339	ferk	0.999091
X13940_19	IFI16	cis	1	159059969	rs2518563	T	C	0.0911	0.010268	7.15e-19	0.81488	-0.714286	ferk	1.01686
X13943_38	DPY30	cis	2	32086937	rs221205	C	T	-0.1017	0.0123	1.36e-16	0.88482	1.56732	ferk	1.01895
X13943_38	DPY30	cis	2	32614191	rs6734595	A	G	0.1243	0.0209	2.55e-09	0.106	-2.78588	pietz	1.01974
X13954_9	GNPNAT1	cis	14	53274260	rs78459273	A	G	0.1053	0.013234	1.77e-15	0.1052	-1.86415	ferk	1.01014
X13969_24	KPNA6	cis	1	32371747	rs645654	C	T	0.113	0.0182	5.3e-10	0.139	-2.99528	pietz	1.0103
X13972_4	HSD17B14	cis	19	49395673	rs7254122	C	A	-0.1107	0.0152	2.84e-13	0.273	2.84834	pietz	1.00233
X13973_62	TTL	cis	2	113205116	rs142185492	T	C	0.1933	0.0233	1.11e-16	0.0822	-2.69205	pietz	1.01501
X13982_33	RGS18	cis	1	192317746	rs12074962	C	A	0.0849	0.015	1.58e-08	0.2308	-2.83197	pietz	1.01643
X13986_6	LANCL1	cis	2	211244451	rs10173803	C	T	-0.0617	0.011088	2.63e-08	0.1605	-1.29983	ferk	1.0086
X13986_6	LANCL1	cis	2	211346051	rs3856349	C	T	0.1212	0.0126	4.98e-22	0.5128	-2.89683	pietz	1.01501
X13990_1	PC	cis	11	66520608	rs9633985	A	T	0.0845	0.0141	2.08e-09	0.6646	NA	pietz	1.01265
X13998_26	ADSSL1	cis	14	105196796	rs141316041	T	C	-0.1779	0.016227	5.76e-28	0.06949	1.90269	ferk	0.993971
X13998_26	ADSSL1	cis	14	105332001	rs72635202	A	G	0.0472	0.008597	4.01e-08	0.35933	-0.688141	ferk	0.993971
X14067_6	PKP2	cis	12	33012197	rs7963225	A	G	-0.0829	0.0152	4.63e-08	0.2308	2.97414	pietz	1.01265
X14067_6	PKP2	cis	12	32939588	rs7974049	C	G	0.1155	0.013639	2.48e-17	0.09373	-1.59036	ferk	0.998932
X14106_46	RAP1GDS1	cis	4	99106402	rs6811422	T	A	-0.1647	0.0243	1.12e-11	0.0738	2.8	pietz	1.01926
X14111_15	THBS2	cis	6	169655158	rs77348064	C	T	0.0889	0.010848	2.5e-16	0.15607	-2.73101	ferk	1.01345
X14112_40	RELT	cis	11	73013360	rs12293998	G	T	0.0602	0.008873	1.16e-11	0.28804	-2.00574	ferk	1.01428
X14114_18	PIANP	cis	12	6764030	rs11064306	C	A	0.1249	0.008648	2.78e-47	0.31908	-0.178069	ferk	1.00197
X14156_33	YWHAB	cis	20	43514203	rs6031847	T	C	-0.181	0.009144	3.26e-87	0.2594	-1.88468	ferk	1.01267
X14158_17	ANXA5	cis	4	122568980	rs62320617	A	C	0.2726	0.018156	5.95e-51	0.04939	-2.2423	ferk	1.00332
X14205_6	HEXIM2	cis	17	43249444	rs4792867	T	C	0.0907	0.008757	3.85e-25	0.29387	-2.11002	ferk	1.01186
X14291_53	AGAP2	cis	12	58283731	rs10877033	C	T	0.0766	0.0128	2.12e-09	0.4552	-2.80404	pietz	1.01265
X14636_25	HRSP12	cis	8	99105726	rs2306129	C	T	-0.2513	0.008199	1e-200	0.44295	2.47892	ferk	0.988899
X14636_25	HRSP12	cis	8	99139610	rs4735529	T	C	-0.0592	0.008211	5.61e-13	0.51926	1.05497	ferk	0.988899
X14674_63	PACSIN3	cis	11	47211786	rs184907858	A	G	-0.1664	0.0227	2.09e-13	0.9082	NA	pietz	1.00936
X14747_9	CRLF1	cis	19	18792422	rs112416151	G	C	0.1151	0.018016	1.67e-10	0.05201	-0.263077	ferk	1.00113
X14747_9	CRLF1	cis	19	18715082	rs7246833	G	C	0.264	0.009675	6.23e-164	0.21574	0.449618	ferk	1.00113
X15299_102	MESDC2	cis	15	81397782	rs7179762	A	G	0.083	0.0144	7.66e-09	0.7437	-2.0378	pietz	1.02258
X15339_32	CFL2	cis	14	35185345	rs6571678	G	A	0.1538	0.0111	1.18e-43	0.14396	-0.0184669	ferk	1.00255
X15398_2	GFER	cis	16	2050346	rs3743846	G	A	-0.0661	0.010033	4.45e-11	0.20389	0.975256	ferk	1.00094
X15417_3	SERPINB5	cis	18	61157180	rs4048353	T	C	0.1271	0.008194	2.91e-54	0.59379	-2.11107	ferk	1.00698
X15435_4	PNP	cis	14	20940606	rs1049564	A	G	-0.1732	0.011018	1.12e-55	0.16518	-0.908546	ferk	1.00776
X15435_4	PNP	cis	14	20955695	rs1760928	G	A	-0.0815	0.009651	3.05e-17	0.23685	-0.746839	ferk	1.00776
X15441_6	GM2A	cis	5	150692493	rs185018	C	T	0.081	0.008378	4.1e-22	0.4888	-1.29025	ferk	0.9909
X15441_6	GM2A	cis	5	150572674	rs76910269	T	G	0.1927	0.012669	2.99e-52	0.12432	-2.48475	ferk	0.9909
X15453_3	AMBP	cis	9	116832989	rs28616789	A	G	-0.1108	0.00922	2.88e-33	0.2772	2.475	ferk	1.00819
X15466_30	COL9A1	cis	6	71012093	rs9446222	C	A	0.1531	0.028	4.72e-08	0.0661	-2.93368	pietz	1.00047
X15466_30	COL9A1	cis	6	71001369	rs9455026	T	C	-0.1111	0.01521	2.78e-13	0.07091	2.14114	ferk	1.02054
X15506_34	LRP12	cis	8	105634107	rs2918070	G	C	-0.0914	0.0144	1.95e-10	0.3537	2.91988	pietz	1.00561
X15529_33	CSRP1	cis	1	201460252	rs7527761	T	C	0.0958	0.008789	1.15e-27	0.68261	0.0972907	ferk	1.00327
X15596_7	HEXIM1	cis	17	43250653	rs66827053	G	A	0.1294	0.0142	7.22e-20	0.2559	-2.66387	pietz	1.01595
X15603_20	ITGA2	cis	5	52277455	rs181769	C	A	0.0928	0.008371	1.48e-28	0.31514	-1.95904	ferk	1.01948
X15604_18	MAPK9	cis	5	179722533	rs12520876	G	A	0.1174	0.008694	1.5e-41	0.3107	-2.80191	ferk	1.00321
X15640_54	TAGLN	cis	11	117092394	rs80351364	T	A	-0.1152	0.015877	3.99e-13	0.0715	1.59312	ferk	1.00214
X16015_19	GPT	cis	8	145710386	rs1055167	A	G	-0.0501	0.008242	1.21e-09	0.42075	-0.434595	ferk	1.017
X16049_43	OLR1	cis	12	10313448	rs11053646	G	C	-0.1808	0.014678	7.24e-35	0.07835	-2.13987	ferk	1.00239
X16296_43	LGR5	cis	12	71693118	rs7485828	G	A	0.0469	0.008189	1.02e-08	0.60197	0.648814	ferk	1.0025
X16296_43	LGR5	cis	12	71943379	rs7967575	C	G	0.0635	0.010859	4.99e-09	0.16201	0.354287	ferk	1.0025
X16318_12	ACVRL1	cis	12	52306221	rs2277382	T	C	0.3163	0.013873	4.58e-115	0.09029	0.527338	ferk	0.982855
X16324_38	TLR1	cis	4	38816338	rs6815814	C	A	0.1331	0.008634	1.27e-53	0.30539	1.53481	ferk	1.01587
X16596_25	GLRX3	cis	10	131945252	rs12248841	C	T	-0.0791	0.008285	1.32e-21	0.41819	2.20162	ferk	1.0038
X16605_2	C1QTNF9	cis	13	25029401	rs7317188	G	C	-0.0991	0.008348	1.67e-32	0.34703	2.37912	ferk	0.998722
X16606_85	AKR1B1	cis	7	134143958	rs759853	A	G	-0.077	0.013	3.42e-09	0.4093	NA	pietz	1.02163
X16621_77	APOA1BP	cis	1	156564922	rs3795733	T	C	0.0993	0.009048	5.08e-28	0.73269	0.140804	ferk	1.00636
X16751_15	NPPB	cis	1	11919271	rs198389	G	A	0.0904	0.008033	2.21e-29	0.39969	0.542282	ferk	1.01145
X16756_30	GDF7	cis	2	20876760	rs11678116	T	G	0.0788	0.0142	2.63e-08	0.55	-2.4125	pietz	1.00702
X16805_5	PDE5A	cis	4	120791979	rs1032818	C	T	0.072	0.008141	9.21e-19	0.45248	-1.4493	ferk	1.02786
X16805_5	PDE5A	cis	4	120266428	rs3864143	C	A	0.1676	0.00839	9.05e-89	0.37222	-2.99755	ferk	1.02786
X16809_1	NME4	cis	16	411869	rs12445996	C	T	-0.0846	0.010591	1.37e-15	0.16592	1.16532	ferk	1.00244
X16809_1	NME4	cis	16	444870	rs28663216	G	A	-0.1338	0.013357	1.28e-23	0.09599	-0.104906	ferk	1.00244
X16825_20	ATXN3	cis	14	92572032	rs17127945	G	A	-0.235	0.009884	5.81e-125	0.20325	2.66664	ferk	1.00583
X16825_20	ATXN3	cis	14	92356289	rs2430356	T	A	-0.074	0.009037	2.64e-16	0.27465	-0.0724555	ferk	1.00583
X16853_5	NRK1	cis	9	77814584	rs62569089	G	A	0.0636	0.009649	4.36e-11	0.21929	-0.0844691	ferk	1.00829
X16853_5	NRK1	cis	9	77740604	rs79743632	A	G	0.1476	0.014042	7.67e-26	0.08813	-1.12359	ferk	1.00829
X16856_79	MAPRE2	cis	18	32759164	rs6507119	G	A	-0.1378	0.008263	1.93e-62	0.43065	2.84461	ferk	1.01101
X16882_27	PHPT1	cis	9	139770341	rs4880150	T	C	-0.2085	0.009122	1.25e-115	0.74159	2.92493	ferk	1.01021
X17151_84	IRF3	cis	19	50164390	rs10415576	C	T	-0.0715	0.008322	8.54e-18	0.38466	2.11742	ferk	1.01011
X17161_1	DDOST	cis	1	20818115	rs1152985	G	A	0.0578	0.010083	9.92e-09	0.81282	1.32975	ferk	1.01419
X17345_12	ZADH2	cis	18	72916232	rs1866729	G	T	0.1493	0.0203	1.69e-13	0.1063	-2.29967	pietz	1.00983
X17357_33	SEPSECS	cis	4	25291263	rs7674539	A	G	0.0941	0.017	3.03e-08	0.8264	-1.6896	pietz	0.995807
X17370_186	ABHD10	cis	3	111643797	rs2015396	C	T	0.0872	0.0125	2.85e-12	0.5765	-2.63022	pietz	1.01313
X17403_14	ACADSB	cis	10	124708399	rs12243832	T	G	-0.1571	0.022	1.02e-12	0.0944	2.9306	pietz	1.00749
X17403_14	ACADSB	cis	10	124872514	rs4980259	T	G	-0.0882	0.0149	3.12e-09	0.7406	2.30949	pietz	1.00749
X17419_17	TES	cis	7	115619298	rs11767053	T	C	0.0762	0.0131	5.56e-09	0.3817	-2.16769	pietz	0.992091
X17466_72	ACSF2	cis	17	48507975	rs55772291	A	G	-0.0665	0.011898	2.28e-08	0.12792	1.9365	ferk	1.00458
X17474_106	YEATS4	cis	12	69712003	rs4761232	T	C	-0.0836	0.0128	6.03e-11	0.4974	2.99793	pietz	1.01218
X17514_48	RAB21	cis	12	72154506	rs2117756	T	C	0.1082	0.0184	3.7e-09	0.1544	NA	pietz	1.00842
X17675_17	ACOT13	cis	6	24657964	rs3212231	G	T	0.0499	0.008097	7.14e-10	0.51826	0.689401	ferk	1.00573
X17680_12	EPHB1	cis	3	134924970	rs2036367	A	G	-0.0693	0.008129	1.53e-17	0.58667	-2.47485	ferk	1.00972
X17680_12	EPHB1	cis	3	134644517	rs36187	G	A	0.2619	0.007968	1e-200	0.45167	0.150004	ferk	1.00972
X17680_12	EPHB1	cis	3	134517377	rs73227034	C	A	0.2935	0.011951	3.51e-133	0.1275	-0.505974	ferk	1.00972
X17694_32	PSME2	cis	14	24615435	rs4575	C	T	0.0849	0.008644	9.09e-23	0.30823	0.472784	ferk	0.997748
X17698_15	WBP2	cis	17	73838108	rs11870078	A	G	-0.0572	0.008873	1.15e-10	0.27478	0.994055	ferk	1.01124
X17704_74	HSPH1	cis	13	31777855	rs9805871	G	A	0.085	0.0155	3.81e-08	0.241	-2.70408	pietz	1.00421
X17706_4	PPP1R1A	cis	12	54984562	rs10876568	C	G	0.1016	0.0162	3.75e-10	0.2048	-1.91379	pietz	1.01974
X17726_3	SAR1A	cis	10	71929746	rs870801	A	C	0.1499	0.008296	5.58e-73	0.3952	-1.61318	ferk	1.00528
X17734_13	ENSA	cis	1	150839698	rs10305663	A	C	0.1574	0.0249	2.41e-10	0.0732	NA	pietz	1.0169
X17739_1	HADH	cis	4	108951149	rs62311449	A	G	-0.1396	0.016169	5.93e-18	0.06497	1.60945	ferk	1.00898
X17746_77	FIS1	cis	7	100881429	rs3757459	T	C	-0.0885	0.008962	5.35e-23	0.27631	1.03394	ferk	1.01893
X17756_69	DCTD	cis	4	183951910	rs2603350	G	A	0.0846	0.008468	1.68e-23	0.37266	-1.48571	ferk	1.00203
X17756_69	DCTD	cis	4	183739062	rs34610826	A	T	0.0649	0.010883	2.47e-09	0.17016	-1.58533	ferk	1.00203
X17758_79	DCXR	cis	17	79998431	rs12948284	G	A	-0.0908	0.008208	1.92e-28	0.49229	1.23638	ferk	1.00965
X17761_2	NUDT5	cis	10	12215180	rs2399786	C	T	-0.0714	0.008047	7.14e-19	0.45012	0.415852	ferk	1.01243
X17773_26	NAPG	cis	18	10526413	rs7241196	C	T	-0.0727	0.008177	6.07e-19	0.48895	1.11885	ferk	1.01296
X17776_15	PECR	cis	2	216905927	rs7600044	A	G	-0.5742	0.0205	1.04e-172	0.103	NA	pietz	1.01077
X17776_15	PECR	cis	2	216943032	rs7587968	A	G	0.0746	0.0134	2.81e-08	0.5968	-2.25516	pietz	1.01077
X17785_11	RCL	cis	6	43186138	rs144767533	C	T	-0.1574	0.013777	3.13e-30	0.09241	0.683002	ferk	1.01256
X17786_5	GGPS1	cis	1	235522845	rs7553983	T	C	0.1582	0.0169	8.01e-21	0.1648	-2.99834	pietz	1.00842
X17787_1	ECHS1	cis	10	135186806	rs10466126	G	A	-0.0586	0.009042	9.1e-11	0.74729	1.19707	ferk	1.00635
X17791_25	HPCAL1	cis	2	10479047	rs4669574	C	T	0.1129	0.0136	1.18e-16	0.6509	-2.83048	pietz	1.01218
X17794_6	PMM2	cis	16	8926932	rs113888412	A	G	-0.1178	0.009259	4.41e-37	0.26192	1.76381	ferk	1.0027
X17794_6	PMM2	cis	16	8813287	rs1273394	T	G	0.0527	0.008734	1.6e-09	0.31778	0.927217	ferk	1.0027
X17794_6	PMM2	cis	16	8572350	rs56380835	T	C	-0.066	0.011203	3.83e-09	0.15477	-0.499846	ferk	1.0027
X17796_15	IMPA1	cis	8	82528321	rs2400594	A	G	-0.0795	0.0137	6.47e-09	0.419	2.54912	pietz	1.0028
X17799_9	PGLS	cis	19	17627590	rs145226688	A	G	0.078	0.00815	1.07e-21	0.52658	0.806502	ferk	1.00615
X17802_4	NANS	cis	9	100819940	rs10818454	A	G	0.0939	0.008868	3.36e-26	0.28965	-2.32937	ferk	1.00864
X17808_37	NIT2	cis	3	100093054	rs1486308	G	T	-0.0986	0.009242	1.43e-26	0.25736	2.26843	ferk	1.0142
X17811_78	SULT1C2	cis	2	108858619	rs4676190	G	A	0.0996	0.0181	4.04e-08	0.1687	-2.65111	pietz	1.00374
X17813_21	BPHL	cis	6	3145796	rs71547245	T	C	-0.8174	0.0273	9.2e-197	0.9336	NA	pietz	1.0136
X17814_8	BPNT1	cis	1	220373479	rs12404566	A	T	0.0689	0.010049	7.06e-12	0.19696	-1.93093	ferk	1.00486
X17819_30	FAHD1	cis	16	1527087	rs79275896	G	C	0.1499	0.0227	3.78e-11	0.0918	-2.80034	pietz	1.01737
X17821_20	NMT2	cis	10	15241923	rs4237446	C	T	0.0756	0.010191	1.19e-13	0.19649	1.57582	ferk	1.01615
X17832_12	IDI2	cis	10	1193693	rs10794725	C	T	0.0673	0.009651	3.1e-12	0.21434	-0.409578	ferk	1.00521
X17832_12	IDI2	cis	10	1020204	rs7898019	T	C	-0.1249	0.007961	1.79e-55	0.57722	2.5612	ferk	1.00521
X17836_17	S100A16	cis	1	153555418	rs141973811	G	T	0.1447	0.013527	1.05e-26	0.10109	0.441909	ferk	0.997832
X17836_17	S100A16	cis	1	153591652	rs9726753	A	G	0.1865	0.008285	3.22e-112	0.43164	0.616501	ferk	0.997832
X17843_30	PPCS	cis	1	42895182	rs78098839	T	G	-0.1019	0.010634	9.45e-22	0.17654	2.59517	ferk	1.01096
X17856_23	NT5M	cis	17	17120344	rs41424546	T	C	0.124	0.012749	2.34e-22	0.11018	-1.05962	ferk	1.00684
X18162_167	IRAK4	cis	12	44120092	rs60813848	T	C	0.2054	0.0244	4e-17	0.0729	-2.18134	pietz	1.00561
X18173_11	AKR7A3	cis	1	19587230	rs11589816	A	G	-0.2888	0.01233	2.48e-121	0.12659	2.30449	ferk	0.997078
X18173_11	AKR7A3	cis	1	19197849	rs3935824	C	T	-0.0881	0.012535	2.09e-12	0.12584	-1.9529	ferk	0.997078
X18173_11	AKR7A3	cis	1	20013785	rs4912016	G	C	0.0857	0.010709	1.22e-15	0.81577	1.88817	ferk	0.997078
X18173_11	AKR7A3	cis	1	19574853	rs61764880	A	G	-0.1433	0.009616	3.16e-50	0.24217	2.17647	ferk	0.997078
X18174_79	PDCD6IP	cis	3	33841065	rs9876986	G	A	-0.1121	0.009086	5.69e-35	0.26504	1.75517	ferk	1.01346
X18177_49	NAE1	cis	16	66843950	rs363206	A	C	-0.1913	0.0262	3.04e-13	0.0707	NA	pietz	1.01077
X18183_3	LDLRAP1	cis	1	25887525	rs61776823	A	G	0.0818	0.008231	2.83e-23	0.49559	-0.705778	ferk	1.00144
X18186_15	TARS	cis	5	33432156	rs1542998	A	G	-0.1039	0.0162	1.41e-10	0.1871	NA	pietz	1.02448
X18206_18	ADH6	cis	4	100080339	rs4699722	C	T	0.196	0.015927	8.37e-35	0.93082	-0.308609	ferk	1.01739
X18206_18	ADH6	cis	4	99710754	rs6850463	C	T	0.0578	0.010445	3.13e-08	0.18752	1.38689	ferk	1.01739
X18214_2	GCLM	cis	1	94384624	rs12563495	A	G	-0.0852	0.008128	1.04e-25	0.43666	1.12554	ferk	0.999902
X18214_2	GCLM	cis	1	94501799	rs1320502	T	C	0.0577	0.008086	9.63e-13	0.50888	0.855988	ferk	0.999902
X18220_141	SRA1	cis	5	139955458	rs111505968	A	C	-0.1277	0.011118	1.55e-30	0.15494	0.00972548	ferk	1.01759
X18220_141	SRA1	cis	5	140334771	rs246020	A	G	0.0619	0.008079	1.83e-14	0.49397	-1.43783	ferk	1.01759
X18222_34	SH3GLB2	cis	9	131746486	rs12237286	A	G	-0.2913	0.0215	7.68e-42	0.8958	NA	pietz	1.00514
X18222_34	SH3GLB2	cis	9	131836402	rs11564099	C	A	-0.2479	0.008091	1e-200	0.51541	2.31819	ferk	0.983343
X18222_34	SH3GLB2	cis	9	131996071	rs395119	T	C	-0.0556	0.00943	3.73e-09	0.74096	1.08365	ferk	0.983343
X18235_16	PGP	cis	16	2268518	rs30994	C	T	0.0659	0.009435	2.85e-12	0.75267	-0.3675	ferk	0.997595
X18236_3	HSPC159	cis	2	64593459	rs78459351	A	G	0.1651	0.019587	3.49e-17	0.04614	-1.6367	ferk	1.00536
X18243_9	CMPK1	cis	1	47834209	rs35687416	T	G	-0.1668	0.015955	1.4e-25	0.06493	-1.00707	ferk	1.02448
X18312_68	NDRG3	cis	20	35416019	rs67278758	A	G	0.0775	0.008375	2.18e-20	0.33845	-2.01702	ferk	0.998899
X18330_7	PGM2	cis	4	37803799	rs2911874	G	A	-0.0861	0.008673	3.18e-23	0.29076	2.90421	ferk	1.01329
X18332_17	CPLX1	cis	4	812679	rs7687101	T	G	0.0568	0.008011	1.34e-12	0.433	0.0760261	ferk	1.0061
X18386_36	GLRX	cis	5	95127236	rs3822752	G	T	-0.0987	0.0163	1.35e-09	0.2176	2.76762	pietz	1.00467
X18387_7	ST13	cis	22	41376734	rs5758150	C	T	-0.0524	0.007871	2.79e-11	0.53133	1.37462	ferk	1.01728
X18396_10	AES	cis	19	3060498	rs2238622	T	C	-0.1086	0.018	1.7e-09	0.2134	2.96329	pietz	1.00093
X18398_1	AKR1D1	cis	7	137797477	rs1038626	T	A	0.0589	0.010622	2.94e-08	0.82684	-0.56727	ferk	1.01553
X18413_24	ARL4D	cis	17	41485022	rs34228036	A	G	0.0542	0.008419	1.21e-10	0.32455	-0.195881	ferk	1.00799
X18417_3	AS3MT	cis	10	104623053	rs11191421	G	C	-0.054	0.009126	3.28e-09	0.25011	0.669496	ferk	1.01123
X18422_41	MVD	cis	16	88728513	rs12933657	G	A	-0.077	0.010666	5.23e-13	0.16508	0.725174	ferk	1.01355
X18876_77	CHST4	cis	16	71540871	rs75768020	C	T	0.0731	0.010411	2.2e-12	0.17853	-2.06032	ferk	1.01383
X18893_26	GPR56	cis	16	57690606	rs11866912	A	C	0.0627	0.008187	1.89e-14	0.48216	0.198491	ferk	1.00549
X19113_66	SH3BGRL2	cis	6	80326010	rs2812679	T	C	0.1019	0.008278	8e-35	0.54595	-0.458648	ferk	1.00908
X19114_8	TK2	cis	16	66630965	rs72790429	A	T	0.2356	0.0239	7.52e-23	0.0833	NA	pietz	1.00936
X19115_13	CMBL	cis	5	10471918	rs1021693	C	T	0.0707	0.008969	3.21e-15	0.71798	1.95229	ferk	0.992597
X19115_13	CMBL	cis	5	10292361	rs61697946	C	G	-0.1749	0.011068	3.01e-56	0.15178	-0.986889	ferk	0.992597
X19129_15	MTHFSD	cis	16	86267148	rs1704509	T	A	-0.0497	0.008244	1.66e-09	0.51402	NA	ferk	0.98433
X19129_15	MTHFSD	cis	16	86441638	rs75422457	C	A	-0.1314	0.013716	9.71e-22	0.09915	-1.18952	ferk	0.98433
X19129_15	MTHFSD	cis	16	86624119	rs77733759	A	G	-0.2578	0.014168	5.59e-74	0.09167	2.92273	ferk	0.98433
X19129_15	MTHFSD	cis	16	86511797	rs9929991	G	A	-0.0562	0.00982	1.05e-08	0.77317	0.0731918	ferk	0.98433
X19130_81	SERPINB8	cis	18	61513001	rs1261768	G	A	0.1298	0.010023	2.36e-38	0.20323	-2.69817	ferk	0.998564
X19150_20	PRPSAP2	cis	17	18702094	rs2270139	G	A	0.0773	0.0129	2.28e-09	0.4303	-2.90531	pietz	1.01124
X19153_53	MPPED2	cis	11	30517996	rs1458727	T	C	-0.0946	0.0158	2.22e-09	0.2229	2.51029	pietz	1.01218
X19153_53	MPPED2	cis	11	30604298	rs407363	T	A	-0.1716	0.0264	8.11e-11	0.9299	2.53278	pietz	1.01218
X19161_1	USP15	cis	12	62764909	rs11174446	C	T	-0.139	0.010753	3.21e-38	0.16922	2.62298	ferk	1.00781
X19161_1	USP15	cis	12	62422865	rs348694	T	C	-0.065	0.010577	7.97e-10	0.17666	0.127218	ferk	1.00781
X19176_27	FAM49B	cis	8	131100960	rs6470800	T	G	-0.0491	0.00795	6.58e-10	0.55649	0.662317	ferk	1.01475
X19188_21	NAP1L4	cis	11	2983494	rs737872	T	G	0.1754	0.010166	1.05e-66	0.80848	-2.38327	ferk	1.01539
X19194_9	DTD1	cis	20	18728394	rs6105956	T	C	-0.1371	0.007936	7.23e-67	0.50082	1.58462	ferk	1.01653
X19197_95	ACAT1	cis	11	108016500	rs75085583	A	G	0.4445	0.0167	1.18e-156	0.1799	NA	pietz	1.00983
X19213_1	SPINK4	cis	9	33214109	rs1620437	T	C	0.2533	0.012682	9.53e-89	0.112	-2.47021	ferk	1.02517
X19223_6	RAB1A	cis	2	65382167	rs113401532	G	C	0.1119	0.0146	1.74e-14	0.715	-2.98443	pietz	1.02068
X19233_75	ATOX1	cis	5	151213349	rs10065313	A	G	-0.0681	0.008249	1.52e-16	0.4048	1.44115	ferk	1.01957
X19253_82	RAB2B	cis	14	21945629	rs12878084	T	C	-0.1085	0.019	1.09e-08	0.1449	2.96332	pietz	1.01926
X19258_24	GCDH	cis	19	13036677	rs10419627	A	G	-0.1146	0.013	1.2e-18	0.5896	NA	pietz	1.00842
X19262_219	ACADVL	cis	17	7129840	rs35594616	C	T	-0.0908	0.013	3.27e-12	0.6334	2.9196	pietz	1.0103
X19266_35	G3BP1	cis	5	151150601	rs2915877	G	C	-0.0691	0.008856	6.06e-15	0.28872	-0.0702742	ferk	1.01824
X19267_14	HAGH	cis	16	1597210	rs2294623	T	C	-0.082	0.014376	1.17e-08	0.08925	1.04394	ferk	1.0004
X19267_14	HAGH	cis	16	1881197	rs9944346	G	A	0.2119	0.011757	1.28e-72	0.13911	-2.52803	ferk	1.0004
X19277_4	TSTD1	cis	1	161100336	rs11583045	A	T	0.0943	0.0137	5.24e-12	0.2772	NA	pietz	1.01974
X19277_4	TSTD1	cis	1	160899481	rs2774277	C	T	-0.1178	0.013695	7.85e-18	0.9026	-2.73001	ferk	1.00006
X19277_4	TSTD1	cis	1	160859780	rs6700961	C	G	-0.1051	0.008299	9.36e-37	0.40157	1.53769	ferk	1.00006
X19279_42	RBP1	cis	3	139247993	rs56343214	A	C	0.0988	0.011113	6.09e-19	0.14953	-1.71326	ferk	1.01708
X19365_11	BCAT2	cis	19	49304660	rs4802507	G	T	-0.164	0.009319	2.57e-69	0.2316	-2.92496	ferk	1.00416
X19367_34	DCI	cis	16	2357108	rs323029	T	C	-0.1204	0.0138	2.26e-18	0.2911	2.97749	pietz	1.03019
X19448_104	UPP1	cis	7	48135284	rs34743411	G	A	0.0926	0.016051	7.97e-09	0.06583	0.273916	ferk	1.01476
X19448_104	UPP1	cis	7	48030133	rs6950051	T	C	0.1593	0.015503	9.08e-25	0.06977	-1.24755	ferk	1.01476
X19482_11	HDHD3	cis	9	116136198	rs1043836	T	C	0.1773	0.008364	9.84e-100	0.62962	-0.667085	ferk	1.00231
X19482_11	HDHD3	cis	9	116150109	rs818708	A	G	-0.0445	0.008093	3.83e-08	0.44556	0.402803	ferk	1.00231
X19496_1	NPL	cis	1	182763911	rs6656842	A	T	0.2695	0.017282	7.93e-55	0.05777	-2.47445	ferk	1.02364
X19504_22	DTYMK	cis	2	242628954	rs35445107	C	T	-0.0984	0.011602	2.23e-17	0.14087	0.281523	ferk	1.01055
X19504_22	DTYMK	cis	2	242169162	rs73013893	T	C	0.0974	0.016253	2.07e-09	0.0657	-0.568585	ferk	1.01055
X19523_215	PARK7	cis	1	8024690	rs226251	C	T	0.1128	0.008213	6.39e-43	0.60515	-1.27789	ferk	1.00922
X19578_19	DOK2	cis	8	21766900	rs17853066	A	G	0.1382	0.0204	1.18e-11	0.1223	-2.98438	pietz	1.01265
X19602_36	JUND	cis	19	18402142	rs10406080	G	C	-0.0596	0.008297	6.81e-13	0.65134	-0.081166	ferk	1.01213
X19615_213	NT5C3A	cis	7	33081514	rs4316067	G	A	-0.0843	0.0088	9.78e-22	0.27768	-0.571574	ferk	1.02186
X19635_69	FGL2	cis	7	76797975	rs35391668	T	G	-0.0651	0.010748	1.39e-09	0.17185	-1.4043	ferk	1.00465
X2192_63	CCL27	cis	9	34649442	rs2070074	G	A	-0.0768	0.013835	2.84e-08	0.09268	0.0276516	ferk	1.00509
X2567_5	CFI	cis	4	110750760	rs12504835	G	C	-0.0791	0.011643	1.09e-11	0.14672	1.32785	ferk	1.01695
X2567_5	CFI	cis	4	110655281	rs4698782	C	T	0.1795	0.00829	5.6e-104	0.40316	-2.97939	ferk	1.01695
X2631_50	IL10RB	cis	21	34660980	rs8178528	G	A	0.0687	0.008021	1.08e-17	0.50337	-2.58744	ferk	1.01437
X2632_5	IL12RB1	cis	19	18181950	rs845382	T	A	-0.072	0.010398	4.37e-12	0.18092	1.12264	ferk	1.01485
X2635_61	LAYN	cis	11	111420936	rs4938792	C	T	-0.0523	0.008322	3.29e-10	0.37645	1.8492	ferk	1.01404
X2644_11	PRKCA	cis	17	64298682	rs61762372	A	G	0.0808	0.00848	1.6e-21	0.36962	-1.22968	ferk	1.0076
X2647_66	GDI2	cis	10	5749449	rs55913768	A	G	-0.0979	0.008368	1.28e-31	0.34564	0.676362	ferk	1.01317
X2683_1	C3	cis	19	6692796	rs436041	C	G	-0.1357	0.0194	2.85e-12	0.1256	2.46814	pietz	1.01313
X2697_7	PF4	cis	4	74814266	rs75158139	T	C	-0.2101	0.0273	1.47e-14	0.0516	1.41016	pietz	1.00374
X2737_22	NOV	cis	8	120392313	rs2100837	C	A	0.0717	0.009127	3.98e-15	0.26277	-2.66684	ferk	1.01356
X2778_10	IL22	cis	12	68664062	rs73138170	A	G	0.0597	0.009008	3.42e-11	0.26846	-1.50146	ferk	1.01649
X2783_18	CCL3L1	cis	17	34389361	rs854469	G	A	0.0859	0.012717	1.43e-11	0.11349	-0.0945005	ferk	1.01688
X2827_23	CX3CL1	cis	16	57414001	rs670211	A	G	-0.0584	0.008173	8.99e-13	0.56367	0.781525	ferk	1.00682
X2834_54	KLK8	cis	19	51491464	rs1122466	G	A	-0.522	0.022863	2.24e-115	0.03593	-1.17063	ferk	0.964209
X2834_54	KLK8	cis	19	51435137	rs117445788	A	C	0.1158	0.016967	8.79e-12	0.06717	-0.472826	ferk	0.964209
X2879_9	SERPINA3	cis	14	94989917	rs1078419	T	G	-0.0642	0.007918	5.16e-16	0.43262	-2.19293	ferk	0.993502
X2879_9	SERPINA3	cis	14	95104768	rs12888440	T	G	0.1146	0.007746	1.6e-49	0.49701	2.33191	ferk	0.993502
X2925_9	SERPINE1	cis	7	100793919	rs10953324	C	T	-0.1179	0.014344	2.04e-16	0.90923	0.203015	ferk	1.016
X2982_82	LGALS4	cis	19	39196745	rs3745859	T	C	-0.0968	0.0127	3.05e-14	0.4805	2.90442	pietz	1.00561
X2993_1	IL18RAP	cis	2	102987361	rs7579737	G	A	0.0745	0.00845	1.19e-18	0.33674	-2.17415	ferk	1.01408
X2994_71	IL1RL2	cis	2	102746083	rs4851543	A	G	-0.2044	0.014657	3.36e-44	0.08311	1.99356	ferk	1.01403
X2994_71	IL1RL2	cis	2	102661190	rs62154652	T	A	0.0813	0.011665	3.18e-12	0.14133	-0.806186	ferk	1.01403
X2994_71	IL1RL2	cis	2	103341646	rs6543181	A	C	-0.0491	0.008178	1.93e-09	0.55917	-0.386505	ferk	1.01403
X3024_18	SERPINF2	cis	17	1619248	rs1075485	A	G	-0.0917	0.0094	1.75e-22	0.74642	2.71937	ferk	0.99131
X3024_18	SERPINF2	cis	17	1660611	rs17761310	T	C	-0.087	0.013361	7.45e-11	0.10446	0.989232	ferk	0.99131
X3041_55	MRC2	cis	17	60637258	rs146385050	A	C	-0.2039	0.010494	4.27e-84	0.20263	2.7329	ferk	0.99841
X3041_55	MRC2	cis	17	60741917	rs2014055	A	G	-0.1209	0.011131	1.75e-27	0.17365	-1.12028	ferk	0.99841
X3132_1	VEGFC	cis	4	177854968	rs57628627	A	G	0.0896	0.014269	3.4e-10	0.08765	-1.26588	ferk	1.01549
X3143_3	CD4	cis	12	6890522	rs61916271	A	G	-0.0607	0.009746	4.72e-10	0.20984	0.4279	ferk	1.01264
X3151_6	IL2RA	cis	10	6102012	rs12722489	T	C	-0.0756	0.009242	2.84e-16	0.2254	-0.325391	ferk	1.00916
X3168_8	ADAMTS5	cis	21	28477742	rs1236213	T	G	-0.0748	0.0129	5.95e-09	0.5972	2.60286	pietz	1.01124
X3168_8	ADAMTS5	cis	21	28166100	rs2830525	C	T	-0.0789	0.010877	4.06e-13	0.83288	-1.67182	ferk	0.998382
X3168_8	ADAMTS5	cis	21	28231324	rs58049565	T	G	-0.4535	0.02128	8.91e-101	0.0373	0.694144	ferk	0.998382
X3168_8	ADAMTS5	cis	21	28172385	rs7282610	A	G	-0.0702	0.011432	8.22e-10	0.1486	-0.79414	ferk	0.998382
X3194_36	GP6	cis	19	55535412	rs11084381	C	T	0.3212	0.010493	1e-200	0.81601	-0.98401	ferk	0.995096
X3348_49	BMP1	cis	8	22021933	rs1126931	T	C	-0.0864	0.010199	2.42e-17	0.2023	-0.329937	ferk	1.01657
X3363_31	CSK	cis	15	75106138	rs4886619	T	C	-0.068	0.009088	7.32e-14	0.73145	-0.607351	ferk	1.00995
X3419_49	CAMK2D	cis	4	114670956	rs6836139	C	T	0.0855	0.0127	1.79e-11	0.4302	-2.7745	pietz	1.00842
X3434_34	FN1	cis	2	216332827	rs10177586	G	A	-0.0457	0.007799	4.64e-09	0.49202	-0.301459	ferk	0.995375
X3434_34	FN1	cis	2	216299629	rs1250247	G	C	0.1513	0.008131	2.77e-77	0.65391	2.55976	ferk	0.995375
X3435_53	FN1	cis	2	216332827	rs10177586	G	A	-0.0456	0.007799	5.01e-09	0.49202	-1.21866	ferk	1.01058
X3435_53	FN1	cis	2	216299629	rs1250247	G	C	0.147	0.008133	5.1e-73	0.65391	2.92695	ferk	1.01058
X3445_53	IL15RA	cis	10	6025878	rs7077401	G	A	-0.0548	0.008203	2.38e-11	0.38307	1.77273	ferk	1.01131
X3481_87	XPNPEP1	cis	10	111666629	rs55717725	C	T	0.0864	0.011562	7.85e-14	0.13655	-0.938748	ferk	1.01876
X3499_77	IL17B	cis	5	148783698	rs375388	C	T	-0.0932	0.0137	8.82e-12	0.5383	2.8933	pietz	1.0169
X3538_26	DDC	cis	7	50642701	rs6967481	T	C	0.0804	0.0136	3.66e-09	0.5003	-2.96816	pietz	1.00749
X3593_72	CASP3	cis	4	185669832	rs12512574	G	C	-0.1532	0.011007	4.88e-44	0.15909	2.98215	ferk	1.00553
X3806_55	EPHA5	cis	4	66976888	rs112905471	A	G	0.0966	0.014376	1.82e-11	0.08312	0.730111	ferk	1.01487
X3806_55	EPHA5	cis	4	66445668	rs62300408	G	C	0.1829	0.016122	7.85e-30	0.06606	-0.0174941	ferk	1.01487
X3806_55	EPHA5	cis	4	66159811	rs9312142	G	A	0.0569	0.008664	5.12e-11	0.70486	0.126895	ferk	1.01487
X3807_1	FGF23	cis	12	4491909	rs6489536	C	G	0.0516	0.0082	3.12e-10	0.37186	0.126727	ferk	1.00121
X3810_50	FGR	cis	1	28414244	rs113156082	T	G	0.1981	0.0278	1.13e-12	0.9399	NA	pietz	1.0136
X3810_50	FGR	cis	1	27971502	rs1292081	G	A	-0.201	0.0191	6.81e-26	0.1292	2.81345	pietz	1.0136
X3810_50	FGR	cis	1	27964214	rs1292086	C	T	-0.1357	0.01725	3.64e-15	0.94188	0.937025	ferk	0.998256
X3813_3	FYN	cis	6	112161786	rs7775711	A	G	-0.0996	0.0181	3.73e-08	0.1407	2.17802	pietz	1.00514
X3820_68	MAPKAPK2	cis	1	206864573	rs6683282	A	G	0.0938	0.008777	1.16e-26	0.31225	-1.37796	ferk	0.998829
X3831_21	PTEN	cis	10	89875683	rs7079754	C	T	0.0795	0.013317	2.37e-09	0.10428	-0.708564	ferk	1.00049
X3848_14	GAPDH	cis	12	6647828	rs12425927	G	A	0.1264	0.0193	6.36e-11	0.1218	-1.95905	pietz	1.00561
X3890_8	LDHB	cis	12	21661508	rs11046091	G	A	0.0664	0.010482	2.38e-10	0.1853	0.946267	ferk	1.01568
X3894_15	NAGK	cis	2	70870785	rs7561193	G	C	-0.0518	0.00875	3.22e-09	0.69937	NA	ferk	1.01211
X3894_15	NAGK	cis	2	71292522	rs11680831	C	T	-0.1712	0.008221	2.65e-96	0.37553	-2.76086	ferk	1.01211
X3905_62	UBE2N	cis	12	93923733	rs10859511	A	T	-0.0634	0.011205	1.53e-08	0.15696	0.326973	ferk	1.00521
X4131_72	FN1	cis	2	216303005	rs4473378	C	T	-0.1519	0.009718	4.53e-55	0.19744	-2.41859	ferk	1.00056
X4133_54	GZMB	cis	14	25159145	rs78564162	G	A	0.1596	0.016026	2.31e-23	0.06551	-0.664935	ferk	1.01215
X4209_60	VTA1	cis	6	142436861	rs2745471	A	G	-0.0788	0.0126	4e-10	0.4663	2.0057	pietz	1.02258
X4249_64	NME2	cis	17	49310660	rs11658903	G	A	-0.1722	0.0201	9e-18	0.13	2.79812	pietz	1.01832
X4249_64	NME2	cis	17	49329272	rs9903347	C	T	0.1565	0.0262	2.28e-09	0.0706	-2.70444	pietz	1.01832
X4250_23	NSFL1C	cis	20	1430550	rs3829698	C	T	-0.0872	0.0131	2.75e-11	0.5875	2.84147	pietz	1.01218
X4254_6	NUDCD3	cis	7	44612347	rs217374	C	G	-0.077	0.013	2.78e-09	0.5801	2.99747	pietz	1.00936
X4276_10	PEBP1	cis	12	118391600	rs12424627	C	T	-0.108	0.010496	7.82e-25	0.19205	-2.82887	ferk	0.964268
X4276_10	PEBP1	cis	12	118809303	rs514826	G	A	0.1098	0.008583	1.8e-37	0.64542	2.80439	ferk	0.964268
X4276_10	PEBP1	cis	12	118200567	rs7978047	G	A	-0.0828	0.011269	2.02e-13	0.16271	-1.56262	ferk	0.964268
X4294_16	SPHK1	cis	17	74460148	rs12939873	C	T	0.0604	0.008785	6.2e-12	0.67598	-0.932639	ferk	1.00888
X4309_59	TPI1	cis	12	6977069	rs2071065	C	T	-0.0562	0.00885	2.15e-10	0.28809	-0.79295	ferk	1.00955
X4468_21	SPHK2	cis	19	49097126	rs10411304	A	G	0.1364	0.0196	3.04e-12	0.1416	-2.97711	pietz	1.0136
X4534_10	PRSS22	cis	16	3102629	rs12596137	G	A	0.0811	0.011321	7.86e-13	0.17696	2.35457	ferk	1.00655
X4534_10	PRSS22	cis	16	2880614	rs2190809	C	T	0.0721	0.009213	5.03e-15	0.71583	2.12089	ferk	1.00655
X4534_10	PRSS22	cis	16	2910736	rs7204669	A	G	0.2393	0.009026	7.12e-155	0.29505	-1.42514	ferk	1.00655
X4956_2	EREG	cis	4	75248505	rs78803121	T	G	-0.2031	0.0286	1.28e-12	0.0585	2.61775	pietz	1.00047
X4960_72	ANXA1	cis	9	75717292	rs10781113	G	C	0.0848	0.008159	2.67e-25	0.59272	-1.05107	ferk	1.01055
X4962_52	CDNF	cis	10	15068271	rs11259437	T	G	-0.2514	0.018612	1.41e-41	0.05127	0.17293	ferk	0.999091
X4962_52	CDNF	cis	10	14833055	rs12360061	T	C	0.0796	0.0135	3.96e-09	0.4539	-2.48301	pietz	1.03927
X4962_52	CDNF	cis	10	14857529	rs55884544	G	A	0.2034	0.012524	2.59e-59	0.1202	-1.5922	ferk	0.999091
X4984_83	ESD	cis	13	47401335	rs9567733	G	A	-0.1397	0.009313	7.27e-51	0.24339	-0.866564	ferk	0.998951
X5005_4	MAPK12	cis	22	50724733	rs55709850	T	G	-0.1118	0.00887	1.99e-36	0.29989	2.72955	ferk	1.00437
X5005_4	MAPK12	cis	22	51104170	rs6010046	G	A	0.0525	0.008831	2.76e-09	0.69516	0.209674	ferk	1.00437
X5005_4	MAPK12	cis	22	50734392	rs62241209	A	G	0.1272	0.009895	8.05e-38	0.21674	-2.77948	ferk	1.00437
X5012_67	AK1	cis	9	130642755	rs9919018	A	G	-0.0601	0.009451	2.03e-10	0.24427	1.16741	ferk	1.00449
X5021_13	PPA1	cis	10	72000578	rs10823499	T	C	0.1617	0.009974	4.16e-59	0.79804	-2.21971	ferk	1.00482
X5070_76	TNFRSF6B	cis	20	62328375	rs2738787	G	A	-0.1533	0.0253	1.29e-09	0.9222	2.91321	pietz	1.00467
X5076_53	EPHA10	cis	1	38195373	rs35709624	A	G	0.1725	0.0233	1.21e-13	0.0952	-2.51234	pietz	1.00467
X5076_53	EPHA10	cis	1	38221489	rs653640	G	T	-0.0938	0.0171	4.09e-08	0.8092	2.53002	pietz	1.00467
X5085_18	IL20RA	cis	6	137338848	rs1167852	T	A	-0.0622	0.009041	5.99e-12	0.73622	1.32466	ferk	1.01194
X5089_11	IL7R	cis	5	35818869	rs35968532	G	C	0.1238	0.0146	1.96e-17	0.3038	-2.87887	pietz	1.00421
X5109_24	NRCAM	cis	7	108083604	rs1034826	C	T	-0.0679	0.009752	3.35e-12	0.22809	0.224623	ferk	1.00847
X5128_53	SLAMF6	cis	1	160385104	rs79207912	A	G	-0.2094	0.0271	1.08e-14	0.0675	2.87894	pietz	1.01548
X5196_7	NMT1	cis	17	43183028	rs1053733	A	G	0.0731	0.0128	1.05e-08	0.4191	-1.77786	pietz	1.02021
X5261_13	ABL2	cis	1	179171173	rs72709483	C	G	-0.1356	0.0204	2.85e-11	0.8869	NA	pietz	1.01313
X5355_69	TNFSF14	cis	19	6689042	rs11569523	T	C	0.1535	0.018445	8.66e-17	0.05118	-1.55588	ferk	0.994417
X5355_69	TNFSF14	cis	19	6739934	rs344633	C	T	0.0688	0.008835	6.87e-15	0.31278	-2.09777	ferk	0.994417
X5392_73	FAS	cis	10	90782922	rs10887882	A	T	-0.2031	0.008229	1.65e-134	0.58654	-1.27489	ferk	1.00898
X5392_73	FAS	cis	10	90662086	rs1968028	C	T	0.0817	0.0092	6.63e-19	0.27236	2.16627	ferk	1.00898
X5392_73	FAS	cis	10	90849071	rs2256329	A	C	0.0805	0.00824	1.52e-22	0.53348	1.78678	ferk	1.00898
X5443_62	NPPA	cis	1	11827796	rs145488887	C	T	0.1306	0.018844	4.19e-12	0.04607	-0.698534	ferk	1.00219
X5475_10	PRKCB	cis	16	23849839	rs2023671	T	G	-0.0819	0.00962	1.69e-17	0.771	-1.10071	ferk	1.01184
X5509_7	EGF	cis	4	110882476	rs4698801	A	C	0.1074	0.008526	2.19e-36	0.33562	1.15686	ferk	1.01745
X5615_62	FAM172A	cis	5	93073913	rs12153021	G	A	0.1662	0.0193	6.13e-18	0.1306	-2.9781	pietz	0.997669
X5615_62	FAM172A	cis	5	93561535	rs35184505	G	A	0.1552	0.0196	2.05e-15	0.1276	-2.9138	pietz	0.997669
X5644_60	RNASE4	cis	14	21329609	rs11156728	T	C	0.0765	0.011748	7.43e-11	0.84999	NA	ferk	0.989348
X5644_60	RNASE4	cis	14	21253550	rs113167478	T	C	-0.07	0.009544	2.22e-13	0.2606	-2.05183	ferk	0.989348
X5644_60	RNASE4	cis	14	21145076	rs28535078	A	G	0.1032	0.010078	1.31e-24	0.22107	-0.221121	ferk	0.989348
X5644_60	RNASE4	cis	14	21159266	rs36071889	T	C	-0.2803	0.009937	4.9e-175	0.22688	2.90199	ferk	0.989348
X5644_60	RNASE4	cis	14	21071183	rs72676438	G	A	-0.173	0.0296	4.86e-09	0.0558	2.01878	pietz	1.02163
X5704_74	GZMM	cis	19	538994	rs2288953	T	C	0.0523	0.008066	8.94e-11	0.494	-1.92451	ferk	0.996822
X5734_13	PVRL4	cis	1	161067085	rs34990628	T	C	-0.0784	0.01073	2.74e-13	0.15898	0.985325	ferk	0.999501
X5798_3	BID	cis	22	18235305	rs181408	C	T	0.0755	0.0129	4.7e-09	0.5141	-2.23352	pietz	1.00795
X5918_5	PSME1	cis	14	24611978	rs3742500	T	G	0.0592	0.009225	1.39e-10	0.25046	0.0877117	ferk	0.998033
X5980_55	BOLA3	cis	2	74447782	rs7583544	C	T	-0.1122	0.0128	1.55e-18	0.4411	2.74949	pietz	1.00842
X6079_59	ACPL2	cis	3	140931145	rs55746651	C	G	-0.1228	0.0213	8.62e-09	0.1121	2.83009	pietz	1.00983
X6151_18	MAP2K3	cis	17	21190527	rs8074866	T	C	-0.0483	0.008577	1.79e-08	0.32512	-0.236337	ferk	1.0122
X6237_11	FGFRL1	cis	4	1015844	rs3796624	G	C	0.0947	0.0169	1.94e-08	0.2109	-2.50027	pietz	1.0028
X6245_4	PVRL2	cis	19	45361224	rs440277	A	G	-0.0504	0.008791	9.88e-09	0.29762	1.33698	ferk	1.00914
X6408_2	INHBC	cis	12	57848708	rs3809113	G	C	-0.1036	0.009295	7.55e-29	0.7243	-1.58505	ferk	1.00106
X6455_52	HAPLN4	cis	19	19372968	rs10403273	G	C	0.1125	0.01092	6.87e-25	0.15273	-1.97086	ferk	1.00436
X6493_9	CPZ	cis	4	8504255	rs2631725	G	T	-0.0636	0.007852	5.5e-16	0.49558	2.41397	ferk	1.01226
X6493_9	CPZ	cis	4	8619047	rs4696870	C	A	-0.0704	0.009161	1.54e-14	0.75302	2.48849	ferk	1.01226
X6593_5	GALNT3	cis	2	166605927	rs2303394	A	C	-0.0811	0.0131	6.37e-10	0.5065	NA	pietz	1.01218
X6599_5	APCDD1	cis	18	10473726	rs646410	G	A	0.0799	0.0143	2.57e-08	0.35	-2.94603	pietz	1.0103
X6609_22	CNP	cis	17	40123829	rs12602950	A	G	0.0805	0.008868	1.11e-19	0.70312	-1.26494	ferk	1.00747
X6617_12	FCRL6	cis	1	159784141	rs61821659	A	G	-0.1633	0.011759	7.59e-44	0.13527	2.80179	ferk	1.00842
X6706_18	ALPPL2	cis	2	233251366	rs12328730	T	C	0.0522	0.008084	1.06e-10	0.35559	1.13229	ferk	1.01479
X6930_95	ST8SIA6	cis	10	17480156	rs61844069	C	G	0.116	0.0196	3.01e-09	0.1313	-2.4848	pietz	1.02448
X6969_14	WFDC5	cis	20	43727443	rs35456522	C	G	-0.0585	0.00894	5.99e-11	0.27453	-0.234795	ferk	1.01095
X6986_17	HS3ST3B1	cis	17	13836955	rs62053895	A	G	0.0917	0.0132	4.04e-12	0.4096	-2.87651	pietz	1.00374
X7113_1	GRPEL1	cis	4	7064243	rs6812318	T	C	0.1639	0.0156	5.57e-26	0.7863	NA	pietz	1.01124
X7179_69	NFASC	cis	1	204963602	rs11582848	C	T	-0.1197	0.008608	5.82e-44	0.36085	2.79662	ferk	0.98802
X7179_69	NFASC	cis	1	204936607	rs12725682	G	A	0.1228	0.00931	1e-39	0.27223	-0.614703	ferk	0.98802
X7179_69	NFASC	cis	1	204846772	rs2759282	T	C	0.1157	0.015659	1.48e-13	0.07614	-0.564882	ferk	0.98802
X7201_5	ISCU	cis	12	108969538	rs12305310	T	C	0.1596	0.0183	2.68e-18	0.1352	NA	pietz	1.00936
X7211_2	RNASE1	cis	14	21215728	rs10135976	C	G	-0.0804	0.009106	1.05e-18	0.71203	-2.52751	ferk	1.00372
X7211_2	RNASE1	cis	14	21280678	rs17254387	A	G	0.216	0.009064	1.63e-125	0.71141	0.113922	ferk	1.00372
X7211_2	RNASE1	cis	14	21190526	rs7152823	C	A	-0.1165	0.009071	9.44e-38	0.70504	-2.93175	ferk	1.00372
X7247_1	GORAB	cis	1	170348725	rs12747299	C	G	-0.0895	0.0141	2.22e-10	0.3503	NA	pietz	0.999067
X7761_125	CHKB	cis	22	50988193	rs131779	G	A	0.083	0.0138	1.65e-09	0.6522	-2.138	pietz	1.01265
X7761_125	CHKB	cis	22	51080760	rs134774	G	A	0.1273	0.013716	1.68e-20	0.90461	1.83061	ferk	1.00384
X7761_125	CHKB	cis	22	50906581	rs41280563	G	A	-0.073	0.009813	1.01e-13	0.21563	-1.70157	ferk	1.00384
X7770_25	NFU1	cis	2	69545810	rs72826555	A	C	-0.3662	0.0253	1.32e-47	0.0702	NA	pietz	1.01643
X7784_1	KNG1	cis	3	186568043	rs13066093	A	T	-0.1021	0.0162	2.57e-10	0.7627	2.62986	pietz	1.00983
X7784_1	KNG1	cis	3	186427289	rs2033122	C	T	0.1648	0.00806	6.34e-93	0.52571	-2.93504	ferk	0.984906
X7822_11	HRASLS2	cis	11	63326621	rs4963424	T	A	-0.0522	0.008322	3.55e-10	0.33104	0.888682	ferk	1.00324
X7875_86	PLEK	cis	2	68619981	rs1867312	A	C	0.1154	0.008069	2.16e-46	0.55068	-0.626984	ferk	1.015
X7997_118	DOC2B	cis	17	32249	rs8067016	G	C	0.0468	0.0084	2.53e-08	0.66476	-0.0839785	ferk	1.00462
X8028_22	SPINK5	cis	5	147501664	rs11741417	T	C	0.1249	0.008669	4.66e-47	0.66686	-0.300758	ferk	1.00752
X8028_22	SPINK5	cis	5	147478574	rs35332271	G	C	0.1023	0.009993	1.36e-24	0.21494	0.0491978	ferk	1.00752
X8053_16	DNAJB14	cis	4	100771395	rs55797991	T	C	-0.0839	0.012025	3.01e-12	0.12331	1.98207	ferk	1.01693
X8065_245	PATE4	cis	11	125303491	rs2555222	A	G	-0.1605	0.0189	1.99e-17	0.8483	2.93482	pietz	1.00889
X8225_86	EPHB2	cis	1	23123589	rs1866790	C	T	-0.0856	0.009336	4.77e-20	0.73621	-0.158764	ferk	1.00895
X8225_86	EPHB2	cis	1	23082564	rs60696037	T	C	-0.251	0.013434	6.72e-78	0.10612	2.84134	ferk	1.00895
X8237_56	SOSTDC1	cis	7	16284139	rs10486792	A	G	0.1284	0.0196	5.43e-11	0.1406	NA	pietz	1.00187
X8243_55	SPINK1	cis	5	147217823	rs7725017	A	C	-0.1133	0.008007	1.87e-45	0.60947	0.699509	ferk	1.01348
X8272_22	HSD17B7	cis	1	162708771	rs9427406	A	G	-0.139	0.0162	9.65e-18	0.7723	NA	pietz	1.0028
X8310_6	ZG16B	cis	16	2884667	rs28732993	T	C	0.1789	0.00853	1.13e-97	0.7123	2.86565	ferk	0.999016
X8358_30	PRDX3	cis	10	120970543	rs9325562	A	G	-0.0751	0.0132	1.22e-08	0.3635	2.70185	pietz	1.01454
X8376_25	LHB	cis	19	49559963	rs62127893	G	C	0.0556	0.008545	7.7e-11	0.32884	1.53083	ferk	0.978494
X8376_25	LHB	cis	19	49492822	rs7409311	A	G	-0.4324	0.012407	1e-200	0.1142	-1.46383	ferk	0.978494
X8402_22	CYTL1	cis	4	4731767	rs13136121	G	T	-0.0785	0.010513	8.21e-14	0.19305	-2.07003	ferk	1.00801
X8402_22	CYTL1	cis	4	5071200	rs7677832	G	A	0.1264	0.009752	2.04e-38	0.2354	2.86508	ferk	1.00801
X8403_18	FASN	cis	17	80061545	rs6502052	G	C	-0.1106	0.009789	1.34e-29	0.77526	1.38739	ferk	1.01101
X8664_36	PKDCC	cis	2	42282829	rs11902166	A	C	0.0802	0.009357	1.03e-17	0.24839	-2.06021	ferk	1.01692
X8768_4	BCL10	cis	1	85920219	rs12717764	C	G	0.0563	0.008559	4.77e-11	0.32701	-0.0492649	ferk	1.00773
X8874_53	CLN5	cis	13	77594330	rs636646	C	G	0.0772	0.009695	1.68e-15	0.78851	-1.72085	ferk	1.0081
X8892_14	PEAR1	cis	1	156869714	rs12041331	A	G	-0.1608	0.0227	1.31e-12	0.0858	2.29294	pietz	1.00936
X8893_29	PARP1	cis	1	226537522	rs878367	T	C	0.0674	0.011067	1.13e-09	0.15323	-1.1105	ferk	1.007
X8894_80	HNRNPAB	cis	5	177636199	rs1059367	T	C	-0.1255	0.014933	4.32e-17	0.07965	-1.63327	ferk	0.999921
X8909_77	GNPDA1	cis	5	141395038	rs164498	C	T	0.0809	0.008189	5.15e-23	0.56627	-2.59728	ferk	0.999221
X8916_32	STIM1	cis	11	3904364	rs1869085	C	A	-0.0951	0.008509	5.35e-29	0.32545	1.73973	ferk	0.996785
X8925_25	RRM2B	cis	8	103268066	rs1993477	C	A	-0.0542	0.008292	6.3e-11	0.36316	1.58451	ferk	1.00794
X8925_25	RRM2B	cis	8	103300771	rs2925781	C	T	-0.1281	0.012489	1.1e-24	0.11613	1.48549	ferk	1.00794
X8953_47	HDGF	cis	1	156722424	rs11264535	C	G	-0.0747	0.008684	7.8e-18	0.29209	0.761177	ferk	1.01185
X9026_40	BTNL8	cis	5	180302843	rs249321	A	C	0.0882	0.014	2.83e-10	0.3451	NA	pietz	1.00749
X9026_40	BTNL8	cis	5	180452560	rs4701015	C	T	0.1407	0.007975	1.17e-69	0.51906	-2.68175	ferk	1.00242
X9028_5	MTPAP	cis	10	30607994	rs639738	T	G	-0.1619	0.0151	5.5e-27	0.2776	NA	pietz	1.00749
X9095_5	MTFR1	cis	8	66574215	rs67692803	A	C	-0.1769	0.0162	6.53e-28	0.2282	NA	pietz	1.02068
X9175_48	DSCAM	cis	21	42470531	rs9636980	A	C	0.1102	0.0135	2.94e-16	0.4227	NA	pietz	1.00047
X9175_48	DSCAM	cis	21	41991887	rs35294190	G	A	-0.0937	0.01707	4.04e-08	0.05972	0.434598	ferk	1.00421
X9175_48	DSCAM	cis	21	42062470	rs7283151	T	C	0.1365	0.011685	1.59e-31	0.13657	-2.45001	ferk	1.00421
X9197_4	LGALS9	cis	17	25982547	rs9896600	G	A	-0.1368	0.009533	1.07e-46	0.23504	2.60484	ferk	1.01178
X9201_13	TAGLN2	cis	1	159892088	rs2789422	A	G	-0.0928	0.008245	2.18e-29	0.39624	0.841717	ferk	1.01484
X9223_11	MANF	cis	3	51408051	rs1552074	T	C	0.1434	0.0173	1.2e-16	0.8548	-2.99045	pietz	1.02021
X9241_40	SIRPG	cis	20	1683286	rs114036208	A	T	0.1452	0.0209	3.95e-12	0.1199	-2.98683	pietz	1.01454
X9244_27	PPT1	cis	1	40601141	rs113480672	A	G	-0.1154	0.014228	5.02e-16	0.0881	2.62755	ferk	1.01452
X9244_27	PPT1	cis	1	40560234	rs4660386	C	T	-0.1574	0.00879	1.05e-71	0.70054	1.85605	ferk	1.01452
X9249_17	TMEM9	cis	1	201110963	rs4915486	T	C	0.0656	0.008296	2.62e-15	0.33706	-2.2122	ferk	1.01242
X9265_10	GLIPR1	cis	12	75881018	rs12422952	T	C	-0.0859	0.008092	2.53e-26	0.3989	-1.51464	ferk	1.01146
X9339_204	FKBP2	cis	11	64009879	rs4672	A	G	-0.0854	0.014087	1.34e-09	0.0878	0.693135	ferk	1.01154
X9470_15	METTL24	cis	6	110665982	rs4947065	C	T	0.1616	0.014256	8.73e-30	0.91793	-0.620424	ferk	0.997422
X9470_15	METTL24	cis	6	110339540	rs72950777	T	C	-0.0797	0.012086	4.27e-11	0.12252	1.04667	ferk	0.997422
X9478_69	PRPSAP1	cis	17	74318003	rs447123	C	A	-0.0972	0.009883	7.97e-23	0.78658	2.35503	ferk	1.0126
X9482_110	NUDT9	cis	4	88361716	rs28529046	T	C	-0.1379	0.010909	1.25e-36	0.16738	-1.51022	ferk	1.01652
X9599_6	PIANP	cis	12	6764030	rs11064306	C	A	0.1374	0.008674	1.65e-56	0.31908	1.15897	ferk	1.00114
X9638_2	TIGIT	cis	3	114014080	rs73238029	C	A	0.0828	0.009066	6.69e-20	0.24423	2.01039	ferk	1.01333
X9744_139	DNAJA4	cis	15	78535437	rs4887023	G	C	-0.0689	0.008283	8.91e-17	0.35669	-2.28022	ferk	1.01245
X9747_48	MARK3	cis	14	103847287	rs8022179	A	T	0.0873	0.0147	3.02e-09	0.7346	-2.6463	pietz	1.0014
X9765_4	NDE1	cis	16	15726293	rs7206272	C	A	0.126	0.0152	1.02e-16	0.233	-2.6347	pietz	1.00467
X9790_28	BRSK2	cis	11	1383289	rs908228	A	G	0.0822	0.0136	1.48e-09	0.6633	-2.89154	pietz	1.01265
X9790_28	BRSK2	cis	11	1462217	rs9651643	T	C	-0.1006	0.0131	1.65e-14	0.4589	2.88678	pietz	1.01265
X9826_135	FHIT	cis	3	60868238	rs11922368	C	T	-0.0597	0.008776	1.03e-11	0.69686	-0.472062	ferk	1.01597
X9826_135	FHIT	cis	3	59969371	rs13070349	T	C	0.1133	0.0129	1.19e-18	0.6204	-2.71602	pietz	1.01879
X9826_135	FHIT	cis	3	61087806	rs7611232	G	A	-0.0621	0.008076	1.48e-14	0.4562	0.147	ferk	1.01597
X9829_91	SULT2A1	cis	19	48376995	rs212100	C	T	0.2117	0.010659	8.89e-88	0.84007	-1.7472	ferk	1.01316
X9839_148	TIRAP	cis	11	126277570	rs11220480	G	A	-0.0801	0.009387	1.43e-17	0.25345	2.51628	ferk	0.999944
X9839_148	TIRAP	cis	11	126212022	rs75757016	A	G	-0.2798	0.023877	1.03e-31	0.03014	-1.9379	ferk	0.999944
X9841_197	PAICS	cis	4	57438564	rs78819631	T	C	-0.1138	0.018817	1.47e-09	0.0444	-0.722428	ferk	1.00994
X9848_22	CCNH	cis	5	86517803	rs12654069	G	C	-0.0862	0.009267	1.39e-20	0.24179	2.8153	ferk	0.999118
X9849_13	APEX1	cis	14	20925154	rs1130409	G	T	0.0678	0.0124	4.99e-08	0.4744	-2.54792	pietz	0.997669
X9867_23	FBP2	cis	9	97340038	rs532027	A	G	0.1948	0.014703	4.55e-40	0.91988	-1.63382	ferk	0.998764
X9876_20	ALDOC	cis	17	27377291	rs17795242	T	C	-0.0882	0.015525	1.34e-08	0.07481	0.612629	ferk	1.00243
X9883_29	GLO1	cis	6	38664940	rs9462450	C	T	-0.1615	0.014488	7.42e-29	0.08733	0.205743	ferk	0.98546
X9962_1	CDHR5	cis	11	603776	rs12420875	C	T	0.1127	0.0162	4.02e-12	0.226	-2.97133	pietz	1.01548
X9995_6	DUT	cis	15	48675227	rs919129	A	G	0.0811	0.011398	1.12e-12	0.86197	0.272929	ferk	1.00863
X10037_98	SIGLEC12	cis	19	51993726	rs10413294	G	A	0.3285	0.009234	1e-200	0.28695	-0.703873	ferk	0.915818
X10037_98	SIGLEC12	cis	19	52052004	rs11668533	A	G	0.0867	0.008543	3.38e-24	0.44192	2.82662	ferk	0.915818
X10037_98	SIGLEC12	cis	19	52381495	rs12151287	T	C	-0.094	0.010666	1.22e-18	0.19826	-2.98495	ferk	0.915818
X10037_98	SIGLEC12	cis	19	52127053	rs4801882	A	G	0.0694	0.008557	5.05e-16	0.46046	2.11853	ferk	0.915818
X10037_98	SIGLEC12	cis	19	51896629	rs7251311	C	A	0.1588	0.011995	5.26e-40	0.14764	2.60298	ferk	0.915818
X10037_98	SIGLEC12	cis	19	51593442	rs73051055	A	T	-0.0973	0.010665	7.28e-20	0.19943	-2.63849	ferk	0.915818
X10037_98	SIGLEC12	trans	19	50556936	rs34349285	A	G	-0.0641	0.009584	2.25e-11	0.26578	NA	ferk	0.915818
X10037_98	SIGLEC12	trans	19	53211655	rs10425042	A	G	0.0656	0.008755	6.75e-14	0.38617	2.24793	ferk	0.915818
X10037_98	SIGLEC12	trans	1	196671981	rs368465	C	T	-0.0879	0.008179	6.12e-27	0.60039	-2.28177	ferk	0.915818
X10037_98	SIGLEC12	trans	6	31935311	rs453821	T	C	0.068	0.011564	4.1e-09	0.13894	0.610565	ferk	0.915818
X10037_98	SIGLEC12	trans	19	52690790	rs61063927	C	T	0.0738	0.009438	5.3e-15	0.28892	2.2312	ferk	0.915818
X10037_98	SIGLEC12	trans	19	52596111	rs62107527	T	C	0.1366	0.013978	1.48e-22	0.10137	2.53322	ferk	0.915818
X10037_98	SIGLEC12	trans	1	197177632	rs7549171	G	A	0.054	0.009385	8.72e-09	0.24174	0.852057	ferk	0.915818
X10037_98	SIGLEC12	trans	19	52697836	rs78654772	G	A	0.0742	0.010285	5.42e-13	0.22403	0.510756	ferk	0.915818
X10070_22	PLCG2	cis	16	81845350	rs9806889	G	A	0.0851	0.008151	1.63e-25	0.58231	-0.702599	ferk	1.00936
X10070_22	PLCG2	trans	10	104392580	rs11594179	T	C	0.0696	0.010531	3.87e-11	0.18128	0.0160803	ferk	1.00936
X10070_22	PLCG2	trans	3	56849749	rs1354034	C	T	0.0823	0.013	2.3e-10	0.6004	-2.55549	pietz	1.02021
X10070_22	PLCG2	trans	16	85415734	rs4783186	C	T	-0.1091	0.0197	3.01e-08	0.8763	1.96163	pietz	1.02021
X10075_75	ACBD6	cis	1	180250338	rs75468761	G	T	-0.1839	0.0299	7.73e-10	0.0497	1.36495	pietz	1.01218
X10075_75	ACBD6	trans	3	56857433	rs1344142	C	T	0.11	0.0127	4.29e-18	0.547	-2.9105	pietz	1.01218
X10075_75	ACBD6	trans	2	120098844	rs7595829	A	G	-0.0461	0.008207	1.94e-08	0.49092	-0.332511	ferk	1.00862
X10339_48	ENO2	cis	12	7023804	rs2239164	G	T	0.1556	0.009027	1.38e-66	0.28871	-0.308452	ferk	1.00741
X10339_48	ENO2	trans	1	196664082	rs7546015	A	G	-0.0786	0.0138	1.12e-08	0.3913	NA	pietz	1.02305
X10339_48	ENO2	trans	8	106583124	rs4734879	G	A	-0.148	0.009929	3e-50	0.21866	0.110669	ferk	1.00741
X10339_48	ENO2	trans	9	135864436	rs60757417	G	C	-0.0905	0.015852	1.14e-08	0.07243	-0.786368	ferk	1.00741
X10339_48	ENO2	trans	12	54723028	rs6580981	A	G	-0.0512	0.008224	4.79e-10	0.47567	0.497068	ferk	1.00741
X10339_48	ENO2	trans	10	65062820	rs7073753	T	C	0.0801	0.008254	2.89e-22	0.4356	-0.39389	ferk	1.00741
X10346_5	STAT3	cis	17	40271757	rs730086	A	G	-0.1062	0.008726	4.49e-34	0.31789	2.79726	ferk	1.0037
X10346_5	STAT3	trans	1	196661505	rs10922094	C	G	0.0849	0.0129	4.34e-11	0.6086	NA	pietz	1.01737
X10346_5	STAT3	trans	3	56865445	rs11925835	C	T	0.0934	0.0129	3.76e-13	0.5746	-2.42922	pietz	1.01737
X10346_5	STAT3	trans	11	198986	rs4980320	C	T	0.0584	0.008132	6.91e-13	0.46986	1.40457	ferk	1.0037
X10346_5	STAT3	trans	7	106367636	rs67036916	A	G	-0.0446	0.008139	4.27e-08	0.45132	-1.21304	ferk	1.0037
X10346_5	STAT3	trans	12	54687489	rs7304860	C	T	0.051	0.008515	2.11e-09	0.64454	0.496558	ferk	1.0037
X10366_11	PDGFRA	cis	4	55141293	rs2307050	A	G	-0.1567	0.014754	2.38e-26	0.07788	1.58973	ferk	1.00271
X10366_11	PDGFRA	trans	1	197912200	rs10922332	G	T	0.0819	0.008157	1.01e-23	0.4637	2.07809	ferk	1.00271
X10366_11	PDGFRA	trans	1	195937702	rs12070616	G	A	-0.0708	0.008168	4.38e-18	0.51676	-2.42225	ferk	1.00271
X10366_11	PDGFRA	trans	1	194241016	rs12085711	A	T	0.1042	0.013356	6.1e-15	0.10475	2.08512	ferk	1.00271
X10366_11	PDGFRA	trans	1	197646544	rs12751508	T	C	0.3064	0.011656	2.64e-152	0.1406	2.48849	ferk	1.00271
X10366_11	PDGFRA	trans	1	199277598	rs1408825	C	T	-0.0522	0.008673	1.76e-09	0.3312	-0.953282	ferk	1.00271
X10366_11	PDGFRA	trans	1	193740265	rs1410388	G	A	0.0616	0.00858	7.01e-13	0.65737	1.69915	ferk	1.00271
X10366_11	PDGFRA	trans	1	200526234	rs149536168	T	C	0.0887	0.013531	5.56e-11	0.1026	2.08856	ferk	1.00271
X10366_11	PDGFRA	trans	1	198097051	rs2226273	T	C	-0.0618	0.008978	5.83e-12	0.70764	-1.69199	ferk	1.00271
X10366_11	PDGFRA	trans	17	26723666	rs2239910	A	C	0.0452	0.008183	3.32e-08	0.37788	0.392742	ferk	1.00271
X10366_11	PDGFRA	trans	1	196018233	rs28625688	T	C	0.0735	0.00944	6.9e-15	0.24625	1.49933	ferk	1.00271
X10366_11	PDGFRA	trans	12	104149874	rs4981022	A	G	0.0538	0.008477	2.21e-10	0.6794	-1.3847	ferk	1.00271
X10366_11	PDGFRA	trans	1	161520931	rs56199187	T	C	0.0786	0.01198	5.34e-11	0.13349	1.05212	ferk	1.00271
X10366_11	PDGFRA	trans	1	196314140	rs61820888	G	A	0.3386	0.013802	6.7e-133	0.09552	1.59408	ferk	1.00271
X10366_11	PDGFRA	trans	1	195503853	rs7529680	C	T	-0.0932	0.010654	2.17e-18	0.81939	-2.84214	ferk	1.00271
X10366_11	PDGFRA	trans	1	188246944	rs78635011	A	G	0.13	0.022828	1.24e-08	0.0332	1.75569	ferk	1.00271
X10366_11	PDGFRA	trans	1	196883469	rs80092366	A	T	0.4163	0.012907	1e-200	0.10586	1.12841	ferk	1.00271
X10366_11	PDGFRA	trans	1	194944081	rs822054	T	C	-0.0609	0.00886	6.26e-12	0.2999	-1.19425	ferk	1.00271
X10372_18	STAT6	cis	12	57492996	rs841718	A	G	0.0792	0.008569	2.42e-20	0.66367	-0.858802	ferk	1.00415
X10372_18	STAT6	trans	12	56739261	rs116535779	G	A	-0.0915	0.013978	5.91e-11	0.09162	NA	ferk	1.00415
X10372_18	STAT6	trans	1	196661505	rs10922094	C	G	0.0798	0.0129	5.7e-10	0.6086	NA	pietz	1.01313
X10372_18	STAT6	trans	3	56865445	rs11925835	C	T	0.0982	0.0128	1.95e-14	0.5747	-2.3823	pietz	1.01313
X10372_18	STAT6	trans	11	198986	rs4980320	C	T	0.0552	0.008079	8.36e-12	0.46986	1.36096	ferk	1.00415
X10391_1	ANGPTL3	cis	1	62788695	rs4915819	G	T	0.0857	0.011175	1.74e-14	0.84235	NA	ferk	0.987562
X10391_1	ANGPTL3	cis	1	63546715	rs17318187	A	G	0.065	0.010464	5.24e-10	0.18173	1.15728	ferk	0.987562
X10391_1	ANGPTL3	cis	1	63135127	rs912540	A	G	-0.172	0.01033	3.03e-62	0.19196	2.88708	ferk	0.987562
X10391_1	ANGPTL3	trans	1	63625152	rs11208139	A	T	0.0667	0.008497	4.18e-15	0.35219	1.96205	ferk	0.987562
X10391_1	ANGPTL3	trans	1	62305240	rs12138991	C	T	-0.0697	0.009501	2.2e-13	0.23959	-1.97386	ferk	0.987562
X10391_1	ANGPTL3	trans	8	19859539	rs2119690	A	G	0.0522	0.008733	2.27e-09	0.29756	-1.31744	ferk	0.987562
X10391_1	ANGPTL3	trans	19	45412079	rs7412	T	C	0.1101	0.016957	8.41e-11	0.05941	1.62101	ferk	0.987562
X10391_1	ANGPTL3	trans	11	116648917	rs964184	C	G	-0.1133	0.012133	9.78e-21	0.87679	2.59415	ferk	0.987562
X10396_6	MCL1	cis	1	150623904	rs149026128	A	T	0.1122	0.0193	6.22e-09	0.1452	-2.31137	pietz	1.0221
X10396_6	MCL1	trans	1	196664082	rs7546015	A	G	-0.1123	0.0138	3.87e-16	0.3913	NA	pietz	1.0221
X10396_6	MCL1	trans	1	151829528	rs12137065	A	G	-0.1445	0.0236	9.4e-10	0.0911	2.20234	pietz	1.0221
X10396_6	MCL1	trans	1	151362511	rs6680733	G	A	-0.0858	0.015	1.13e-08	0.3156	2.99287	pietz	1.0221
X10419_1	SCARA5	cis	8	27808239	rs11994699	A	G	0.2563	0.008845	1.24e-184	0.6836	2.68647	ferk	1.00455
X10419_1	SCARA5	cis	8	27719786	rs12548086	G	C	-0.1507	0.012405	5.82e-34	0.86902	-1.2013	ferk	1.00455
X10419_1	SCARA5	trans	1	196664082	rs7546015	A	G	-0.0941	0.0133	1.36e-12	0.3913	NA	pietz	1.00374
X10419_1	SCARA5	trans	11	126225876	rs112771035	G	C	-0.1193	0.018139	4.8e-11	0.05283	-1.01508	ferk	1.00455
X10419_1	SCARA5	trans	18	9710887	rs11872195	A	G	0.0538	0.008706	6.42e-10	0.33238	1.17674	ferk	1.00455
X10419_1	SCARA5	trans	6	81393366	rs1377985	T	C	0.0755	0.013	6.51e-09	0.4687	-1.91752	pietz	1.00374
X10419_1	SCARA5	trans	7	120927792	rs2952556	A	G	0.0599	0.008777	8.81e-12	0.32244	1.16766	ferk	1.00455
X10419_1	SCARA5	trans	8	28478892	rs352428	G	A	-0.0872	0.013221	4.23e-11	0.88774	-1.36043	ferk	1.00455
X10419_1	SCARA5	trans	19	7829946	rs594793	T	G	-0.0603	0.008326	4.4e-13	0.43083	-0.504381	ferk	1.00455
X10419_1	SCARA5	trans	8	29827771	rs60044861	C	T	-0.0997	0.017799	2.13e-08	0.05784	-1.37826	ferk	1.00455
X10419_1	SCARA5	trans	8	29250546	rs601962	C	T	0.052	0.009513	4.59e-08	0.73565	0.927077	ferk	1.00455
X10419_1	SCARA5	trans	8	26540470	rs73227652	T	C	-0.1052	0.017711	2.85e-09	0.05624	-1.50719	ferk	1.00455
X10419_1	SCARA5	trans	2	27742603	rs780093	C	T	0.058	0.008689	2.47e-11	0.65843	-0.809966	ferk	1.00455
X10419_1	SCARA5	trans	8	26873509	rs7825259	A	G	0.0631	0.008446	7.94e-14	0.5784	2.24476	ferk	1.00455
X10419_1	SCARA5	trans	6	82378249	rs9344214	A	G	0.0646	0.00965	2.17e-11	0.2363	-0.405291	ferk	1.00455
X10442_1	TMEM190	cis	19	55564893	rs146245737	G	A	0.0913	0.016237	1.88e-08	0.10083	NA	ferk	0.679904
X10442_1	TMEM190	cis	19	55856211	rs10405231	T	C	-0.3419	0.009765	1e-200	0.41973	-0.24844	ferk	0.679904
X10442_1	TMEM190	cis	19	56001524	rs117465505	T	C	0.2154	0.017553	1.29e-34	0.08465	1.57433	ferk	0.679904
X10442_1	TMEM190	cis	19	55432460	rs17699476	G	A	-0.1124	0.016198	3.94e-12	0.10035	-2.02137	ferk	0.679904
X10442_1	TMEM190	cis	19	56317803	rs299167	G	A	0.0708	0.010283	5.76e-12	0.65179	1.83393	ferk	0.679904
X10442_1	TMEM190	cis	19	55641667	rs8182483	G	A	0.1255	0.014707	1.43e-17	0.12785	2.40588	ferk	0.679904
X10442_1	TMEM190	cis	19	55846805	rs9749556	G	C	-0.4413	0.018918	2.33e-120	0.92961	0.156566	ferk	0.679904
X10442_1	TMEM190	trans	19	55374308	rs12979452	T	A	-0.0588	0.010221	8.76e-09	0.35051	NA	ferk	0.679904
X10442_1	TMEM190	trans	19	54988535	rs12975359	T	G	0.0641	0.009832	7.05e-11	0.5089	2.00658	ferk	0.679904
X10442_1	TMEM190	trans	19	57325083	rs34051133	T	C	-0.0891	0.014807	1.77e-09	0.12746	-1.7392	ferk	0.679904
X10442_1	TMEM190	trans	19	56515594	rs4801658	C	T	-0.0991	0.015333	1.03e-10	0.11687	-1.48829	ferk	0.679904
X10451_11	NUCB1	cis	19	49401444	rs3826817	T	C	-0.145	0.009147	1.36e-56	0.26776	-0.89628	ferk	1.01611
X10451_11	NUCB1	trans	1	161517685	rs77825069	A	C	0.0727	0.012587	7.66e-09	0.12742	NA	ferk	1.01611
X10451_11	NUCB1	trans	12	104149874	rs4981022	A	G	0.0543	0.008727	4.91e-10	0.6794	0.813633	ferk	1.01611
X10451_11	NUCB1	trans	1	109818530	rs646776	T	C	0.0837	0.010075	9.74e-17	0.79196	0.733854	ferk	1.01611
X10451_11	NUCB1	trans	6	32599485	rs9272070	G	T	0.0474	0.00817	6.57e-09	0.49328	-0.437271	ferk	1.01611
X10490_3	RPN1	cis	3	128383406	rs35535737	A	G	-0.1312	0.008701	2.25e-51	0.29885	-2.81586	ferk	1.01971
X10490_3	RPN1	trans	3	165481418	rs73165060	A	C	-0.1237	0.0163	3.58e-14	0.2053	NA	pietz	1.02876
X10490_3	RPN1	trans	1	196661505	rs10922094	C	G	0.0941	0.0135	3.78e-12	0.6087	NA	pietz	1.02876
X10490_3	RPN1	trans	3	56856063	rs73080002	A	G	-0.1391	0.0223	4.79e-10	0.1004	NA	pietz	1.02876
X10499_1	TMEM106A	cis	17	41449391	rs7218684	G	A	-0.1036	0.0176	3.63e-09	0.1676	2.63433	pietz	1.01548
X10499_1	TMEM106A	trans	10	65071215	rs10822155	A	C	0.0635	0.008018	2.37e-15	0.43479	-1.01655	ferk	1.00364
X10499_1	TMEM106A	trans	9	27627074	rs10968017	G	T	-0.0822	0.0145	1.3e-08	0.2958	2.87721	pietz	1.01548
X10499_1	TMEM106A	trans	14	93201129	rs1242103	C	T	0.076	0.008459	2.6e-19	0.67297	-0.273677	ferk	1.00364
X10499_1	TMEM106A	trans	14	93191883	rs1242111	C	T	0.051	0.0083	8.02e-10	0.3567	-1.88675	ferk	1.00364
X10499_1	TMEM106A	trans	8	11667496	rs1736093	T	C	-0.106	0.0162	6.38e-11	0.2018	2.92032	pietz	1.01548
X10499_1	TMEM106A	trans	3	58308331	rs1913716	A	G	-0.0994	0.0138	5.85e-13	0.3233	2.95303	pietz	1.01548
X10499_1	TMEM106A	trans	3	52864860	rs2071040	G	A	-0.1001	0.00952	7.39e-26	0.22348	-1.94611	ferk	1.00364
X10499_1	TMEM106A	trans	3	52349204	rs3852063	G	A	-0.0568	0.008308	8.09e-12	0.35803	0.221137	ferk	1.00364
X10512_13	CSF2RB	cis	22	37149351	rs116994681	C	T	0.1291	0.018737	5.58e-12	0.05461	1.40028	ferk	0.905222
X10512_13	CSF2RB	cis	22	37338792	rs12160765	C	G	0.279	0.011907	2.01e-121	0.14648	-2.91669	ferk	0.905222
X10512_13	CSF2RB	trans	22	39287119	rs2142836	A	G	0.0964	0.016994	1.41e-08	0.06764	1.20713	ferk	0.905222
X10558_26	PCDH9	cis	13	67527244	rs1028730	C	T	0.1034	0.008838	1.28e-31	0.35894	1.06242	ferk	0.990784
X10558_26	PCDH9	cis	13	67808183	rs73196184	A	G	0.2932	0.013364	1.08e-106	0.11425	2.59197	ferk	0.990784
X10558_26	PCDH9	cis	13	67696863	rs9317641	A	G	-0.1454	0.009288	3.1e-55	0.29407	-0.925904	ferk	0.990784
X10558_26	PCDH9	cis	13	66984470	rs9599112	A	G	0.1128	0.012452	1.32e-19	0.13295	2.62314	ferk	0.990784
X10558_26	PCDH9	trans	1	196664082	rs7546015	A	G	-0.1004	0.0131	1.99e-14	0.3913	NA	pietz	1.02068
X10558_26	PCDH9	trans	9	100715389	rs10984499	A	G	-0.0636	0.008754	3.73e-13	0.35268	1.06835	ferk	0.990784
X10558_26	PCDH9	trans	17	7073014	rs12945886	G	A	0.0676	0.00986	7.08e-12	0.24063	1.97417	ferk	0.990784
X10558_26	PCDH9	trans	3	186665645	rs3887925	T	C	0.0585	0.008451	4.45e-12	0.50458	-0.0127604	ferk	0.990784
X10558_26	PCDH9	trans	19	33751349	rs55737395	A	G	0.0549	0.009747	1.77e-08	0.2496	1.61985	ferk	0.990784
X10558_26	PCDH9	trans	22	39275656	rs5757318	T	A	0.0847	0.012435	9.68e-12	0.1297	1.83061	ferk	0.990784
X10558_26	PCDH9	trans	5	88108453	rs700589	A	T	0.0538	0.008973	2.03e-09	0.32648	-0.507718	ferk	0.990784
X10558_26	PCDH9	trans	10	63745689	rs7087507	G	A	0.0613	0.009207	2.78e-11	0.28935	-0.644989	ferk	0.990784
X10558_26	PCDH9	trans	13	69005565	rs76125531	G	A	0.0898	0.011814	2.94e-14	0.15191	2.24899	ferk	0.990784
X10558_26	PCDH9	trans	5	158395637	rs77341267	C	T	-0.0974	0.017835	4.73e-08	0.0583	-0.864127	ferk	0.990784
X10558_26	PCDH9	trans	8	130599247	rs7840212	T	C	-0.0674	0.008949	5.01e-14	0.32442	-0.898323	ferk	0.990784
X10558_26	PCDH9	trans	13	61382324	rs9528229	T	A	0.1009	0.013814	2.79e-13	0.10732	0.539263	ferk	0.990784
X10558_26	PCDH9	trans	13	68487165	rs9599272	G	T	-0.0545	0.008543	1.77e-10	0.48771	-1.86426	ferk	0.990784
X10558_26	PCDH9	trans	13	101353164	rs9634450	A	C	0.1265	0.009026	1.27e-44	0.33386	1.46204	ferk	0.990784
X10558_26	PCDH9	trans	12	121423659	rs9738226	G	A	0.0765	0.008783	3.05e-18	0.64641	0.1766	ferk	0.990784
X10565_19	SLITRK3	cis	3	164910800	rs11928265	G	A	-0.4873	0.00927	1e-200	0.11243	-0.230798	ferk	1.0299
X10565_19	SLITRK3	cis	3	164645435	rs80336735	C	A	-0.1232	0.013889	7.28e-19	0.09881	0.316018	ferk	1.0299
X10565_19	SLITRK3	cis	3	165227443	rs9830210	G	A	0.0538	0.008631	4.57e-10	0.36949	0.629086	ferk	1.0299
X10565_19	SLITRK3	trans	10	64995493	rs10761727	T	C	-0.0569	0.008181	3.52e-12	0.52197	0.924905	ferk	1.0299
X10565_19	SLITRK3	trans	3	135925191	rs1154988	A	T	-0.0977	0.009922	7.05e-23	0.77272	-0.719128	ferk	1.0299
X10565_19	SLITRK3	trans	17	47448172	rs11655704	C	T	0.0692	0.008585	7.57e-16	0.34922	1.58068	ferk	1.0299
X10565_19	SLITRK3	trans	16	30948397	rs12917722	G	A	0.0483	0.008256	4.9e-09	0.43202	1.23161	ferk	1.0299
X10565_19	SLITRK3	trans	3	136507818	rs13088001	A	G	0.0672	0.009658	3.46e-12	0.24612	-0.739211	ferk	1.0299
X10565_19	SLITRK3	trans	3	170711968	rs1499820	A	G	-0.0993	0.013801	6.23e-13	0.09779	-0.61521	ferk	1.0299
X10565_19	SLITRK3	trans	7	28219956	rs186735625	T	C	0.1064	0.015477	6.21e-12	0.07645	0.912572	ferk	1.0299
X10565_19	SLITRK3	trans	12	121435342	rs2259820	T	C	-0.0645	0.009002	7.77e-13	0.2883	-0.127001	ferk	1.0299
X10565_19	SLITRK3	trans	6	52620740	rs2474462	G	A	-0.0647	0.009007	6.79e-13	0.70812	-0.497957	ferk	1.0299
X10565_19	SLITRK3	trans	3	164390343	rs2722627	C	A	0.1206	0.008701	1.11e-43	0.651	-1.05622	ferk	1.0299
X10565_19	SLITRK3	trans	19	18237882	rs273492	A	G	-0.0547	0.009491	8.25e-09	0.24761	-1.07968	ferk	1.0299
X10565_19	SLITRK3	trans	2	227112754	rs2943654	T	C	-0.0769	0.0141	4.53e-08	0.6428	2.99519	pietz	1.03353
X10565_19	SLITRK3	trans	20	62594831	rs41278228	A	G	0.0838	0.010276	3.49e-16	0.20241	-0.400233	ferk	1.0299
X10565_19	SLITRK3	trans	3	166532076	rs4129369	G	C	0.0653	0.008648	4.33e-14	0.64098	1.78662	ferk	1.0299
X10565_19	SLITRK3	trans	3	165842306	rs4325882	C	A	0.0631	0.008339	3.82e-14	0.43261	1.05309	ferk	1.0299
X10565_19	SLITRK3	trans	16	88535341	rs56292801	A	G	0.0682	0.009478	6.23e-13	0.25442	1.53943	ferk	1.0299
X10565_19	SLITRK3	trans	8	116961980	rs722740	T	C	-0.0486	0.008345	5.75e-09	0.60323	1.01237	ferk	1.0299
X10565_19	SLITRK3	trans	12	133094111	rs74397112	T	C	0.0621	0.011039	1.85e-08	0.16588	0.897381	ferk	1.0299
X10565_19	SLITRK3	trans	3	163499055	rs74440780	G	A	-0.1973	0.01692	2.02e-31	0.06507	0.619757	ferk	1.0299
X10565_19	SLITRK3	trans	6	130374461	rs7740107	A	T	-0.0546	0.009309	4.49e-09	0.73762	-0.145175	ferk	1.0299
X10565_19	SLITRK3	trans	3	162265395	rs80032295	C	G	-0.1416	0.01657	1.28e-17	0.06719	1.18348	ferk	1.0299
X10565_19	SLITRK3	trans	3	162867139	rs9828951	C	A	-0.0741	0.009009	1.95e-16	0.30447	-0.493917	ferk	1.0299
X10569_28	MFAP2	cis	1	16804341	rs156847	A	G	0.0575	0.009198	4.06e-10	0.71851	-1.15938	ferk	1.00058
X10569_28	MFAP2	cis	1	17379029	rs2235928	G	A	-0.2577	0.011325	1.26e-114	0.15459	2.74332	ferk	1.00058
X10569_28	MFAP2	cis	1	17545721	rs77306488	A	G	0.0793	0.01293	8.63e-10	0.11385	1.16273	ferk	1.00058
X10569_28	MFAP2	trans	1	16787010	rs115126324	T	C	-0.1728	0.016995	2.77e-24	0.06132	0.592863	ferk	1.00058
X10569_28	MFAP2	trans	1	15782520	rs12562037	C	T	-0.0988	0.014227	3.8e-12	0.09223	-0.630409	ferk	1.00058
X10569_28	MFAP2	trans	3	165505177	rs1355538	G	A	-0.0786	0.008312	3.21e-21	0.60153	-1.58543	ferk	1.00058
X10569_28	MFAP2	trans	3	186379050	rs142685059	A	G	0.0671	0.008859	3.6e-14	0.30613	-2.35864	ferk	1.00058
X10569_28	MFAP2	trans	7	150917891	rs143819005	C	T	0.067	0.011253	2.61e-09	0.15473	-1.31375	ferk	1.00058
X10569_28	MFAP2	trans	12	7242299	rs1801046	A	G	-0.1284	0.0157	3.33e-16	0.2397	2.90882	pietz	1.01454
X10571_14	MGAT1	cis	5	180218668	rs634501	G	A	0.0628	0.008987	2.8e-12	0.74201	0.0111626	ferk	0.998382
X10571_14	MGAT1	trans	1	196890356	rs28851312	G	T	-0.0452	0.008115	2.55e-08	0.51966	NA	ferk	0.998382
X10571_14	MGAT1	trans	6	31412652	rs2395005	A	G	0.0443	0.00795	2.51e-08	0.41949	1.03905	ferk	0.998382
X10571_14	MGAT1	trans	14	107155802	rs28854542	C	A	-0.0635	0.008089	4.14e-15	0.42493	0.0126392	ferk	0.998382
X10571_14	MGAT1	trans	6	32042322	rs3130286	C	T	0.0598	0.008423	1.25e-12	0.68642	1.4034	ferk	0.998382
X10571_14	MGAT1	trans	6	32566149	rs9270664	A	G	0.0498	0.007847	2.2e-10	0.5249	1.2843	ferk	0.998382
X10603_1	HTN3	cis	4	70930543	rs35555785	C	G	-0.0746	0.010338	5.35e-13	0.19491	-0.716766	ferk	1.01376
X10603_1	HTN3	trans	4	129074567	rs10002580	G	A	-0.0455	0.008281	3.92e-08	0.41673	1.01902	ferk	1.01376
X10603_1	HTN3	trans	11	18653957	rs10832961	G	C	-0.0675	0.009026	7.52e-14	0.71283	-0.302518	ferk	1.01376
X10603_1	HTN3	trans	4	128534796	rs10857124	T	C	0.0614	0.008515	5.56e-13	0.35957	0.797508	ferk	1.01376
X10603_1	HTN3	trans	1	207129266	rs10863962	T	C	0.0738	0.009323	2.45e-15	0.25986	0.628871	ferk	1.01376
X10603_1	HTN3	trans	5	96121147	rs12517853	A	G	-0.0913	0.014597	3.98e-10	0.08551	0.0304506	ferk	1.01376
X10603_1	HTN3	trans	5	44432885	rs13357659	G	A	-0.0877	0.008361	9.63e-26	0.39638	-1.28526	ferk	1.01376
X10603_1	HTN3	trans	5	134509677	rs3749751	T	C	-0.0943	0.008389	2.56e-29	0.61133	-0.328919	ferk	1.01376
X10603_1	HTN3	trans	17	70408871	rs4793442	G	C	-0.0602	0.008663	3.67e-12	0.3331	-1.23843	ferk	1.01376
X10603_1	HTN3	trans	12	11461836	rs6488386	C	T	-0.0737	0.013149	2.08e-08	0.89309	-0.978062	ferk	1.01376
X10603_1	HTN3	trans	19	49206462	rs681343	T	C	0.1264	0.008367	1.47e-51	0.6046	2.15109	ferk	1.01376
X10603_1	HTN3	trans	12	11067524	rs7398041	A	G	-0.223	0.0089	1.52e-138	0.29563	-1.67989	ferk	1.01376
X10603_1	HTN3	trans	14	37261482	rs848097	C	T	0.0469	0.008388	2.25e-08	0.39216	-0.803349	ferk	1.01376
X10620_21	MSMB	cis	10	51796379	rs12359773	T	C	-0.0478	0.00846	1.61e-08	0.40999	NA	ferk	0.995012
X10620_21	MSMB	cis	10	51589581	rs11548236	C	G	-0.5106	0.015895	1e-200	0.07109	-1.66882	ferk	0.995012
X10620_21	MSMB	cis	10	52054796	rs11815907	C	T	-0.0759	0.009728	6.1e-15	0.24075	-2.42804	ferk	0.995012
X10620_21	MSMB	cis	10	51563351	rs75933669	A	C	-0.3207	0.017096	1.63e-78	0.06109	-1.23451	ferk	0.995012
X10620_21	MSMB	trans	10	30972158	rs7919138	T	G	-0.0468	0.008364	2.2e-08	0.45714	NA	ferk	0.995012
X10620_21	MSMB	trans	10	33159763	rs9418034	T	C	0.0493	0.008324	3.17e-09	0.49875	NA	ferk	0.995012
X10620_21	MSMB	trans	10	44026350	rs10899821	C	T	-0.1177	0.011276	1.66e-25	0.16047	NA	ferk	0.995012
X10620_21	MSMB	trans	10	55259260	rs12767265	G	A	0.0929	0.015742	3.61e-09	0.07317	NA	ferk	0.995012
X10620_21	MSMB	trans	10	36058211	rs10764054	A	G	-0.0573	0.008828	8.54e-11	0.32644	-1.73924	ferk	0.995012
X10620_21	MSMB	trans	10	45565893	rs10793582	A	G	0.1564	0.008318	7.13e-79	0.46078	2.04385	ferk	0.995012
X10620_21	MSMB	trans	10	37130021	rs11010906	G	A	0.058	0.008931	8.34e-11	0.31576	1.84803	ferk	0.995012
X10620_21	MSMB	trans	10	50843036	rs11101189	T	C	0.1204	0.020455	3.95e-09	0.04338	2.20142	ferk	0.995012
X10620_21	MSMB	trans	10	36591507	rs1219612	G	C	0.1131	0.012535	1.83e-19	0.87402	2.59185	ferk	0.995012
X10620_21	MSMB	trans	19	46312068	rs139063750	T	C	0.0819	0.010851	4.44e-14	0.11572	1.60819	ferk	0.995012
X10620_21	MSMB	trans	10	39016789	rs145205245	T	G	0.0993	0.01241	1.23e-15	0.13033	2.26148	ferk	0.995012
X10620_21	MSMB	trans	10	42769088	rs147385179	A	G	-0.1277	0.016976	5.38e-14	0.06295	-1.84328	ferk	0.995012
X10620_21	MSMB	trans	10	34069037	rs17231107	T	C	-0.1124	0.017358	9.47e-11	0.06137	-1.86053	ferk	0.995012
X10620_21	MSMB	trans	10	44880935	rs17880313	A	G	0.1587	0.013566	1.29e-31	0.10323	2.61876	ferk	0.995012
X10620_21	MSMB	trans	10	49740438	rs1900021	G	A	-0.0553	0.009873	2.13e-08	0.23191	-1.08763	ferk	0.995012
X10620_21	MSMB	trans	10	52070947	rs2251601	C	T	-0.0794	0.009131	3.45e-18	0.29476	-2.67575	ferk	0.995012
X10620_21	MSMB	trans	10	44871062	rs266087	A	G	-0.0805	0.008926	1.9e-19	0.31952	-2.5092	ferk	0.995012
X10620_21	MSMB	trans	11	1145844	rs28415845	C	T	-0.0621	0.007983	7.29e-15	0.74494	-0.986592	ferk	0.995012
X10620_21	MSMB	trans	10	35723104	rs3013362	T	A	0.0503	0.008817	1.16e-08	0.33695	1.48997	ferk	0.995012
X10620_21	MSMB	trans	10	38773979	rs374578035	C	G	-0.0939	0.015259	7.56e-10	0.07874	-0.477844	ferk	0.995012
X10620_21	MSMB	trans	10	48494125	rs4074367	G	T	0.1152	0.008889	2.06e-38	0.31708	1.56334	ferk	0.995012
X10620_21	MSMB	trans	11	34821948	rs525202	C	A	-0.0465	0.007905	4.04e-09	0.73484	-0.0847724	ferk	0.995012
X10620_21	MSMB	trans	10	46148326	rs7091141	C	T	0.306	0.010755	4.52e-178	0.17948	1.92851	ferk	0.995012
X10620_21	MSMB	trans	10	45129361	rs7097516	G	A	0.0815	0.008336	1.41e-22	0.47522	2.52186	ferk	0.995012
X10620_21	MSMB	trans	10	49419164	rs72792228	A	C	0.1488	0.013627	9.32e-28	0.10383	1.62417	ferk	0.995012
X10620_21	MSMB	trans	10	45683402	rs75237371	T	A	0.1645	0.012054	2.09e-42	0.13809	2.55365	ferk	0.995012
X10620_21	MSMB	trans	10	47612294	rs75735517	G	A	-0.2577	0.014643	2.51e-69	0.08792	1.22778	ferk	0.995012
X10620_21	MSMB	trans	8	23460176	rs77487490	T	C	0.064	0.009262	4.85e-12	0.17072	0.147298	ferk	0.995012
X10620_21	MSMB	trans	10	43475653	rs79164303	T	G	0.0917	0.011857	1.04e-14	0.14453	2.58632	ferk	0.995012
X10620_21	MSMB	trans	10	53493473	rs7922491	A	G	-0.108	0.013951	9.83e-15	0.09958	-2.73631	ferk	0.995012
X10620_21	MSMB	trans	10	48495559	rs9421822	C	G	0.1085	0.009398	7.79e-31	0.26423	1.6841	ferk	0.995012
X10627_87	APLP2	cis	11	129939414	rs7104242	A	C	0.2258	0.013645	1.66e-61	0.09708	-1.72999	ferk	1.01645
X10627_87	APLP2	trans	22	43349632	rs1071960	C	T	-0.0499	0.008958	2.55e-08	0.29144	-1.07886	ferk	1.01645
X10627_87	APLP2	trans	10	65071215	rs10822155	A	C	0.0596	0.008207	3.81e-13	0.43479	1.24359	ferk	1.01645
X10627_87	APLP2	trans	1	199010721	rs1434282	T	C	-0.0555	0.009329	2.7e-09	0.73476	1.14095	ferk	1.01645
X10627_87	APLP2	trans	5	122191145	rs154515	T	G	-0.0511	0.008166	3.9e-10	0.49157	-1.36051	ferk	1.01645
X10627_87	APLP2	trans	7	106367636	rs67036916	A	G	-0.0808	0.0125	1.13e-10	0.457	2.35916	pietz	1.01501
X10627_87	APLP2	trans	8	106581528	rs6993770	T	A	-0.12	0.009773	1.17e-34	0.22448	-2.28857	ferk	1.01645
X10627_87	APLP2	trans	11	256978	rs741736	T	C	0.0548	0.009228	2.87e-09	0.26382	0.202642	ferk	1.01645
X10630_5	HTATIP2	cis	11	20245859	rs10766637	A	G	0.0892	0.008286	5.05e-27	0.53428	1.01345	ferk	0.971682
X10630_5	HTATIP2	cis	11	20808004	rs2403625	C	T	0.1021	0.009595	1.91e-26	0.24734	2.32618	ferk	0.971682
X10630_5	HTATIP2	cis	11	20274831	rs7484205	A	G	0.1866	0.008365	3.23e-110	0.41778	-1.10191	ferk	0.971682
X10630_5	HTATIP2	cis	11	20623553	rs881445	C	T	-0.0774	0.010346	7.37e-14	0.20497	0.162699	ferk	0.971682
X10630_5	HTATIP2	trans	11	21034351	rs11025874	T	C	-0.0649	0.009564	1.15e-11	0.2507	-0.817026	ferk	0.971682
X10630_5	HTATIP2	trans	17	66823805	rs112001035	A	G	0.1372	0.014816	2.04e-20	0.08183	-0.379628	ferk	0.971682
X10630_5	HTATIP2	trans	3	165461835	rs1619994	G	A	0.0607	0.009009	1.61e-11	0.2807	1.7281	ferk	0.971682
X10630_5	HTATIP2	trans	7	106372622	rs342294	C	T	-0.0492	0.008097	1.23e-09	0.45409	-0.163379	ferk	0.971682
X10630_5	HTATIP2	trans	1	196671981	rs368465	C	T	-0.073	0.008259	9.67e-19	0.60039	-1.81562	ferk	0.971682
X10666_7	GNPTG	cis	16	1266676	rs2753324	A	G	0.1471	0.012623	2.2e-31	0.12052	-1.8556	ferk	1.00184
X10666_7	GNPTG	cis	16	1492084	rs9921090	A	G	-0.045	0.008199	4.06e-08	0.54297	-0.98235	ferk	1.00184
X10666_7	GNPTG	trans	6	32599071	rs9272050	A	G	0.0502	0.008149	7.28e-10	0.53476	NA	ferk	1.00184
X10666_7	GNPTG	trans	12	89887649	rs1008764	C	T	0.0529	0.009343	1.5e-08	0.25345	0.164982	ferk	1.00184
X10666_7	GNPTG	trans	17	7079593	rs111072793	A	C	0.0916	0.009986	4.62e-20	0.21456	1.03128	ferk	1.00184
X10666_7	GNPTG	trans	12	102219766	rs4764823	A	G	-0.0622	0.009167	1.16e-11	0.27829	-1.14309	ferk	1.00184
X10666_7	GNPTG	trans	1	12013033	rs72641004	G	C	-0.0882	0.010886	5.42e-16	0.17036	1.61373	ferk	1.00184
X10666_7	GNPTG	trans	1	109817192	rs7528419	G	A	-0.1053	0.0162	7.52e-11	0.223	2.54188	pietz	1.01501
X10672_75	SFTPB	cis	2	85933003	rs12151742	T	C	0.1649	0.010206	1e-58	0.21861	-1.67251	ferk	0.982974
X10672_75	SFTPB	cis	2	85736693	rs55868816	G	C	-0.1129	0.009225	1.93e-34	0.29556	0.787431	ferk	0.982974
X10672_75	SFTPB	trans	2	86650128	rs78932182	G	C	-0.112	0.017324	1.01e-10	0.06361	-1.29075	ferk	0.982974
X10702_1	COL28A1	cis	7	7284546	rs10251492	A	G	0.0919	0.0139	4.14e-11	0.6362	-2.87569	pietz	1.04216
X10702_1	COL28A1	trans	7	151415536	rs10254101	T	C	0.052	0.009193	1.55e-08	0.26853	0.736097	ferk	1.01467
X10702_1	COL28A1	trans	2	238227594	rs12052878	A	G	-0.117	0.0141	1.17e-16	0.3222	2.93509	pietz	1.04216
X10702_1	COL28A1	trans	2	27730940	rs1260326	C	T	0.0786	0.0134	4.76e-09	0.5971	-2.7822	pietz	1.04216
X10702_1	COL28A1	trans	21	47549613	rs3088026	T	C	-0.0945	0.01416	2.49e-11	0.09272	-0.155753	ferk	1.01467
X10708_3	GNRH2	cis	20	3034916	rs6107224	C	T	-0.076	0.008529	5.08e-19	0.30502	1.8971	ferk	1.01232
X10708_3	GNRH2	trans	1	196890356	rs28851312	G	T	-0.0506	0.008131	4.87e-10	0.51966	NA	ferk	1.01232
X10708_3	GNRH2	trans	14	106527384	rs35524917	G	T	-0.0446	0.008174	4.85e-08	0.57849	0.118908	ferk	1.01232
X10714_7	ACE	cis	17	61548918	rs4277405	T	C	-0.4899	0.0134	1e-200	0.6198	0.963573	pietz	1.00702
X10714_7	ACE	cis	17	62069095	rs72851184	A	G	-0.1383	0.012374	5.29e-29	0.12878	1.99493	ferk	0.977383
X10714_7	ACE	cis	17	61063555	rs9914354	G	C	-0.2668	0.009922	2.99e-159	0.21431	-0.480524	ferk	0.977383
X10714_7	ACE	trans	17	7079593	rs111072793	A	C	0.057	0.010154	1.98e-08	0.21456	0.60299	ferk	0.977383
X10714_7	ACE	trans	11	126305755	rs11605349	C	T	0.1501	0.013811	1.63e-27	0.08574	1.39604	ferk	0.977383
X10714_7	ACE	trans	17	56746586	rs117625156	A	G	-0.0976	0.017579	2.83e-08	0.06083	-1.156	ferk	0.977383
X10714_7	ACE	trans	17	62161933	rs11869535	G	A	0.1892	0.01602	3.46e-32	0.07117	1.05154	ferk	0.977383
X10714_7	ACE	trans	17	60523911	rs145564859	C	T	-0.1576	0.012131	1.37e-38	0.13391	-0.812329	ferk	0.977383
X10714_7	ACE	trans	17	60967531	rs145919054	A	G	0.1192	0.014839	9.51e-16	0.08684	1.62618	ferk	0.977383
X10714_7	ACE	trans	17	63256025	rs17689972	T	C	0.1174	0.015011	5.24e-15	0.08325	2.37044	ferk	0.977383
X10714_7	ACE	trans	17	62289347	rs1880590	T	C	0.0769	0.008536	2.08e-19	0.62922	-0.719642	ferk	0.977383
X10714_7	ACE	trans	17	62811364	rs2074181	C	A	-0.1124	0.010124	1.23e-28	0.20874	-0.797233	ferk	0.977383
X10714_7	ACE	trans	9	136151806	rs600038	T	C	0.3376	0.010929	1e-200	0.84689	-2.32717	ferk	0.977383
X10714_7	ACE	trans	17	61048042	rs61198867	T	C	-0.2668	0.009923	3.03e-159	0.21431	-0.490628	ferk	0.977383
X10714_7	ACE	trans	17	59892118	rs67080913	A	C	0.0733	0.009202	1.64e-15	0.28011	2.53133	ferk	0.977383
X10714_7	ACE	trans	9	136114571	rs7044125	C	A	0.1995	0.01274	2.86e-55	0.11007	-1.17219	ferk	0.977383
X10714_7	ACE	trans	17	57158764	rs77336819	T	C	-0.1007	0.017559	9.76e-09	0.06089	-0.915521	ferk	0.977383
X10714_7	ACE	trans	19	41891974	rs8103531	T	C	0.0439	0.007934	3.15e-08	0.56193	-1.40582	ferk	0.977383
X10722_13	SYK	cis	9	93618683	rs76836208	T	C	-0.1172	0.014179	1.39e-16	0.08812	2.05498	ferk	1.01284
X10722_13	SYK	trans	10	65128619	rs10761750	A	G	-0.072	0.0128	1.7e-08	0.4777	2.98514	pietz	1.01784
X10722_13	SYK	trans	3	56849749	rs1354034	C	T	0.0691	0.008256	5.76e-17	0.61881	-2.13636	ferk	1.01284
X10737_96	SERPINB1	cis	6	2835831	rs2293772	G	A	0.0792	0.008228	6.23e-22	0.59603	-0.0194994	ferk	1.00128
X10737_96	SERPINB1	trans	1	196890356	rs28851312	G	T	-0.0661	0.008341	2.28e-15	0.51966	NA	ferk	1.00128
X10737_96	SERPINB1	trans	11	64962846	rs7116875	A	G	0.0809	0.0129	3.12e-10	0.4004	-2.9426	pietz	1.01407
X10754_113	PROK2	cis	3	71852385	rs13080898	G	A	0.1419	0.008633	1.05e-60	0.47208	1.17946	ferk	0.922863
X10754_113	PROK2	cis	3	71878708	rs2322156	C	T	0.0891	0.010328	6.29e-18	0.77399	2.16361	ferk	0.922863
X10754_113	PROK2	cis	3	71854587	rs6777956	T	C	-0.3289	0.009622	1e-200	0.26535	0.98024	ferk	0.922863
X10754_113	PROK2	cis	3	72222082	rs6784559	C	T	-0.0684	0.011899	9.01e-09	0.15681	-1.21434	ferk	0.922863
X10754_113	PROK2	cis	3	71487582	rs9837708	C	T	-0.1467	0.017746	1.38e-16	0.938	-2.19232	ferk	0.922863
X10754_113	PROK2	trans	11	306884	rs10751647	C	T	0.0844	0.0142	2.69e-09	0.4055	-2.63784	pietz	1.00514
X10754_113	PROK2	trans	17	37579383	rs145835664	A	G	-0.0629	0.01118	1.85e-08	0.16494	-0.0618065	ferk	0.922863
X10754_113	PROK2	trans	11	72950559	rs1790075	G	C	-0.0955	0.009613	2.95e-23	0.25302	-1.70879	ferk	0.922863
X10754_113	PROK2	trans	16	30103160	rs3809627	A	C	0.0479	0.008451	1.44e-08	0.42241	-1.20504	ferk	0.922863
X10754_113	PROK2	trans	4	153664558	rs4264815	C	T	-0.0527	0.008497	5.57e-10	0.41442	-0.710893	ferk	0.922863
X10754_113	PROK2	trans	10	955506	rs56318703	T	C	0.081	0.009696	6.59e-17	0.24229	2.52617	ferk	0.922863
X10754_113	PROK2	trans	2	43343658	rs62135367	G	C	0.0551	0.009385	4.34e-09	0.2726	-0.324079	ferk	0.922863
X10754_113	PROK2	trans	6	31325430	rs9266233	A	G	-0.0788	0.008382	5.39e-21	0.50904	-2.46115	ferk	0.922863
X10754_113	PROK2	trans	3	71265635	rs9819895	T	A	0.0772	0.009073	1.76e-17	0.34965	2.72621	ferk	0.922863
X10754_113	PROK2	trans	17	38136026	rs9898547	T	G	-0.1002	0.008386	6.66e-33	0.44771	-1.27838	ferk	0.922863
X10772_21	CSGALNACT2	cis	10	43617104	rs2565202	G	A	-0.071	0.008295	1.14e-17	0.64753	0.0999031	ferk	1.02464
X10772_21	CSGALNACT2	trans	1	196664651	rs10922098	T	C	-0.15	0.008042	1.2e-77	0.59989	-0.208863	ferk	1.02464
X10772_21	CSGALNACT2	trans	15	63341996	rs11071720	C	T	0.082	0.0145	1.68e-08	0.6947	-2.74031	pietz	1.00327
X10772_21	CSGALNACT2	trans	6	32586236	rs11751024	A	C	0.0507	0.008042	2.89e-10	0.39789	1.02816	ferk	1.02464
X10772_21	CSGALNACT2	trans	3	165505177	rs1355538	G	A	-0.0693	0.008048	7.27e-18	0.60153	-2.01058	ferk	1.02464
X10772_21	CSGALNACT2	trans	6	31932177	rs444921	T	C	0.1084	0.011374	1.56e-21	0.13897	0.569256	ferk	1.02464
X10772_21	CSGALNACT2	trans	2	3640142	rs6542680	T	C	-0.124	0.010201	5.32e-34	0.81638	2.68403	ferk	1.02464
X10772_21	CSGALNACT2	trans	1	197177632	rs7549171	G	A	0.0893	0.009252	4.81e-22	0.24174	1.05013	ferk	1.02464
X10781_19	CLEC4G	cis	19	7799452	rs76560987	T	C	0.2027	0.0157	3.93e-38	0.07469	1.3924	ferk	1.0025
X10781_19	CLEC4G	trans	6	32602034	rs79428469	C	T	0.054	0.008913	1.37e-09	0.2926	NA	ferk	1.0025
X10781_19	CLEC4G	trans	19	45413233	rs1065853	T	G	-0.1308	0.0223	4.88e-09	0.0851	NA	pietz	1.00842
X10781_19	CLEC4G	trans	2	21228827	rs1801701	T	C	-0.3709	0.012024	1e-200	0.12795	-1.68956	ferk	1.0025
X10781_19	CLEC4G	trans	3	165480100	rs6445035	A	G	0.1356	0.010388	6.07e-39	0.1904	2.78968	ferk	1.0025
X10781_19	CLEC4G	trans	3	56860816	rs6776840	G	C	0.0701	0.0127	3.62e-08	0.6261	-2.81512	pietz	1.00842
X10800_15	SERPINH1	cis	11	75300667	rs652524	C	T	0.1093	0.008923	1.7e-34	0.71803	-1.74407	ferk	1.01282
X10800_15	SERPINH1	trans	6	122796831	rs534033	C	G	0.0765	0.0123	4.43e-10	0.4569	NA	pietz	1.0169
X10800_15	SERPINH1	trans	3	56859297	rs13085861	C	T	0.0755	0.0123	8.91e-10	0.5462	-2.91367	pietz	1.0169
X10800_15	SERPINH1	trans	2	55180264	rs3796008	A	G	-0.0504	0.008125	5.55e-10	0.41758	-1.19394	ferk	1.01282
X10800_15	SERPINH1	trans	8	106581528	rs6993770	T	A	0.0893	0.0135	3.85e-11	0.2828	-2.13498	pietz	1.0169
X10800_15	SERPINH1	trans	7	50306780	rs9656588	C	T	-0.0659	0.008453	6.41e-15	0.65877	-0.609346	ferk	1.01282
X10800_15	SERPINH1	trans	3	12762457	rs9865425	C	T	0.0632	0.008029	3.5e-15	0.52371	1.99474	ferk	1.01282
X10809_14	KLRB1	cis	12	9567133	rs11050853	A	G	-0.1526	0.007963	7.59e-82	0.57686	2.89343	ferk	1.02698
X10809_14	KLRB1	trans	1	196667729	rs11580821	T	A	-0.0593	0.009194	1.12e-10	0.24042	-1.51821	ferk	1.02698
X10809_14	KLRB1	trans	9	139812457	rs17250539	T	C	-0.139	0.02	3.31e-12	0.1348	2.855	pietz	1.00749
X10809_14	KLRB1	trans	12	111884608	rs3184504	C	T	-0.0486	0.008147	2.45e-09	0.62138	-0.851547	ferk	1.02698
X10809_14	KLRB1	trans	1	57386275	rs713452	C	T	0.0695	0.008553	4.45e-16	0.29838	-1.45087	ferk	1.02698
X10809_14	KLRB1	trans	12	9240336	rs7980228	C	A	0.0798	0.012674	3.05e-10	0.10692	-0.404993	ferk	1.02698
X10815_2	HABP4	cis	9	99736503	rs2987174	A	C	-0.1741	0.023	3.38e-14	0.1088	2.9513	pietz	1.01926
X10815_2	HABP4	cis	9	99071212	rs55847334	A	G	-0.0966	0.011393	2.28e-17	0.14339	0.953962	ferk	1.01615
X10815_2	HABP4	trans	9	96786054	rs13296506	G	A	-0.055	0.00876	3.42e-10	0.30271	NA	ferk	1.01615
X10815_2	HABP4	trans	1	196664082	rs7546015	A	G	-0.1004	0.0136	1.58e-13	0.3913	NA	pietz	1.01926
X10815_2	HABP4	trans	9	99859759	rs11790090	T	C	0.1451	0.013814	8.29e-26	0.09334	-2.90887	ferk	1.01615
X10815_2	HABP4	trans	9	100087345	rs3747496	G	A	-0.0731	0.008034	9.16e-20	0.49487	2.32337	ferk	1.01615
X10815_2	HABP4	trans	9	98316094	rs481237	A	G	0.0939	0.015111	5.16e-10	0.0736	1.12989	ferk	1.01615
X10815_2	HABP4	trans	9	100647734	rs72753522	T	C	0.1259	0.0215	4.55e-09	0.113	-2.83691	pietz	1.01926
X10818_36	SMPD1	cis	11	6415463	rs1050239	A	G	-0.3608	0.006687	1e-200	0.28992	1.769	ferk	0.961145
X10818_36	SMPD1	cis	11	6378795	rs2682106	G	C	0.0618	0.01019	1.32e-09	0.78767	1.10045	ferk	0.961145
X10818_36	SMPD1	cis	11	6406055	rs4758415	T	C	-0.2448	0.012212	2.16e-89	0.13798	-1.58938	ferk	0.961145
X10818_36	SMPD1	trans	12	101888063	rs1012306	T	C	0.0627	0.008397	8.21e-14	0.53587	1.15761	ferk	0.961145
X10818_36	SMPD1	trans	15	44365946	rs10459588	T	G	-0.1396	0.02115	4.1e-11	0.96113	-1.65212	ferk	0.961145
X10818_36	SMPD1	trans	11	7466805	rs11041384	G	A	-0.0524	0.009105	8.67e-09	0.30404	-1.23004	ferk	0.961145
X10818_36	SMPD1	trans	12	102600598	rs11111209	C	T	0.1239	0.012219	3.67e-24	0.1358	2.40875	ferk	0.961145
X10818_36	SMPD1	trans	3	135925191	rs1154988	A	T	0.0632	0.009878	1.57e-10	0.77272	1.51942	ferk	0.961145
X10818_36	SMPD1	trans	12	102070089	rs11611478	T	C	0.092	0.011336	4.83e-16	0.16302	1.59065	ferk	0.961145
X10818_36	SMPD1	trans	17	44762252	rs155755	G	A	0.064	0.011526	2.82e-08	0.15986	0.985823	ferk	0.961145
X10818_36	SMPD1	trans	3	165478799	rs1707652	T	C	0.0854	0.00888	6.77e-22	0.3102	1.55432	ferk	0.961145
X10818_36	SMPD1	trans	4	118987275	rs190181017	A	T	-0.0962	0.015358	3.76e-10	0.07897	-0.613783	ferk	0.961145
X10818_36	SMPD1	trans	1	172624864	rs2859242	T	C	0.0484	0.008355	6.93e-09	0.42428	0.502103	ferk	0.961145
X10818_36	SMPD1	trans	15	60883281	rs339969	A	C	0.0589	0.008666	1.07e-11	0.66012	1.08058	ferk	0.961145
X10818_36	SMPD1	trans	4	154191226	rs41280463	A	G	-0.0715	0.010616	1.64e-11	0.18512	-0.831141	ferk	0.961145
X10818_36	SMPD1	trans	19	45411941	rs429358	C	T	-0.0752	0.010969	7.11e-12	0.17407	-0.529473	ferk	0.961145
X10818_36	SMPD1	trans	12	102081450	rs4597119	A	G	0.329	0.010095	1e-200	0.7822	1.64803	ferk	0.961145
X10818_36	SMPD1	trans	3	57688941	rs4681749	G	A	0.0603	0.010667	1.58e-08	0.81784	0.42838	ferk	0.961145
X10818_36	SMPD1	trans	17	45590722	rs4794007	A	G	-0.0491	0.008341	3.94e-09	0.41843	0.132334	ferk	0.961145
X10818_36	SMPD1	trans	4	119789424	rs56055826	A	T	-0.1094	0.017255	2.3e-10	0.06196	0.0688581	ferk	0.961145
X10818_36	SMPD1	trans	19	19477877	rs56255430	C	A	0.1385	0.015313	1.5e-19	0.0795	-0.939907	ferk	0.961145
X10818_36	SMPD1	trans	17	44018399	rs62061733	G	A	0.0654	0.010737	1.12e-09	0.18202	1.16212	ferk	0.961145
X10818_36	SMPD1	trans	4	77198465	rs6858114	A	G	0.0494	0.008431	4.65e-09	0.38625	0.758752	ferk	0.961145
X10818_36	SMPD1	trans	15	43810422	rs690170	C	G	0.1083	0.017396	4.8e-10	0.05751	0.6649	ferk	0.961145
X10818_36	SMPD1	trans	9	34592699	rs7036351	T	C	0.0724	0.010429	3.86e-12	0.19176	0.411689	ferk	0.961145
X10818_36	SMPD1	trans	14	39710926	rs7153523	T	C	0.0515	0.008392	8.42e-10	0.40078	0.464358	ferk	0.961145
X10818_36	SMPD1	trans	13	41611271	rs73176948	G	A	0.1516	0.026	5.78e-09	0.0748	-1.97208	pietz	1.01926
X10818_36	SMPD1	trans	22	44324727	rs738409	G	C	0.0599	0.009782	9.14e-10	0.22998	0.754095	ferk	0.961145
X10818_36	SMPD1	trans	10	65301725	rs7897379	C	T	0.0834	0.00824	4.43e-24	0.51979	0.509386	ferk	0.961145
X10818_36	SMPD1	trans	19	54677189	rs8736	C	T	-0.0741	0.008387	9.97e-19	0.58348	-1.28548	ferk	0.961145
X10818_36	SMPD1	trans	7	25991977	rs9639523	T	G	0.0514	0.008703	3.5e-09	0.33286	0.0477893	ferk	0.961145
X10832_24	B4GALT6	cis	18	28991061	rs17729233	G	T	0.07	0.011342	6.74e-10	0.16581	0.755891	ferk	0.986527
X10832_24	B4GALT6	cis	18	29703353	rs17735362	T	G	0.1217	0.013167	2.4e-20	0.11378	1.22333	ferk	0.986527
X10832_24	B4GALT6	cis	18	29193385	rs2595361	C	T	-0.3874	0.011779	1e-200	0.14355	-1.7665	ferk	0.986527
X10832_24	B4GALT6	cis	18	28786350	rs2912327	G	C	0.1168	0.009258	1.72e-36	0.72029	2.60155	ferk	0.986527
X10832_24	B4GALT6	trans	18	27606547	rs4305158	T	C	-0.0688	0.011835	6.13e-09	0.14506	NA	ferk	0.986527
X10832_24	B4GALT6	trans	1	196660995	rs528298	A	T	-0.0991	0.0125	2.19e-15	0.3901	NA	pietz	1.01407
X10832_24	B4GALT6	trans	18	34157493	rs11872689	A	G	-0.0504	0.009185	4.09e-08	0.28846	-1.19394	ferk	0.986527
X10832_24	B4GALT6	trans	18	28656261	rs12456949	T	C	0.1944	0.017383	4.92e-29	0.06383	0.582196	ferk	0.986527
X10832_24	B4GALT6	trans	2	27730940	rs1260326	C	T	0.048	0.008534	1.86e-08	0.65868	-0.763973	ferk	0.986527
X10832_24	B4GALT6	trans	18	28228636	rs1627066	T	C	0.0706	0.008714	5.4e-16	0.63432	2.83927	ferk	0.986527
X10832_24	B4GALT6	trans	18	28568564	rs17725891	T	A	0.0587	0.010317	1.27e-08	0.20743	0.894143	ferk	0.986527
X10832_24	B4GALT6	trans	18	29923157	rs17743573	C	T	0.0761	0.010603	7.11e-13	0.18966	1.9116	ferk	0.986527
X10832_24	B4GALT6	trans	8	126501177	rs2980858	C	T	0.0571	0.0086	3.14e-11	0.68034	0.986038	ferk	0.986527
X10832_24	B4GALT6	trans	3	12386337	rs4684847	T	C	0.0828	0.012511	3.64e-11	0.11896	1.79347	ferk	0.986527
X10833_64	HHIP	cis	4	145659064	rs11727676	C	T	0.2352	0.013296	5.05e-70	0.10368	-0.400151	ferk	1.01445
X10833_64	HHIP	cis	4	146164089	rs12504656	T	G	-0.0479	0.008647	3.03e-08	0.34338	0.547725	ferk	1.01445
X10833_64	HHIP	cis	4	145115195	rs71612492	T	C	-0.0515	0.008395	8.54e-10	0.39651	0.36526	ferk	1.01445
X10833_64	HHIP	trans	6	31326083	rs62396273	T	C	0.0733	0.012697	7.79e-09	0.11827	NA	ferk	1.01445
X10833_64	HHIP	trans	4	146173197	rs10013728	C	T	0.0475	0.008251	8.57e-09	0.48015	-0.251458	ferk	1.01445
X10833_64	HHIP	trans	4	144950786	rs115339319	C	G	0.0712	0.011135	1.61e-10	0.16427	0.405493	ferk	1.01445
X10833_64	HHIP	trans	16	57000938	rs118146573	A	G	-0.0741	0.011412	8.41e-11	0.15106	-1.24379	ferk	1.01445
X10833_64	HHIP	trans	2	136138627	rs3940549	G	A	0.0868	0.0141	7.66e-10	0.3236	-2.43939	pietz	1.03496
X10833_64	HHIP	trans	2	136784344	rs4954387	G	A	0.0919	0.015	8.27e-10	0.2746	-2.8541	pietz	1.03496
X10833_64	HHIP	trans	13	46563653	rs718530	C	T	0.0572	0.009325	8.55e-10	0.73958	0.423442	ferk	1.01445
X10833_64	HHIP	trans	19	45412079	rs7412	T	C	0.3404	0.017215	5.05e-87	0.05941	-1.29428	ferk	1.01445
X10833_64	HHIP	trans	2	219973745	rs77945941	C	G	-0.1172	0.013954	4.51e-17	0.09516	2.02072	ferk	1.01445
X10833_64	HHIP	trans	11	126234820	rs78689694	C	G	-0.079	0.01334	3.18e-09	0.10578	0.901594	ferk	1.01445
X10833_64	HHIP	trans	6	32634634	rs9274536	T	C	-0.0611	0.008095	4.41e-14	0.45423	1.39131	ferk	1.01445
X10851_77	EBI3	cis	19	4554886	rs10408176	C	T	0.1033	0.014044	1.91e-13	0.10311	1.81694	ferk	0.884222
X10851_77	EBI3	cis	19	4202429	rs112683852	T	C	0.2628	0.008554	1e-200	0.44394	0.10637	ferk	0.884222
X10851_77	EBI3	cis	19	4506296	rs11673381	G	A	0.0991	0.008639	1.83e-30	0.54704	2.95092	ferk	0.884222
X10851_77	EBI3	cis	19	3902722	rs2060247	G	C	-0.1107	0.012468	6.78e-19	0.85918	-2.91241	ferk	0.884222
X10851_77	EBI3	trans	19	4809608	rs10414939	C	A	-0.065	0.010593	8.45e-10	0.20918	-1.62992	ferk	0.884222
X10851_77	EBI3	trans	10	101841153	rs10883439	G	A	0.1605	0.012854	8.9e-36	0.91067	2.01508	ferk	0.884222
X10851_77	EBI3	trans	3	185822774	rs10937241	G	A	-0.075	0.009479	2.53e-15	0.82077	-1.24857	ferk	0.884222
X10851_77	EBI3	trans	3	194061826	rs11711157	T	C	-0.1131	0.008788	6.71e-38	0.22978	-2.41104	ferk	0.884222
X10851_77	EBI3	trans	2	134963862	rs1257169	A	C	-0.0493	0.007388	2.51e-11	0.53923	-0.0718874	ferk	0.884222
X10851_77	EBI3	trans	4	38892001	rs2002150	C	T	0.0812	0.007887	7.39e-25	0.32381	0.365998	ferk	0.884222
X10851_77	EBI3	trans	19	4889687	rs2602697	C	T	-0.0547	0.00984	2.72e-08	0.74069	-0.860584	ferk	0.884222
X10851_77	EBI3	trans	10	101799302	rs4486555	T	G	-0.158	0.007604	6.8e-96	0.37198	-0.548592	ferk	0.884222
X10851_77	EBI3	trans	17	26694861	rs704	A	G	-0.1078	0.007344	8.88e-49	0.50811	0.184297	ferk	0.884222
X10892_8	OSMR	cis	5	39126990	rs111452589	A	G	-0.125	0.0193	8.65e-11	0.1484	2.90117	pietz	0.994413
X10892_8	OSMR	trans	14	106514846	rs34155970	A	G	-0.0613	0.008306	1.58e-13	0.58678	NA	ferk	1.01627
X10892_8	OSMR	trans	6	31944593	rs550671	T	C	0.0796	0.011459	3.74e-12	0.14045	NA	ferk	1.01627
X10892_8	OSMR	trans	6	32602034	rs79428469	C	T	0.0515	0.008692	3.12e-09	0.2926	NA	ferk	1.01627
X10892_8	OSMR	trans	1	196894465	rs4044682	T	G	-0.0719	0.007969	1.84e-19	0.50609	-2.89604	ferk	1.01627
X10903_50	STX8	cis	17	9337245	rs11078801	C	G	0.0681	0.009708	2.31e-12	0.21153	0.298028	ferk	0.99718
X10903_50	STX8	trans	11	64936719	rs12292693	C	A	-0.0868	0.008984	4.4e-22	0.26371	-0.574648	ferk	0.99718
X10903_50	STX8	trans	3	56859297	rs13085861	C	T	0.0802	0.0128	4.3e-10	0.546	-2.95277	pietz	1.01548
X10903_50	STX8	trans	11	256976	rs741735	A	C	0.0489	0.008955	4.74e-08	0.26384	0.772765	ferk	0.99718
X10907_116	NTM	cis	11	131328584	rs10894397	G	A	-0.0648	0.009019	6.74e-13	0.3298	-1.71845	ferk	0.942913
X10907_116	NTM	cis	11	132181480	rs10894534	T	C	-0.0877	0.014565	1.73e-09	0.09452	-1.07659	ferk	0.942913
X10907_116	NTM	cis	11	131215076	rs11222580	A	C	0.0933	0.009336	1.63e-23	0.29119	2.57236	ferk	0.942913
X10907_116	NTM	cis	11	131186669	rs199575899	C	T	-0.2195	0.009764	6.57e-112	0.25037	-2.85068	ferk	0.942913
X10907_116	NTM	cis	11	131254314	rs73022108	G	A	0.095	0.014613	7.99e-11	0.09545	1.54941	ferk	0.942913
X10907_116	NTM	cis	11	131954227	rs7938091	G	A	-0.1137	0.008635	1.35e-39	0.56613	-2.95321	ferk	0.942913
X10907_116	NTM	trans	3	165697928	rs184012908	T	C	0.081	0.013226	9.11e-10	0.1166	NA	ferk	0.942913
X10907_116	NTM	trans	12	111865049	rs7310615	C	G	-0.0755	0.0123	8.57e-10	0.4696	NA	pietz	1.02305
X10907_116	NTM	trans	1	196664082	rs7546015	A	G	-0.0868	0.0123	1.56e-12	0.3914	NA	pietz	1.02305
X10907_116	NTM	trans	11	130609633	rs111285046	A	G	0.1315	0.016943	8.41e-15	0.06483	2.26775	ferk	0.942913
X10907_116	NTM	trans	2	27730940	rs1260326	C	T	0.0994	0.008823	1.95e-29	0.65868	0.491496	ferk	0.942913
X10907_116	NTM	trans	16	420907	rs540	C	T	-0.05	0.008583	5.69e-09	0.61869	-0.0530479	ferk	0.942913
X10907_116	NTM	trans	10	18248634	rs72784717	T	C	0.0882	0.010629	1.06e-16	0.19188	0.878756	ferk	0.942913
X10916_44	PLA2R1	cis	2	160680389	rs111899886	T	C	-0.2935	0.007812	1e-200	0.37759	-2.92698	ferk	1.16231
X10916_44	PLA2R1	cis	2	161208194	rs77439332	T	C	-0.3048	0.010853	1.48e-173	0.14409	-1.74705	ferk	1.16231
X10916_44	PLA2R1	trans	2	150824446	rs9678381	G	A	-0.0475	0.008279	9.63e-09	0.31582	NA	ferk	1.16231
X10916_44	PLA2R1	trans	2	157578732	rs13414176	T	C	-0.0424	0.007695	3.58e-08	0.50952	NA	ferk	1.16231
X10916_44	PLA2R1	trans	2	162747223	rs13021534	T	C	0.0645	0.007758	9.22e-17	0.56623	NA	ferk	1.16231
X10916_44	PLA2R1	trans	2	167061748	rs141108447	A	G	0.0868	0.013892	4.15e-10	0.08375	NA	ferk	1.16231
X10916_44	PLA2R1	trans	2	167563735	rs186958871	C	T	-0.0777	0.013321	5.45e-09	0.08903	NA	ferk	1.16231
X10916_44	PLA2R1	trans	1	196664082	rs7546015	A	G	-0.0798	0.0134	2.7e-09	0.3913	NA	pietz	1.00983
X10916_44	PLA2R1	trans	6	161092438	rs11751347	T	C	-0.0998	0.012532	1.67e-15	0.07953	-0.758324	ferk	1.16231
X10916_44	PLA2R1	trans	2	163964556	rs141343629	G	T	0.1468	0.013888	4.08e-26	0.08397	1.85045	ferk	1.16231
X10916_44	PLA2R1	trans	2	163881868	rs143108850	T	C	0.1457	0.013898	1.03e-25	0.08363	1.35569	ferk	1.16231
X10916_44	PLA2R1	trans	2	161628983	rs146071273	A	G	-0.2129	0.01297	1.49e-60	0.09593	-1.46838	ferk	1.16231
X10916_44	PLA2R1	trans	2	170457375	rs2353196	G	T	-0.0669	0.00902	1.2e-13	0.2403	-1.90976	ferk	1.16231
X10916_44	PLA2R1	trans	2	165637993	rs355899	A	C	-0.0422	0.007657	3.56e-08	0.46524	-0.417029	ferk	1.16231
X10916_44	PLA2R1	trans	2	172043195	rs4668371	A	T	-0.0613	0.009875	5.37e-10	0.18771	-1.00452	ferk	1.16231
X10916_44	PLA2R1	trans	2	154538216	rs62174285	A	G	-0.0609	0.009088	2.07e-11	0.2324	-1.68379	ferk	1.16231
X10916_44	PLA2R1	trans	15	91546936	rs6496748	G	A	0.0402	0.007065	1.27e-08	0.36687	-0.719548	ferk	1.16231
X10916_44	PLA2R1	trans	2	158995693	rs6710252	A	T	0.1533	0.015759	2.29e-22	0.06173	2.72114	ferk	1.16231
X10916_44	PLA2R1	trans	2	171024304	rs6724071	G	A	0.0565	0.010108	2.27e-08	0.17194	0.698591	ferk	1.16231
X10916_44	PLA2R1	trans	2	162278427	rs6729406	C	T	-0.1255	0.009895	7.29e-37	0.81659	-2.7667	ferk	1.16231
X10916_44	PLA2R1	trans	2	169634673	rs72881746	T	C	0.0881	0.015615	1.68e-08	0.06562	1.14042	ferk	1.16231
X10916_44	PLA2R1	trans	2	159585610	rs72935243	A	G	-0.081	0.008398	5.17e-22	0.30128	-2.53518	ferk	1.16231
X10916_44	PLA2R1	trans	2	160071154	rs731062	G	C	0.1354	0.009181	3.14e-49	0.21749	2.87581	ferk	1.16231
X10916_44	PLA2R1	trans	2	157097381	rs75388976	G	A	-0.1061	0.014655	4.49e-13	0.07156	-1.71057	ferk	1.16231
X10916_44	PLA2R1	trans	2	158342497	rs7597165	G	A	-0.0962	0.013953	5.4e-12	0.08384	-1.65728	ferk	1.16231
X10916_44	PLA2R1	trans	2	160251572	rs7609152	G	A	-0.2404	0.011934	3.07e-90	0.88414	-0.780047	ferk	1.16231
X10916_44	PLA2R1	trans	4	82284314	rs7656390	T	C	0.0481	0.007522	1.61e-10	0.29058	0.924729	ferk	1.16231
X10940_25	SRL	cis	16	4237142	rs7200091	C	T	-0.0928	0.010523	1.16e-18	0.81814	1.87962	ferk	1.00969
X10940_25	SRL	trans	1	196664082	rs7546015	A	G	-0.0991	0.0137	5.72e-13	0.3913	NA	pietz	1.02495
X10940_25	SRL	trans	10	124249235	rs2239586	T	C	-0.1416	0.012652	4.48e-29	0.12009	0.783137	ferk	1.00969
X10940_25	SRL	trans	10	124234988	rs2672589	A	G	-0.1057	0.008291	3.19e-37	0.58211	2.77419	ferk	1.00969
X10940_25	SRL	trans	6	29734098	rs2735046	A	G	-0.0778	0.0136	1.21e-08	0.3964	2.55815	pietz	1.02495
X10948_14	PLD3	cis	19	40805097	rs10415181	A	G	-0.1172	0.0172	1.06e-11	0.1575	NA	pietz	1.02923
X10948_14	PLD3	trans	1	198994619	rs6667939	T	C	-0.0786	0.0142	2.81e-08	0.7093	NA	pietz	1.02923
X10948_14	PLD3	trans	5	150809089	rs11738994	C	T	0.0599	0.008268	4.34e-13	0.63804	-1.94307	ferk	0.997977
X10948_14	PLD3	trans	11	1783757	rs55861089	G	A	0.1326	0.0213	4.41e-10	0.0977	-2.96457	pietz	1.02923
X10948_14	PLD3	trans	12	54692061	rs6580980	G	A	0.0728	0.0128	1.31e-08	0.5631	-2.18402	pietz	1.02923
X10948_14	PLD3	trans	8	106581528	rs6993770	T	A	-0.0664	0.009545	3.49e-12	0.22448	0.814436	ferk	0.997977
X10948_14	PLD3	trans	8	11694604	rs6995787	C	G	-0.1097	0.0157	2.75e-12	0.2	2.84819	pietz	1.02923
X10974_20	SPINK7	cis	5	147706730	rs6580543	T	G	0.1261	0.009507	3.77e-40	0.25056	-2.00132	ferk	1.0062
X10974_20	SPINK7	trans	1	196890356	rs28851312	G	T	-0.0668	0.00852	4.48e-15	0.51966	NA	ferk	1.0062
X10974_20	SPINK7	trans	6	31944320	rs547921	G	A	0.0658	0.011859	2.88e-08	0.13943	NA	ferk	1.0062
X10974_20	SPINK7	trans	12	6629359	rs56216299	A	T	-0.0805	0.014	9.19e-09	0.6957	NA	pietz	1.02353
X10974_20	SPINK7	trans	9	33437282	rs10971512	A	C	0.1274	0.010934	2.25e-31	0.17277	0.328849	ferk	1.0062
X10974_20	SPINK7	trans	3	165461835	rs1619994	G	A	0.0521	0.009178	1.37e-08	0.2807	1.26774	ferk	1.0062
X10974_20	SPINK7	trans	11	61603237	rs2727270	T	C	-0.0619	0.011104	2.48e-08	0.16553	-0.0381706	ferk	1.0062
X10974_20	SPINK7	trans	16	20367550	rs28688991	T	C	-0.0639	0.01027	4.91e-10	0.20594	-0.725841	ferk	1.0062
X10974_20	SPINK7	trans	2	72263225	rs34155263	T	C	-0.0464	0.008427	3.66e-08	0.4112	0.136288	ferk	1.0062
X10974_20	SPINK7	trans	14	23750078	rs34529371	A	G	-0.0639	0.011221	1.24e-08	0.15843	-0.256651	ferk	1.0062
X10977_55	UCMA	cis	10	13276368	rs2399954	A	G	-0.4568	0.014455	1e-200	0.08795	-0.402632	ferk	0.970389
X10977_55	UCMA	cis	10	13208474	rs35901227	A	G	0.083	0.008225	6.04e-24	0.48356	0.0182815	ferk	0.970389
X10977_55	UCMA	cis	10	13306173	rs7092925	C	T	-0.1976	0.012507	3.17e-56	0.12274	-1.51753	ferk	0.970389
X10977_55	UCMA	trans	1	196661505	rs10922094	C	G	0.0963	0.0138	2.78e-12	0.6087	NA	pietz	1.02971
X10977_55	UCMA	trans	11	44232435	rs4755234	C	T	0.0529	0.008695	1.17e-09	0.67681	-1.11006	ferk	0.970389
X10977_55	UCMA	trans	11	44370140	rs6485513	T	C	-0.0475	0.008308	1.08e-08	0.59121	0.175694	ferk	0.970389
X10977_55	UCMA	trans	11	66226524	rs71457724	A	G	-0.1066	0.016844	2.47e-10	0.06216	-0.863306	ferk	0.970389
X10977_55	UCMA	trans	11	67024534	rs7952436	T	C	-0.1028	0.014831	4.16e-12	0.08078	0.944098	ferk	0.970389
X10977_55	UCMA	trans	12	85724305	rs7971039	A	G	0.0689	0.008685	2.13e-15	0.32997	0.0927728	ferk	0.970389
X11098_1	PDXK	cis	21	45252838	rs2838416	C	T	-0.0937	0.0138	9.89e-12	0.3857	2.96564	pietz	1.02828
X11098_1	PDXK	cis	21	45147119	rs78712622	G	T	-0.2013	0.0223	1.99e-19	0.102	2.58932	pietz	1.02828
X11098_1	PDXK	trans	3	165481418	rs73165060	A	C	-0.1198	0.0166	5.56e-13	0.2053	NA	pietz	1.02828
X11098_1	PDXK	trans	1	196661505	rs10922094	C	G	0.1134	0.0138	1.71e-16	0.6087	NA	pietz	1.02828
X11098_1	PDXK	trans	5	43160167	rs10057588	A	G	0.0617	0.008409	2.18e-13	0.64577	-1.21736	ferk	1.00806
X11102_22	REG4	cis	1	120347632	rs2031401	T	C	0.0888	0.012864	5.08e-12	0.88408	0.0822116	ferk	1.01116
X11102_22	REG4	cis	1	120378678	rs3009182	T	C	-0.1428	0.00999	2.38e-46	0.77884	-2.51359	ferk	1.01116
X11102_22	REG4	trans	11	6273744	rs10500661	C	T	0.0544	0.009844	3.28e-08	0.22999	-0.349743	ferk	1.01116
X11102_22	REG4	trans	8	8361723	rs35144760	G	A	0.0468	0.008525	4.03e-08	0.37648	1.04043	ferk	1.01116
X11102_22	REG4	trans	17	9776719	rs73257187	C	T	0.0829	0.014	3.15e-09	0.3105	-2.23624	pietz	1.03162
X11102_22	REG4	trans	11	2225023	rs7480143	T	C	0.0953	0.0131	3.47e-13	0.11386	1.9608	ferk	1.01116
X11103_24	HSPB1	cis	7	75440267	rs28526351	T	C	0.053	0.008732	1.28e-09	0.32662	0.401055	ferk	1.01226
X11103_24	HSPB1	cis	7	75499567	rs60950650	T	G	0.133	0.013117	3.7e-24	0.10985	1.64821	ferk	1.01226
X11103_24	HSPB1	cis	7	75924799	rs74302344	C	T	0.2207	0.010871	1.25e-91	0.16952	-2.86595	ferk	1.01226
X11103_24	HSPB1	cis	7	76430869	rs77519280	C	G	0.1293	0.014155	6.57e-20	0.09231	-0.477453	ferk	1.01226
X11103_24	HSPB1	trans	7	72009028	rs10248979	C	T	-0.0848	0.014638	6.9e-09	0.91342	NA	ferk	1.01226
X11103_24	HSPB1	trans	7	75145495	rs794377	A	G	-0.0527	0.008565	7.6e-10	0.35385	NA	ferk	1.01226
X11103_24	HSPB1	trans	7	77089971	rs1029546	G	A	0.0633	0.008208	1.24e-14	0.46046	1.19011	ferk	1.01226
X11103_24	HSPB1	trans	11	208235	rs11606393	A	G	0.0583	0.009391	5.37e-10	0.2405	0.169452	ferk	1.01226
X11103_24	HSPB1	trans	7	76922754	rs11981788	C	A	-0.1166	0.010405	3.83e-29	0.19172	-0.468498	ferk	1.01226
X11103_24	HSPB1	trans	7	73073574	rs149615831	C	T	0.0489	0.008662	1.65e-08	0.32989	1.2441	ferk	1.01226
X11103_24	HSPB1	trans	7	76451625	rs38583	A	G	-0.0956	0.008361	2.83e-30	0.39166	-0.564366	ferk	1.01226
X11103_24	HSPB1	trans	7	106317657	rs78005539	G	A	-0.0543	0.008265	5.04e-11	0.41788	0.164255	ferk	1.01226
X11103_24	HSPB1	trans	7	75405716	rs78154784	C	G	0.0881	0.008976	9.66e-23	0.29576	0.719935	ferk	1.01226
X11103_24	HSPB1	trans	7	77606383	rs848459	C	T	0.0667	0.010903	9.5e-10	0.82882	1.28015	ferk	1.01226
X11103_24	HSPB1	trans	6	122650534	rs9401508	T	C	0.1059	0.0137	1.27e-14	0.3649	-2.90279	pietz	1.00795
X11104_13	CHI3L1	cis	1	203112483	rs10158980	T	C	0.6645	0.0188	1e-200	0.1332	1.74661	pietz	0.996273
X11104_13	CHI3L1	cis	1	203288427	rs12240123	C	G	-0.1708	0.015941	8.73e-27	0.89834	1.72758	ferk	0.708769
X11104_13	CHI3L1	cis	1	203366357	rs12738866	G	T	0.1073	0.010436	8.5e-25	0.68453	2.28858	ferk	0.708769
X11104_13	CHI3L1	cis	1	203189634	rs2486959	G	A	0.4023	0.012605	1e-200	0.17123	-1.30956	ferk	0.708769
X11104_13	CHI3L1	cis	1	202747353	rs72750691	G	C	-0.1149	0.016345	2.07e-12	0.09522	-1.96493	ferk	0.708769
X11104_13	CHI3L1	cis	1	202997373	rs882489	C	T	0.1061	0.012511	2.25e-17	0.81382	2.48725	ferk	0.708769
X11104_13	CHI3L1	trans	1	203997926	rs10900541	A	G	0.0731	0.011254	8.29e-11	0.75056	1.83725	ferk	0.708769
X11104_13	CHI3L1	trans	1	202576631	rs116458767	A	G	0.1737	0.019997	3.75e-18	0.06545	2.42905	ferk	0.708769
X11104_13	CHI3L1	trans	1	201458214	rs12134525	T	C	0.1074	0.01959	4.19e-08	0.06544	1.337	ferk	0.708769
X11104_13	CHI3L1	trans	1	200065713	rs2257002	C	A	0.0707	0.012967	4.98e-08	0.83167	1.41139	ferk	0.708769
X11104_13	CHI3L1	trans	8	126482077	rs2954021	G	A	-0.0638	0.007904	6.95e-16	0.54219	-0.453859	ferk	0.708769
X11104_13	CHI3L1	trans	1	195348684	rs80308865	T	C	-0.1461	0.019076	1.88e-14	0.07119	-1.8236	ferk	0.708769
X11109_56	SVEP1	cis	9	113067753	rs12341362	A	G	-0.1216	0.013268	4.95e-20	0.11029	-2.50999	ferk	0.968245
X11109_56	SVEP1	cis	9	113160210	rs12682707	G	T	0.2794	0.012027	2.19e-119	0.14018	-2.6404	ferk	0.968245
X11109_56	SVEP1	cis	9	112871727	rs2093670	T	C	0.1327	0.013178	7.53e-24	0.11628	2.98514	ferk	0.968245
X11109_56	SVEP1	cis	9	113551669	rs2846453	T	C	0.0707	0.008897	1.92e-15	0.66567	1.96288	ferk	0.968245
X11109_56	SVEP1	cis	9	113645403	rs555000	A	T	0.1133	0.011981	3.19e-21	0.14295	2.42763	ferk	0.968245
X11109_56	SVEP1	trans	1	155027763	rs10158328	G	A	0.0929	0.008494	7.64e-28	0.59284	-0.800489	ferk	0.968245
X11109_56	SVEP1	trans	9	112580836	rs12337329	C	A	-0.0789	0.012926	1.03e-09	0.11968	-1.33423	ferk	0.968245
X11109_56	SVEP1	trans	7	103599744	rs12666169	T	C	-0.0829	0.012246	1.29e-11	0.12788	-0.349198	ferk	0.968245
X11109_56	SVEP1	trans	9	113853450	rs13300887	C	T	0.1797	0.017875	8.89e-24	0.05972	0.727567	ferk	0.968245
X11109_56	SVEP1	trans	1	156984039	rs1763908	G	T	-0.1092	0.009577	4.06e-30	0.74949	0.395202	ferk	0.968245
X11109_56	SVEP1	trans	17	7080316	rs55714927	T	C	0.0573	0.010162	1.72e-08	0.21166	1.0852	ferk	0.968245
X11109_56	SVEP1	trans	1	156869432	rs56106044	G	A	0.2467	0.013409	1.36e-75	0.10648	1.05599	ferk	0.968245
X11109_56	SVEP1	trans	9	136144308	rs576123	T	C	-0.0975	0.0136	8.11e-13	0.6648	1.73461	pietz	1.02543
X11109_56	SVEP1	trans	1	155668700	rs71628683	A	G	0.1158	0.018	1.18e-10	0.1539	-2.95184	pietz	1.02543
X11109_56	SVEP1	trans	9	114794964	rs72762028	G	A	0.1233	0.013608	1.3e-19	0.11028	2.51262	ferk	0.968245
X11109_56	SVEP1	trans	11	126234820	rs78689694	C	G	-0.0832	0.013462	6.39e-10	0.10578	-0.665268	ferk	0.968245
X11109_56	SVEP1	trans	11	10323828	rs7935242	T	C	-0.0494	0.008257	2.19e-09	0.46812	0.411327	ferk	0.968245
X11109_56	SVEP1	trans	16	4015729	rs879620	T	C	0.05	0.008615	6.47e-09	0.64095	0.508365	ferk	0.968245
X11140_56	COL1A1	cis	17	48348137	rs36003938	C	G	0.133	0.0238	2.25e-08	0.909	NA	pietz	1.03019
X11140_56	COL1A1	cis	17	48174437	rs7216539	C	T	0.1335	0.014928	3.79e-19	0.91287	1.14745	ferk	1.00014
X11140_56	COL1A1	cis	17	48168421	rs7217683	T	C	0.0483	0.008655	2.4e-08	0.61275	0.0732854	ferk	1.00014
X11140_56	COL1A1	trans	8	119963547	rs10955915	G	A	0.0543	0.008327	7e-11	0.52	-1.33657	ferk	1.00014
X11140_56	COL1A1	trans	4	38393275	rs11726170	T	C	0.0729	0.012273	2.85e-09	0.13062	-0.346171	ferk	1.00014
X11140_56	COL1A1	trans	17	60637258	rs146385050	A	C	0.248	0.010457	2.44e-124	0.20263	-1.73156	ferk	1.00014
X11140_56	COL1A1	trans	17	59687975	rs17610627	G	C	0.0503	0.008859	1.36e-08	0.34626	1.35118	ferk	1.00014
X11140_56	COL1A1	trans	1	114377568	rs2476601	G	A	0.0746	0.012305	1.34e-09	0.8668	0.956601	ferk	1.00014
X11140_56	COL1A1	trans	17	926740	rs2663343	A	G	0.0601	0.009033	2.87e-11	0.31972	-0.909318	ferk	1.00014
X11140_56	COL1A1	trans	17	60753904	rs4968617	C	A	0.0908	0.008793	5.36e-25	0.35264	1.77213	ferk	1.00014
X11140_56	COL1A1	trans	12	26426671	rs9300169	G	A	-0.0995	0.0152	6.46e-11	0.7341	2.79647	pietz	1.03019
X11140_56	COL1A1	trans	13	42952145	rs9594738	T	C	0.1011	0.008404	2.48e-33	0.5644	-2.88012	ferk	1.00014
X11142_11	ANGPTL1	cis	1	178554333	rs1075804	C	T	0.2624	0.008372	1e-200	0.62917	-2.97484	ferk	1.01211
X11142_11	ANGPTL1	cis	1	178920026	rs12138385	A	G	-0.143	0.012816	6.57e-29	0.11655	1.33959	ferk	1.01211
X11142_11	ANGPTL1	trans	1	179420113	rs6661077	G	C	-0.067	0.010736	4.36e-10	0.82306	NA	ferk	1.01211
X11142_11	ANGPTL1	trans	12	121423386	rs11065385	G	A	0.0834	0.0142	4.51e-09	0.6879	-2.68443	pietz	1.03592
X11142_11	ANGPTL1	trans	1	177821178	rs116616476	T	G	0.304	0.016262	5.59e-78	0.06628	2.53523	ferk	1.01211
X11142_11	ANGPTL1	trans	1	180039613	rs116675675	G	A	0.1176	0.019263	1.03e-09	0.04699	0.698223	ferk	1.01211
X11142_11	ANGPTL1	trans	17	45732774	rs11871606	A	C	0.0753	0.0131	9.37e-09	0.5163	-2.56451	pietz	1.03592
X11142_11	ANGPTL1	trans	1	178077995	rs12738016	T	C	-0.1215	0.012653	7.82e-22	0.1167	0	ferk	1.01211
X11142_11	ANGPTL1	trans	3	58228628	rs4681671	T	G	-0.0449	0.008084	2.79e-08	0.49918	-0.94323	ferk	1.01211
X11143_32	OLFM3	cis	1	102411432	rs5007370	A	G	0.1122	0.0141	1.44e-15	0.6048	NA	pietz	1.00795
X11143_32	OLFM3	cis	1	102666556	rs72733697	T	C	0.1648	0.0161	1.02e-24	0.7687	NA	pietz	1.00795
X11143_32	OLFM3	trans	1	198994619	rs6667939	T	C	0.1047	0.0153	7.05e-12	0.7093	NA	pietz	1.00795
X11143_32	OLFM3	trans	1	197158599	rs10922178	T	C	0.0533	0.008612	6.06e-10	0.31767	1.37936	ferk	1.01094
X11143_32	OLFM3	trans	7	106328134	rs342221	T	G	-0.0856	0.0138	5.8e-10	0.4363	2.98652	pietz	1.00795
X11143_32	OLFM3	trans	6	31932177	rs444921	T	C	0.0814	0.011515	1.56e-12	0.13897	-0.665466	ferk	1.01094
X11143_32	OLFM3	trans	1	196646261	rs572515	G	A	-0.1031	0.008172	1.71e-36	0.6027	-1.49419	ferk	1.01094
X11143_32	OLFM3	trans	12	7176618	rs7963015	A	G	-0.0963	0.0176	4.54e-08	0.2109	2.99843	pietz	1.00795
X11145_72	KIAA1549L	cis	11	33166240	rs10836027	G	T	0.086	0.00861	1.71e-23	0.6647	1.26846	ferk	0.983357
X11145_72	KIAA1549L	cis	11	33315525	rs266465	C	G	0.0992	0.00893	1.14e-28	0.70525	0.433223	ferk	0.983357
X11145_72	KIAA1549L	cis	11	33842400	rs35495802	C	G	-0.0602	0.008574	2.2e-12	0.3407	-0.953613	ferk	0.983357
X11145_72	KIAA1549L	cis	11	33670718	rs4755795	A	G	-0.0895	0.008837	4.17e-24	0.2964	-0.137176	ferk	0.983357
X11145_72	KIAA1549L	trans	1	196890356	rs28851312	G	T	-0.0544	0.008338	6.82e-11	0.51966	NA	ferk	0.983357
X11145_72	KIAA1549L	trans	17	7079593	rs111072793	A	C	0.0573	0.009897	7.05e-09	0.21456	-0.358124	ferk	0.983357
X11145_72	KIAA1549L	trans	11	33056792	rs12363978	G	A	-0.0619	0.01046	3.26e-09	0.18419	0.667674	ferk	0.983357
X11145_72	KIAA1549L	trans	9	136155000	rs635634	C	T	0.1539	0.0169	7.82e-20	0.8002	-2.21988	pietz	1.01218
X11152_46	KLK13	cis	19	51539418	rs3760741	A	G	-0.3254	0.008801	1e-200	0.47627	-0.709675	ferk	0.909948
X11152_46	KLK13	cis	19	51574472	rs7253169	A	G	0.1936	0.013002	3.82e-50	0.13627	-0.9126	ferk	0.909948
X11152_46	KLK13	trans	1	196664082	rs7546015	A	G	-0.0774	0.0135	8.77e-09	0.3913	NA	pietz	1.03066
X11152_46	KLK13	trans	12	624177	rs12368376	G	C	-0.0686	0.011082	6.01e-10	0.19318	-1.39738	ferk	0.909948
X11152_46	KLK13	trans	2	107355248	rs1448118	A	G	0.0657	0.00884	1.07e-13	0.43988	2.31687	ferk	0.909948
X11152_46	KLK13	trans	6	2245345	rs2479016	G	A	-0.0572	0.00928	7.09e-10	0.33808	-0.680996	ferk	0.909948
X11152_46	KLK13	trans	19	5841356	rs3760775	T	G	0.1293	0.018358	1.88e-12	0.06227	0.111956	ferk	0.909948
X11152_46	KLK13	trans	18	45564962	rs4072059	C	G	0.0713	0.012845	2.84e-08	0.13624	0.653113	ferk	0.909948
X11152_46	KLK13	trans	14	95033595	rs5511	T	A	0.1177	0.010293	2.79e-30	0.24419	0.0941962	ferk	0.909948
X11152_46	KLK13	trans	17	7080316	rs55714927	T	C	0.0798	0.010804	1.52e-13	0.21166	1.39821	ferk	0.909948
X11152_46	KLK13	trans	19	49206674	rs601338	A	G	-0.0859	0.009186	8.7e-21	0.60561	-1.18783	ferk	0.909948
X11161_5	SPG20	cis	13	36919518	rs41306019	C	T	-0.0606	0.010241	3.27e-09	0.19226	-0.801841	ferk	1.00833
X11161_5	SPG20	trans	12	54712308	rs10876550	A	G	0.0503	0.008153	6.86e-10	0.56301	1.10561	ferk	1.00833
X11161_5	SPG20	trans	9	99279162	rs11790862	A	C	0.0968	0.0169	1.02e-08	0.1748	-2.79592	pietz	1.01595
X11161_5	SPG20	trans	3	56849749	rs1354034	C	T	0.0694	0.0127	4.12e-08	0.6004	-2.30017	pietz	1.01595
X11161_5	SPG20	trans	1	12042506	rs4845891	C	T	0.0822	0.0125	5.43e-11	0.4626	-2.29221	pietz	1.01595
X11161_5	SPG20	trans	11	198986	rs4980320	C	T	0.0518	0.008083	1.47e-10	0.46986	1.42954	ferk	1.00833
X11161_5	SPG20	trans	8	106581528	rs6993770	T	A	-0.0644	0.009693	3.05e-11	0.22448	-1.65441	ferk	1.00833
X11177_16	KRT5	cis	12	52751660	rs10506306	C	G	-0.0585	0.010687	4.41e-08	0.16797	-0.71317	ferk	0.999277
X11177_16	KRT5	cis	12	52913517	rs638907	A	G	-0.1557	0.009427	2.8e-61	0.23118	0.263413	ferk	0.999277
X11177_16	KRT5	trans	1	196890356	rs28851312	G	T	-0.0454	0.00827	4.03e-08	0.51966	NA	ferk	0.999277
X11177_16	KRT5	trans	6	33540209	rs210134	G	A	-0.0926	0.0143	9.92e-11	0.7003	2.4757	pietz	1.02021
X11177_16	KRT5	trans	1	150564476	rs6698495	C	T	-0.0571	0.008082	1.61e-12	0.56009	-1.48774	ferk	0.999277
X11177_16	KRT5	trans	18	57568693	rs7240884	G	A	0.0754	0.008084	1.09e-20	0.43472	-0.658162	ferk	0.999277
X11177_16	KRT5	trans	1	150717843	rs72704612	G	A	0.1103	0.015051	2.33e-13	0.07461	-1.46415	ferk	0.999277
X11177_16	KRT5	trans	14	94827653	rs72706230	A	C	0.1853	0.019473	1.81e-21	0.04535	1.62445	ferk	0.999277
X11178_21	SVEP1	cis	9	113257175	rs10980410	C	G	-0.0924	0.010086	5.11e-20	0.22822	-1.7196	ferk	0.966628
X11178_21	SVEP1	cis	9	112914350	rs113856852	G	C	0.0778	0.0093	6e-17	0.28236	1.86768	ferk	0.966628
X11178_21	SVEP1	cis	9	113160210	rs12682707	G	T	0.2881	0.011996	1.85e-127	0.14018	-1.89581	ferk	0.966628
X11178_21	SVEP1	cis	9	113623695	rs12684358	A	G	0.111	0.011712	2.62e-21	0.15247	2.26151	ferk	0.966628
X11178_21	SVEP1	trans	1	155027763	rs10158328	G	A	0.0952	0.008474	2.76e-29	0.59284	-1.40138	ferk	0.966628
X11178_21	SVEP1	trans	1	155790989	rs12725937	A	G	0.1282	0.0219	4.44e-09	0.1036	-2.8339	pietz	1.02353
X11178_21	SVEP1	trans	9	113853450	rs13300887	C	T	0.1844	0.017835	4.67e-25	0.05972	0.741723	ferk	0.966628
X11178_21	SVEP1	trans	1	156984039	rs1763908	G	T	-0.1161	0.009556	5.76e-34	0.74949	0.796466	ferk	0.966628
X11178_21	SVEP1	trans	11	10369340	rs2923099	A	C	-0.0513	0.008331	7.37e-10	0.41083	1.19165	ferk	0.966628
X11178_21	SVEP1	trans	1	156869432	rs56106044	G	A	0.2544	0.013376	1.18e-80	0.10648	1.12458	ferk	0.966628
X11178_21	SVEP1	trans	9	136144308	rs576123	T	C	-0.1036	0.0136	2.32e-14	0.6648	2.08425	pietz	1.02353
X11178_21	SVEP1	trans	9	114794964	rs72762028	G	A	0.1074	0.013585	2.67e-15	0.11028	2.27542	ferk	0.966628
X11178_21	SVEP1	trans	7	103591579	rs74617664	C	T	-0.0919	0.015012	9.26e-10	0.08119	0.861876	ferk	0.966628
X11178_21	SVEP1	trans	11	126233669	rs7952602	C	G	-0.0723	0.013175	4.08e-08	0.10953	-0.501708	ferk	0.966628
X11178_21	SVEP1	trans	16	4015729	rs879620	T	C	0.0484	0.008597	1.8e-08	0.64095	0.205884	ferk	0.966628
X11187_11	CLEC12A	cis	12	10159392	rs10400513	T	C	1.0301	0.0098	1e-200	0.3699	-2.93732	pietz	1.01077
X11187_11	CLEC12A	cis	12	9610797	rs10466817	G	A	-0.1229	0.00887	1.18e-43	0.33219	-0.307722	ferk	0.959844
X11187_11	CLEC12A	cis	12	10352562	rs11053673	T	C	0.1173	0.008313	3.24e-45	0.48542	2.47666	ferk	0.959844
X11187_11	CLEC12A	cis	12	10163583	rs590429	G	A	-0.5187	0.015361	1e-200	0.07373	-0.695323	ferk	0.959844
X11187_11	CLEC12A	cis	12	10502473	rs71450039	A	G	0.0648	0.010602	9.82e-10	0.18703	-0.513757	ferk	0.959844
X11187_11	CLEC12A	cis	12	10380431	rs7966224	G	T	-0.1677	0.01656	4.21e-24	0.06851	-2.98394	ferk	0.959844
X11187_11	CLEC12A	trans	12	7145347	rs12579776	A	G	0.0957	0.013864	5.1e-12	0.10149	NA	ferk	0.959844
X11187_11	CLEC12A	trans	12	8163039	rs7138450	G	A	-0.0591	0.00843	2.37e-12	0.54379	NA	ferk	0.959844
X11187_11	CLEC12A	trans	6	31312721	rs4349860	T	C	0.0524	0.007846	2.41e-11	0.79317	NA	ferk	0.959844
X11187_11	CLEC12A	trans	12	11324344	rs1047709	T	C	0.0904	0.008465	1.28e-26	0.59605	2.08641	ferk	0.959844
X11187_11	CLEC12A	trans	12	8840919	rs10842108	G	A	-0.1008	0.01024	7.29e-23	0.20743	-2.32212	ferk	0.959844
X11187_11	CLEC12A	trans	12	9398365	rs11049773	A	C	0.1157	0.008313	4.96e-44	0.52587	2.51123	ferk	0.959844
X11187_11	CLEC12A	trans	12	8116164	rs11614817	C	T	0.0743	0.01295	9.61e-09	0.11529	1.17135	ferk	0.959844
X11187_11	CLEC12A	trans	12	7863084	rs11614860	T	C	-0.0648	0.009914	6.32e-11	0.22951	-1.78251	ferk	0.959844
X11187_11	CLEC12A	trans	2	62530980	rs11888817	C	T	0.0521	0.006754	1.22e-14	0.67123	0.722777	ferk	0.959844
X11187_11	CLEC12A	trans	12	9016665	rs17802489	C	G	0.0866	0.012466	3.74e-12	0.12876	1.65364	ferk	0.959844
X11187_11	CLEC12A	trans	12	10817943	rs17809746	A	G	-0.1615	0.016587	2.1e-22	0.06906	-2.94265	ferk	0.959844
X11187_11	CLEC12A	trans	3	98697389	rs2062059	G	A	-0.0746	0.006404	2.32e-31	0.45355	0.191763	ferk	0.959844
X11187_11	CLEC12A	trans	6	96083870	rs4455675	C	T	-0.0542	0.009883	4.15e-08	0.88262	0.132309	ferk	0.959844
X11187_11	CLEC12A	trans	12	10747001	rs4763200	T	G	-0.0983	0.011173	1.39e-18	0.16801	-2.9265	ferk	0.959844
X11187_11	CLEC12A	trans	12	12446933	rs4763797	A	G	0.0487	0.008544	1.2e-08	0.60082	0.306449	ferk	0.959844
X11187_11	CLEC12A	trans	12	12560855	rs7300150	T	G	0.0566	0.009891	1.05e-08	0.23025	1.33043	ferk	0.959844
X11187_11	CLEC12A	trans	12	10937355	rs73046574	G	A	0.0658	0.011717	1.96e-08	0.15399	1.07968	ferk	0.959844
X11187_11	CLEC12A	trans	12	9059090	rs7306169	G	T	-0.0638	0.010877	4.47e-09	0.18093	-0.830088	ferk	0.959844
X11187_11	CLEC12A	trans	12	9536682	rs76579051	A	G	0.2241	0.013369	4.55e-63	0.10844	0.648135	ferk	0.959844
X11187_11	CLEC12A	trans	12	14730966	rs78973331	A	T	-0.0565	0.01035	4.8e-08	0.19856	-0.245958	ferk	0.959844
X11187_11	CLEC12A	trans	6	32561656	rs9270599	A	G	0.0354	0.006426	3.61e-08	0.57043	0.370026	ferk	0.959844
X11187_11	CLEC12A	trans	12	11991667	rs928939	A	G	0.0778	0.012968	1.98e-09	0.11679	1.28245	ferk	0.959844
X11192_168	TINAGL1	cis	1	32026545	rs4949445	A	G	-0.0934	0.008331	3.59e-29	0.52411	-2.84189	ferk	1.00344
X11192_168	TINAGL1	cis	1	32061693	rs72662960	A	G	0.0857	0.014709	5.67e-09	0.0882	1.09164	ferk	1.00344
X11192_168	TINAGL1	trans	1	196661505	rs10922094	C	G	0.0855	0.0134	1.58e-10	0.6087	NA	pietz	1.02021
X11192_168	TINAGL1	trans	1	22314476	rs10917102	C	T	-0.104	0.012715	2.86e-16	0.88114	-0.875786	ferk	1.00344
X11192_168	TINAGL1	trans	2	27730940	rs1260326	C	T	0.0755	0.008822	1.15e-17	0.65868	-1.13409	ferk	1.00344
X11192_168	TINAGL1	trans	1	22185818	rs12754971	G	A	0.153	0.017441	1.75e-18	0.0607	1.52064	ferk	1.00344
X11192_168	TINAGL1	trans	15	101908730	rs1542806	G	A	-0.0893	0.010828	1.62e-16	0.82072	-0.484708	ferk	1.00344
X11192_168	TINAGL1	trans	4	3449652	rs16844401	A	G	-0.1423	0.0259	4.06e-08	0.0702	2.95612	pietz	1.02021
X11192_168	TINAGL1	trans	15	102005772	rs28529205	A	C	0.1172	0.012181	6.48e-22	0.13582	1.74873	ferk	1.00344
X11192_168	TINAGL1	trans	13	110919205	rs595325	A	C	0.0769	0.010176	4.13e-14	0.78739	0.35991	ferk	1.00344
X11192_168	TINAGL1	trans	20	60946189	rs6061230	T	A	-0.0829	0.008888	1.09e-20	0.33635	-1.21222	ferk	1.00344
X11192_168	TINAGL1	trans	13	110877046	rs630943	G	A	-0.0558	0.009179	1.21e-09	0.71401	-1.3525	ferk	1.00344
X11192_168	TINAGL1	trans	17	26733698	rs7212349	C	T	0.0496	0.008463	4.61e-09	0.58781	1.00765	ferk	1.00344
X11196_31	COL6A3	cis	2	238243292	rs1131296	A	G	-0.1062	0.0142	8.86e-14	0.3943	2.75715	pietz	1.04553
X11196_31	COL6A3	trans	7	7284546	rs10251492	A	G	0.081	0.0139	5.38e-09	0.6362	-2.33022	pietz	1.04553
X11196_31	COL6A3	trans	1	196672385	rs203688	A	G	-0.0766	0.008375	5.89e-20	0.60039	-1.02601	ferk	1.00852
X11196_31	COL6A3	trans	21	47549613	rs3088026	T	C	-0.0811	0.01419	1.1e-08	0.09272	-0.105311	ferk	1.00852
X11208_15	NAGPA	cis	16	5056498	rs2908671	G	C	0.1091	0.011985	8.77e-20	0.14338	1.91861	ferk	0.993981
X11208_15	NAGPA	cis	16	5091939	rs9939871	T	A	0.1814	0.008857	3.16e-93	0.35445	1.86001	ferk	0.993981
X11208_15	NAGPA	trans	1	196664082	rs7546015	A	G	-0.0964	0.0131	1.93e-13	0.3914	NA	pietz	1.0136
X11208_15	NAGPA	trans	9	139103955	rs7040556	A	G	-0.0526	0.008752	1.86e-09	0.34825	0.0121135	ferk	0.993981
X11208_15	NAGPA	trans	11	126248207	rs73021415	T	C	-0.0963	0.01761	4.54e-08	0.05905	-0.383777	ferk	0.993981
X11208_15	NAGPA	trans	9	136132754	rs8176722	A	C	0.0847	0.014588	6.4e-09	0.0884	1.21907	ferk	0.993981
X11211_7	TBCE	cis	1	235586613	rs903347	T	C	-0.1006	0.008345	1.81e-33	0.61337	2.60351	ferk	1.01067
X11211_7	TBCE	trans	12	54712308	rs10876550	A	G	0.0508	0.008228	6.66e-10	0.56301	1.04571	ferk	1.01067
X11211_7	TBCE	trans	3	56849749	rs1354034	C	T	0.1148	0.013	1.09e-18	0.6003	-2.87812	pietz	1.02163
X11211_7	TBCE	trans	11	198986	rs4980320	C	T	0.0528	0.008148	9.17e-11	0.46986	1.55125	ferk	1.01067
X11211_7	TBCE	trans	2	220070597	rs6744146	A	T	0.161	0.0217	1.26e-13	0.9048	-2.88833	pietz	1.02163
X11212_7	TXNDC5	cis	6	7881931	rs1043784	C	T	-0.1949	0.013075	3e-50	0.10918	1.3065	ferk	1.00591
X11212_7	TXNDC5	cis	6	7820669	rs11964227	A	G	0.0534	0.008292	1.19e-10	0.42479	1.28566	ferk	1.00591
X11212_7	TXNDC5	trans	3	56920880	rs950155	C	G	0.0718	0.0127	1.39e-08	0.4296	NA	pietz	1.01501
X11212_7	TXNDC5	trans	7	150931805	rs111632177	A	G	0.0918	0.011433	9.77e-16	0.14951	0.723297	ferk	1.00591
X11212_7	TXNDC5	trans	17	80348938	rs11546697	G	A	0.128	0.008581	2.57e-50	0.35344	2.99162	ferk	1.00591
X11212_7	TXNDC5	trans	7	6502367	rs6796	C	T	0.0557	0.009576	6.01e-09	0.23682	0.499705	ferk	1.00591
X11212_7	TXNDC5	trans	17	7434239	rs8078222	C	T	-0.0719	0.011276	1.81e-10	0.8413	-1.03634	ferk	1.00591
X11219_95	FGFBP3	cis	10	93368721	rs10786004	C	G	0.054	0.008343	9.66e-11	0.6288	-2.05227	ferk	1.00648
X11219_95	FGFBP3	cis	10	93676094	rs7917450	A	T	-0.219	0.01138	1.58e-82	0.1453	1.47565	ferk	1.00648
X11219_95	FGFBP3	trans	1	196664082	rs7546015	A	G	-0.0983	0.0136	5.31e-13	0.3913	NA	pietz	1.01926
X11219_95	FGFBP3	trans	10	101760700	rs11190359	A	G	-0.1097	0.01382	2.06e-15	0.09396	0.81334	ferk	1.00648
X11219_95	FGFBP3	trans	10	101799301	rs11190377	C	T	-0.099	0.008309	9.88e-33	0.37635	1.72848	ferk	1.00648
X11219_95	FGFBP3	trans	10	94618925	rs11516919	T	C	0.0653	0.008114	8.42e-16	0.42241	0.909288	ferk	1.00648
X11219_95	FGFBP3	trans	4	6893181	rs12640189	T	C	0.0595	0.010363	9.38e-09	0.18646	-0.0962929	ferk	1.00648
X11219_95	FGFBP3	trans	14	92325194	rs17127634	T	C	-0.1098	0.0178	7.59e-10	0.1691	2.45288	pietz	1.01926
X11219_95	FGFBP3	trans	10	94170851	rs2901587	T	G	0.1152	0.008859	1.17e-38	0.28896	-1.70569	ferk	1.00648
X11219_95	FGFBP3	trans	3	194061906	rs4974538	C	T	-0.1113	0.0179	4.6e-10	0.8199	2.21932	pietz	1.01926
X11219_95	FGFBP3	trans	1	109822166	rs599839	A	G	0.0747	0.009894	4.36e-14	0.79223	-2.13061	ferk	1.00648
X11219_95	FGFBP3	trans	10	93065932	rs61875648	A	G	-0.0505	0.008974	1.83e-08	0.27909	-0.978289	ferk	1.00648
X11237_49	PCOLCE	cis	7	100219167	rs12673102	G	A	0.1192	0.012045	4.33e-23	0.86644	-2.49327	ferk	1.0168
X11237_49	PCOLCE	cis	7	99711614	rs4134898	T	C	-0.1556	0.0194	1.1e-15	0.1345	2.93583	pietz	1.01313
X11237_49	PCOLCE	cis	7	100235508	rs62482241	A	G	-0.1419	0.009412	2.31e-51	0.25484	1.77882	ferk	1.0168
X11237_49	PCOLCE	trans	15	44365946	rs10459588	T	G	0.1694	0.020854	4.55e-16	0.96113	1.43595	ferk	1.0168
X11237_49	PCOLCE	trans	7	99669802	rs11550034	G	A	-0.1493	0.019	3.45e-15	0.1386	2.93351	pietz	1.01313
X11237_49	PCOLCE	trans	14	74222486	rs11627539	G	A	-0.0583	0.010337	1.7e-08	0.19025	-0.688218	ferk	1.0168
X11237_49	PCOLCE	trans	11	61619829	rs174594	A	C	-0.0779	0.0139	2.07e-08	0.634	2.89106	pietz	1.01313
X11237_49	PCOLCE	trans	15	60883281	rs339969	A	C	-0.0575	0.008542	1.68e-11	0.66012	0.488248	ferk	1.0168
X11237_49	PCOLCE	trans	7	99024741	rs374986130	T	C	0.075	0.013143	1.15e-08	0.10663	1.25912	ferk	1.0168
X11237_49	PCOLCE	trans	7	100849804	rs4729670	A	G	0.0572	0.009409	1.21e-09	0.24944	-1.08722	ferk	1.0168
X11237_49	PCOLCE	trans	7	21607283	rs55649657	G	C	-0.0728	0.010047	4.29e-13	0.20466	2.21776	ferk	1.0168
X11237_49	PCOLCE	trans	15	43810422	rs690170	C	G	-0.1392	0.017145	4.7e-16	0.05751	-2.19286	ferk	1.0168
X11237_49	PCOLCE	trans	17	26694861	rs704	A	G	-0.0818	0.0133	7.59e-10	0.4725	2.33011	pietz	1.01313
X11241_8	ASL	cis	7	65049643	rs13236460	G	A	-0.0934	0.011542	5.87e-16	0.85163	NA	ferk	1.01575
X11241_8	ASL	cis	7	65562724	rs2460430	G	C	0.1097	0.008423	9e-39	0.61105	-2.61455	ferk	1.01575
X11241_8	ASL	trans	7	66313877	rs10950053	A	T	-0.1399	0.010587	7.31e-40	0.81503	0.0570865	ferk	1.01575
X11241_8	ASL	trans	7	63347824	rs111455737	T	A	-0.151	0.019372	6.45e-15	0.04564	-2.69161	ferk	1.01575
X11241_8	ASL	trans	7	64282831	rs28841902	A	T	0.1717	0.019228	4.27e-19	0.04998	1.54372	ferk	1.01575
X11241_8	ASL	trans	22	44324855	rs3747207	A	G	0.0718	0.009779	2.1e-13	0.22927	-1.5568	ferk	1.01575
X11241_8	ASL	trans	11	93808619	rs4753123	T	C	-0.0755	0.012225	6.58e-10	0.13055	-0.830116	ferk	1.01575
X11241_8	ASL	trans	7	63771630	rs608005	G	A	0.0653	0.009142	9.15e-13	0.72205	1.51021	ferk	1.01575
X11241_8	ASL	trans	7	66815794	rs62466454	T	G	-0.0582	0.00951	9.38e-10	0.24987	0.535708	ferk	1.01575
X11241_8	ASL	trans	18	56094885	rs7227231	T	G	-0.084	0.0153	4.06e-08	0.7832	2.79	pietz	1.02116
X11241_8	ASL	trans	7	64840402	rs7799794	A	C	0.1487	0.014894	1.79e-23	0.08631	0.662094	ferk	1.01575
X11248_43	UROS	cis	10	127505426	rs1935451	A	G	-0.2956	0.013006	2.33e-114	0.88973	1.8206	ferk	0.986592
X11248_43	UROS	trans	3	56849749	rs1354034	C	T	0.0736	0.0129	1.25e-08	0.6001	-2.93679	pietz	1.00842
X11248_43	UROS	trans	1	248039451	rs3811444	T	C	-0.0507	0.00871	5.86e-09	0.34232	-0.77367	ferk	0.986592
X11248_43	UROS	trans	2	220356632	rs6747090	T	C	0.1126	0.016022	2.1e-12	0.07097	1.37457	ferk	0.986592
X11257_1	QDPR	cis	4	17901352	rs17518793	C	T	-0.104	0.010202	2.11e-24	0.19947	-1.82124	ferk	1.00106
X11257_1	QDPR	cis	4	17513458	rs2244804	G	A	-0.2922	0.008317	1e-200	0.37113	2.43067	ferk	1.00106
X11257_1	QDPR	cis	4	17341720	rs4698181	G	A	-0.0629	0.008216	1.92e-14	0.55843	-2.03027	ferk	1.00106
X11257_1	QDPR	cis	4	17547230	rs9994673	T	C	-0.1191	0.01404	2.2e-17	0.90509	-0.839911	ferk	1.00106
X11257_1	QDPR	trans	4	20144877	rs6828588	T	A	-0.0614	0.01076	1.16e-08	0.17312	NA	ferk	1.00106
X11257_1	QDPR	trans	4	18074548	rs115549649	G	A	-0.1152	0.015767	2.75e-13	0.07262	-0.548064	ferk	1.00106
X11257_1	QDPR	trans	4	18590062	rs13140305	A	G	0.0693	0.008531	4.54e-16	0.35222	2.26509	ferk	1.00106
X11257_1	QDPR	trans	3	56849749	rs1354034	C	T	0.0894	0.0126	1.16e-12	0.6005	-2.88276	pietz	1.00842
X11265_8	ALDH1A1	cis	9	75553385	rs348452	T	C	0.1035	0.009509	1.37e-27	0.23989	-2.17443	ferk	0.996124
X11265_8	ALDH1A1	cis	9	75027971	rs7873310	G	A	0.0511	0.008257	6.06e-10	0.4293	0.715592	ferk	0.996124
X11265_8	ALDH1A1	trans	22	44324727	rs738409	G	C	0.0559	0.009706	8.45e-09	0.22998	-1.49158	ferk	0.996124
X11265_8	ALDH1A1	trans	6	135402339	rs9399136	C	T	-0.0639	0.009195	3.67e-12	0.26917	-1.38716	ferk	0.996124
X11266_8	SELPLG	cis	12	109092715	rs7313667	T	G	0.0776	0.00867	3.56e-19	0.39412	2.05158	ferk	0.969262
X11266_8	SELPLG	cis	12	109013956	rs73191242	A	G	-0.2819	0.010228	3.25e-167	0.2105	-2.6553	ferk	0.969262
X11266_8	SELPLG	trans	1	76638584	rs12040351	A	G	-0.0476	0.008577	2.87e-08	0.60953	NA	ferk	0.969262
X11266_8	SELPLG	trans	1	196661505	rs10922094	C	G	0.0828	0.013	1.82e-10	0.6087	NA	pietz	1.01832
X11266_8	SELPLG	trans	8	130626164	rs10100356	A	G	-0.0712	0.009793	3.59e-13	0.24436	-0.910853	ferk	0.969262
X11266_8	SELPLG	trans	2	43453721	rs112694524	A	G	0.1153	0.019313	2.37e-09	0.05036	1.06894	ferk	0.969262
X11266_8	SELPLG	trans	9	101570336	rs1137654	T	A	0.1666	0.013313	6.24e-36	0.10823	2.64799	ferk	0.969262
X11266_8	SELPLG	trans	19	35660508	rs12110	A	G	-0.1056	0.010398	3.12e-24	0.79899	-0.724312	ferk	0.969262
X11266_8	SELPLG	trans	1	76518701	rs1251489	T	A	-0.1908	0.010721	7.43e-71	0.18409	-1.53734	ferk	0.969262
X11266_8	SELPLG	trans	2	27730940	rs1260326	C	T	0.0543	0.008856	8.7e-10	0.65868	-0.14699	ferk	0.969262
X11266_8	SELPLG	trans	6	96034050	rs13205436	C	T	0.081	0.013619	2.72e-09	0.10488	1.0231	ferk	0.969262
X11266_8	SELPLG	trans	8	134541558	rs16904937	T	C	0.1473	0.011052	1.6e-40	0.1738	0.183232	ferk	0.969262
X11266_8	SELPLG	trans	7	7176493	rs17163878	C	A	0.0595	0.010543	1.66e-08	0.1993	-0.100911	ferk	0.969262
X11266_8	SELPLG	trans	8	134470631	rs2142306	C	T	-0.1847	0.008412	7.53e-107	0.43618	-1.60163	ferk	0.969262
X11266_8	SELPLG	trans	12	109635277	rs2268390	C	T	0.0662	0.010143	6.72e-11	0.77972	1.59795	ferk	0.969262
X11266_8	SELPLG	trans	2	232256864	rs2595507	C	G	0.0711	0.01011	2.03e-12	0.22103	-0.115562	ferk	0.969262
X11266_8	SELPLG	trans	8	6829137	rs2738110	G	A	0.0758	0.008879	1.38e-17	0.34015	0.108026	ferk	0.969262
X11266_8	SELPLG	trans	17	38148265	rs60082402	G	A	0.058	0.008649	2e-11	0.37303	0.821781	ferk	0.969262
X11266_8	SELPLG	trans	9	33117954	rs60988380	T	C	0.0818	0.013685	2.27e-09	0.10052	0.912665	ferk	0.969262
X11266_8	SELPLG	trans	21	42689637	rs66817580	T	G	-0.0809	0.011852	8.74e-12	0.14508	-1.66654	ferk	0.969262
X11266_8	SELPLG	trans	7	6502367	rs6796	C	T	0.0807	0.009792	1.7e-16	0.23682	1.66101	ferk	0.969262
X11266_8	SELPLG	trans	8	134700621	rs6989342	A	G	-0.1006	0.010037	1.21e-23	0.22495	-1.23641	ferk	0.969262
X11277_23	ATF6	cis	1	161915501	rs10918270	A	G	-0.0493	0.008385	4.12e-09	0.38885	0.561163	ferk	1.01349
X11277_23	ATF6	trans	1	93552187	rs11164870	G	C	-0.0952	0.008364	5.13e-30	0.6005	-0.17383	ferk	1.01349
X11277_23	ATF6	trans	10	15068271	rs11259437	T	G	0.2474	0.018656	3.9e-40	0.05127	2.52649	ferk	1.01349
X11277_23	ATF6	trans	10	14995149	rs11593133	A	G	0.0665	0.008509	5.48e-15	0.37037	0.36101	ferk	1.01349
X11277_23	ATF6	trans	9	127891018	rs11793462	A	C	0.0691	0.0122	1.63e-08	0.4526	-2.06213	pietz	1.04794
X11277_23	ATF6	trans	4	103188709	rs13107325	T	C	-0.2141	0.0236	1.26e-19	0.0732	0.266569	pietz	1.04794
X11277_23	ATF6	trans	5	16500881	rs163279	T	C	0.0524	0.008425	4.97e-10	0.38774	-0.370382	ferk	1.01349
X11277_23	ATF6	trans	6	33182895	rs1704996	C	A	-0.1339	0.020905	1.5e-10	0.03823	-1.27845	ferk	1.01349
X11277_23	ATF6	trans	1	94056172	rs17110124	G	C	0.1636	0.0278	4.24e-09	0.051	-1.67586	pietz	1.04794
X11277_23	ATF6	trans	6	31243785	rs2040748	T	G	0.0838	0.010472	1.22e-15	0.1931	1.65121	ferk	1.01349
X11277_23	ATF6	trans	1	230415293	rs2273967	T	C	0.0953	0.009568	2.28e-23	0.24296	-2.63285	ferk	1.01349
X11277_23	ATF6	trans	2	38740101	rs2373404	G	A	-0.0848	0.0133	1.67e-10	0.7072	2.70988	pietz	1.04794
X11277_23	ATF6	trans	16	4259561	rs2386882	G	A	0.0736	0.0122	1.64e-09	0.517	-1.8771	pietz	1.04794
X11277_23	ATF6	trans	12	104316841	rs2583223	A	G	0.081	0.008771	2.59e-20	0.67996	-1.98726	ferk	1.01349
X11277_23	ATF6	trans	6	31577283	rs2857702	C	G	-0.1049	0.010231	1.14e-24	0.20062	0.879698	ferk	1.01349
X11277_23	ATF6	trans	6	32585967	rs3104412	G	A	-0.127	0.008416	1.9e-51	0.38092	-1.2011	ferk	1.01349
X11277_23	ATF6	trans	6	29664177	rs3116807	G	A	0.0548	0.008245	3e-11	0.48204	1.1681	ferk	1.01349
X11277_23	ATF6	trans	6	32682402	rs3997849	T	C	-0.0637	0.009141	3.21e-12	0.28059	-1.03196	ferk	1.01349
X11277_23	ATF6	trans	4	56261018	rs572553	A	G	0.063	0.008351	4.55e-14	0.39505	0.89802	ferk	1.01349
X11277_23	ATF6	trans	16	3710537	rs6500548	G	C	0.0506	0.009128	2.96e-08	0.72693	-0.905093	ferk	1.01349
X11277_23	ATF6	trans	14	94827653	rs72706230	A	C	0.1103	0.019923	3.09e-08	0.04535	1.38806	ferk	1.01349
X11277_23	ATF6	trans	22	30388302	rs737908	A	G	0.066	0.008455	5.91e-15	0.3706	-0.186564	ferk	1.01349
X11277_23	ATF6	trans	17	18187621	rs8066387	C	T	-0.046	0.008258	2.54e-08	0.4393	-0.583966	ferk	1.01349
X11277_23	ATF6	trans	6	32083175	rs8111	T	C	-0.2415	0.009673	1.39e-137	0.23694	-0.367299	ferk	1.01349
X11277_23	ATF6	trans	3	12843368	rs9825233	T	C	0.0593	0.008466	2.48e-12	0.62234	-1.29209	ferk	1.01349
X11287_14	CYB5A	cis	18	71983367	rs17806420	T	C	-0.1014	0.01007	7.54e-24	0.19046	1.40769	ferk	1.00477
X11287_14	CYB5A	trans	16	80503345	rs11645522	A	G	0.058	0.00991	4.83e-09	0.19819	0.92486	ferk	1.00477
X11287_14	CYB5A	trans	19	45412079	rs7412	T	C	0.0962	0.016628	7.24e-09	0.05941	-0.879484	ferk	1.00477
X11287_14	CYB5A	trans	4	146789485	rs7669911	T	C	0.0607	0.010646	1.19e-08	0.16277	-0.559085	ferk	1.00477
X11288_26	NT5C2	cis	10	104471975	rs4919669	A	T	-0.1261	0.0224	1.87e-08	0.0832	NA	pietz	1.01737
X11288_26	NT5C2	cis	10	105102965	rs11191660	A	G	-0.0958	0.008474	1.24e-29	0.33067	2.96763	ferk	1.01382
X11288_26	NT5C2	cis	10	104584330	rs4919682	T	C	0.1203	0.008959	4.15e-41	0.27588	-2.54745	ferk	1.01382
X11288_26	NT5C2	trans	3	56849749	rs1354034	C	T	0.0816	0.0127	1.29e-10	0.6003	-2.04674	pietz	1.01737
X11288_26	NT5C2	trans	10	104314881	rs35035059	T	C	0.0747	0.009649	9.83e-15	0.22231	-1.37222	ferk	1.01382
X11288_26	NT5C2	trans	7	106338464	rs386805	A	G	-0.0443	0.008039	3.58e-08	0.44796	0.729288	ferk	1.01382
X11302_237	TNR	cis	1	175559571	rs35767760	T	C	-0.0831	0.008362	2.84e-23	0.38168	1.93979	ferk	1.00389
X11302_237	TNR	trans	14	34715465	rs10151220	C	T	0.0483	0.008346	7.15e-09	0.62358	-1.51395	ferk	1.00389
X11302_237	TNR	trans	1	196664651	rs10922098	T	C	-0.1577	0.008249	1.79e-81	0.59989	-1.79242	ferk	1.00389
X11302_237	TNR	trans	3	165486145	rs11720167	G	T	0.1015	0.010287	5.81e-23	0.19032	2.94673	ferk	1.00389
X11302_237	TNR	trans	11	126307072	rs12795076	C	T	0.0822	0.014207	7.21e-09	0.08561	1.03275	ferk	1.00389
X11302_237	TNR	trans	9	117099956	rs1687392	A	G	0.0864	0.0133	6.86e-11	0.5809	-2.44697	pietz	1.01454
X11302_237	TNR	trans	6	31351175	rs2844532	C	G	0.0686	0.010863	2.7e-10	0.16698	0.559829	ferk	1.00389
X11302_237	TNR	trans	15	89415247	rs3817428	G	C	0.06	0.009003	2.66e-11	0.28422	-0.278722	ferk	1.00389
X11302_237	TNR	trans	6	31935311	rs453821	T	C	0.1344	0.011662	9.91e-31	0.13894	1.30131	ferk	1.00389
X11302_237	TNR	trans	17	26694861	rs704	A	G	0.1034	0.008097	2.43e-37	0.50811	-0.966348	ferk	1.00389
X11302_237	TNR	trans	12	115366182	rs7309382	C	T	-0.0832	0.0132	3.29e-10	0.4066	2.8425	pietz	1.01454
X11302_237	TNR	trans	6	32606742	rs74379225	G	A	0.0863	0.013064	3.96e-11	0.09986	0.927387	ferk	1.00389
X11302_237	TNR	trans	1	197177632	rs7549171	G	A	0.1017	0.009483	7.85e-27	0.24174	2.16365	ferk	1.00389
X11308_8	CREB3L4	cis	1	154160865	rs12026475	A	G	0.1165	0.008279	5.69e-45	0.36704	-2.74828	ferk	1.02544
X11308_8	CREB3L4	cis	1	154381103	rs12083537	G	A	0.0823	0.00953	5.82e-18	0.22905	0.386603	ferk	1.02544
X11308_8	CREB3L4	trans	1	196661505	rs10922094	C	G	0.103	0.0136	3.25e-14	0.6087	NA	pietz	1.0221
X11308_8	CREB3L4	trans	6	31323337	rs1050341	C	T	0.4684	0.014287	1e-200	0.08626	2.06245	ferk	1.02544
X11308_8	CREB3L4	trans	11	17056796	rs10766373	A	G	-0.0451	0.00809	2.48e-08	0.57309	-0.453595	ferk	1.02544
X11308_8	CREB3L4	trans	6	32582969	rs112627226	C	T	0.2617	0.013732	5.66e-81	0.09467	2.34799	ferk	1.02544
X11308_8	CREB3L4	trans	6	33152966	rs115879584	C	A	0.1042	0.013148	2.28e-15	0.10643	2.2909	ferk	1.02544
X11308_8	CREB3L4	trans	3	57604327	rs11925342	T	C	-0.1117	0.010365	4.42e-27	0.81997	2.76618	ferk	1.02544
X11308_8	CREB3L4	trans	6	32029431	rs12524664	A	G	0.4876	0.020717	1.75e-122	0.03898	1.0242	ferk	1.02544
X11308_8	CREB3L4	trans	1	154452204	rs14021	C	T	-0.0594	0.009748	1.1e-09	0.21465	-0.819343	ferk	1.02544
X11308_8	CREB3L4	trans	6	25376818	rs215016	C	T	-0.1334	0.01381	4.48e-22	0.90521	-1.94603	ferk	1.02544
X11308_8	CREB3L4	trans	6	31381492	rs2256317	A	G	-0.124	0.0192	1.14e-10	0.1395	1.44705	pietz	1.0221
X11308_8	CREB3L4	trans	6	29611229	rs29233	G	C	0.2584	0.016123	8.3e-58	0.06645	2.10548	ferk	1.02544
X11308_8	CREB3L4	trans	6	31415065	rs3131627	G	A	0.0769	0.0081	2.23e-21	0.49471	0.916017	ferk	1.02544
X11308_8	CREB3L4	trans	7	127220917	rs3752617	T	G	-0.1229	0.015911	1.13e-14	0.06955	1.61717	ferk	1.02544
X11308_8	CREB3L4	trans	8	9183596	rs4841132	G	A	-0.1332	0.015141	1.4e-18	0.92541	2.19524	ferk	1.02544
X11308_8	CREB3L4	trans	6	30782883	rs4959052	C	T	-0.0524	0.008557	9.16e-10	0.34048	1.24008	ferk	1.02544
X11308_8	CREB3L4	trans	6	29062844	rs56085730	A	G	0.1467	0.013826	2.68e-26	0.09433	2.54126	ferk	1.02544
X11308_8	CREB3L4	trans	6	30141350	rs62407497	A	G	0.3111	0.016267	1.59e-81	0.06397	1.79377	ferk	1.02544
X11308_8	CREB3L4	trans	3	57071628	rs6800692	T	C	0.0488	0.00845	7.7e-09	0.34013	0.533056	ferk	1.02544
X11308_8	CREB3L4	trans	6	27624135	rs72845052	G	C	0.0987	0.011813	6.54e-17	0.13416	1.16235	ferk	1.02544
X11313_100	PCBD1	cis	10	72517596	rs10999514	G	T	-0.06	0.009587	3.89e-10	0.23052	-1.17396	ferk	1.0029
X11313_100	PCBD1	cis	10	72649430	rs844124	T	C	0.1279	0.008608	6.08e-50	0.31975	1.23385	ferk	1.0029
X11313_100	PCBD1	trans	12	7579654	rs10845139	A	G	0.0733	0.01278	9.72e-09	0.11302	-1.62538	ferk	1.0029
X11313_100	PCBD1	trans	22	44324855	rs3747207	A	G	0.0574	0.009591	2.17e-09	0.22927	-2.0303	ferk	1.0029
X11319_106	MRE11A	cis	11	93865282	rs4073615	A	G	0.0817	0.0127	1.4e-10	0.3872	NA	pietz	1.00467
X11319_106	MRE11A	trans	4	83886422	rs16999103	A	G	0.1277	0.016	1.52e-15	0.186	-2.93197	pietz	1.00467
X11319_106	MRE11A	trans	8	90953247	rs6985793	C	T	-0.0793	0.008569	2.16e-20	0.33181	-2.67669	ferk	1.01114
X11342_59	PLXDC2	cis	10	20558963	rs113550079	A	C	-0.1708	0.021	3.79e-16	0.1025	NA	pietz	1.00561
X11342_59	PLXDC2	trans	6	29912457	rs9260194	C	G	0.0737	0.0128	9.37e-09	0.5014	NA	pietz	1.00561
X11342_59	PLXDC2	trans	3	56894382	rs9833176	C	T	-0.0723	0.0127	1.14e-08	0.5516	2.96859	pietz	1.00561
X11347_9	TALDO1	cis	11	711970	rs11605373	A	G	0.0924	0.011891	7.83e-15	0.12543	2.61437	ferk	1.01374
X11347_9	TALDO1	trans	3	165481418	rs73165060	A	C	-0.108	0.0162	3.01e-11	0.2053	NA	pietz	1.0221
X11347_9	TALDO1	trans	6	31924880	rs403569	A	G	-0.125	0.0223	1.98e-08	0.0972	NA	pietz	1.0221
X11347_9	TALDO1	trans	1	196664082	rs7546015	A	G	-0.1161	0.0135	5.94e-18	0.3913	NA	pietz	1.0221
X11347_9	TALDO1	trans	2	27752871	rs6753534	T	C	0.0748	0.0134	2.19e-08	0.561	NA	pietz	1.0221
X11347_9	TALDO1	trans	3	56849749	rs1354034	C	T	0.0507	0.008188	5.94e-10	0.61881	0.12667	ferk	1.01374
X11347_9	TALDO1	trans	8	106593207	rs2343596	A	C	-0.049	0.008827	2.84e-08	0.28594	0.779558	ferk	1.01374
X11347_9	TALDO1	trans	12	54685880	rs35979828	T	C	-0.0873	0.014362	1.21e-09	0.08648	0.951637	ferk	1.01374
X11347_9	TALDO1	trans	11	198986	rs4980320	C	T	0.047	0.007993	4.1e-09	0.46986	1.31386	ferk	1.01374
X11360_39	RRM1	cis	11	4174375	rs11031142	T	C	-0.055	0.008113	1.21e-11	0.56174	0.303106	ferk	0.969043
X11360_39	RRM1	trans	20	33853200	rs2425030	C	A	-0.0694	0.011832	4.47e-09	0.13565	NA	ferk	0.969043
X11360_39	RRM1	trans	22	33088914	rs3788484	C	T	-0.061	0.011003	2.96e-08	0.17269	NA	ferk	0.969043
X11360_39	RRM1	trans	7	33035342	rs10281146	G	A	0.0739	0.00844	2.03e-18	0.34684	1.64409	ferk	0.969043
X11360_39	RRM1	trans	22	32580470	rs111858877	A	G	0.0758	0.010688	1.32e-12	0.18522	1.76182	ferk	0.969043
X11360_39	RRM1	trans	2	68675651	rs11900746	T	G	0.1223	0.01609	2.94e-14	0.93281	2.26244	ferk	0.969043
X11360_39	RRM1	trans	2	60718043	rs1427407	G	T	0.0717	0.011766	1.1e-09	0.866	-0.808758	ferk	0.969043
X11360_39	RRM1	trans	22	32862854	rs17692518	A	G	0.2511	0.013377	1.32e-78	0.10813	2.34356	ferk	0.969043
X11360_39	RRM1	trans	4	103487300	rs230495	G	A	0.0996	0.008108	1.1e-34	0.57488	2.78276	ferk	0.969043
X11360_39	RRM1	trans	1	248039451	rs3811444	T	C	0.081	0.008545	2.57e-21	0.34232	1.7921	ferk	0.969043
X11360_39	RRM1	trans	22	32771017	rs5754049	T	G	0.0571	0.009337	9.61e-10	0.26951	1.38816	ferk	0.969043
X11360_39	RRM1	trans	8	21791772	rs58141407	T	C	-0.0746	0.011878	3.37e-10	0.13145	-1.72186	ferk	0.969043
X11360_39	RRM1	trans	20	55991637	rs6014993	G	A	0.0531	0.008091	5.28e-11	0.46061	-0.543451	ferk	0.969043
X11360_39	RRM1	trans	20	35608634	rs6130259	C	A	-0.1974	0.010739	1.84e-75	0.16961	-2.99836	ferk	0.969043
X11360_39	RRM1	trans	1	25793663	rs61775180	T	C	-0.0501	0.008125	7e-10	0.44925	-0.878948	ferk	0.969043
X11360_39	RRM1	trans	16	87886490	rs68149176	T	C	-0.0598	0.008602	3.6e-12	0.32314	-0.297263	ferk	0.969043
X11360_39	RRM1	trans	5	133547684	rs6875334	G	A	0.0665	0.009643	5.33e-12	0.78398	1.51317	ferk	0.969043
X11360_39	RRM1	trans	22	28381807	rs73166773	G	T	0.0941	0.016574	1.37e-08	0.0662	1.0209	ferk	0.969043
X11360_39	RRM1	trans	19	4502201	rs8887	C	T	0.0677	0.008238	2.06e-16	0.60879	1.56289	ferk	0.969043
X11377_19	ADH7	cis	4	100349669	rs1573496	G	C	-0.4233	0.015258	2.16e-169	0.0721	1.42485	ferk	1.01844
X11377_19	ADH7	trans	1	196890356	rs28851312	G	T	-0.0599	0.008244	3.71e-13	0.51966	NA	ferk	1.01844
X11377_19	ADH7	trans	6	32590735	rs35062987	T	C	0.0595	0.009687	8.15e-10	0.21284	0.229964	ferk	1.01844
X11377_19	ADH7	trans	4	101212493	rs72915546	A	G	-0.1169	0.017877	6.19e-11	0.05104	-0.698688	ferk	1.01844
X11378_37	SYK	cis	9	93618683	rs76836208	T	C	-0.123	0.014175	4.05e-18	0.08812	1.42415	ferk	1.01373
X11378_37	SYK	trans	10	65101207	rs10740118	C	G	-0.0837	0.013	1.18e-10	0.419	NA	pietz	1.02116
X11378_37	SYK	trans	3	56849749	rs1354034	C	T	0.0998	0.0131	2.28e-14	0.6002	-2.69263	pietz	1.02116
X11388_75	WFDC2	cis	20	44109892	rs2272953	C	T	-0.1072	0.015087	1.2e-12	0.07783	-2.11986	ferk	1.03188
X11388_75	WFDC2	trans	15	79229199	rs12592898	G	A	0.0708	0.011708	1.47e-09	0.86185	0.829687	ferk	1.03188
X11388_75	WFDC2	trans	19	49206462	rs681343	T	C	0.0542	0.008288	6.17e-11	0.6046	1.76091	ferk	1.03188
X11390_24	CA8	cis	8	60718542	rs72657861	T	A	-0.1514	0.016284	1.44e-20	0.0633	-0.556484	ferk	1.03288
X11390_24	CA8	cis	8	61254292	rs7833654	T	C	0.329	0.012817	2.53e-145	0.1082	2.23299	ferk	1.03288
X11390_24	CA8	trans	8	57173483	rs78008876	T	G	0.0786	0.01302	1.57e-09	0.10506	NA	ferk	1.03288
X11390_24	CA8	trans	1	196661505	rs10922094	C	G	0.0924	0.0135	7.24e-12	0.6087	NA	pietz	1.00561
X11390_24	CA8	trans	8	59053578	rs10957032	C	T	0.0942	0.015924	3.31e-09	0.06658	0.667963	ferk	1.03288
X11390_24	CA8	trans	8	61699639	rs59614411	C	T	0.129	0.010104	2.52e-37	0.19489	2.81268	ferk	1.03288
X11390_24	CA8	trans	9	135864436	rs60757417	G	C	0.093	0.015218	9.9e-10	0.07243	1.00478	ferk	1.03288
X11390_24	CA8	trans	8	60476691	rs7002385	C	T	-0.0849	0.008091	9.31e-26	0.40977	-1.94836	ferk	1.03288
X11424_4	FAH	cis	15	80394512	rs111436683	G	A	-0.1183	0.009965	1.67e-32	0.2437	-0.169691	ferk	0.958681
X11424_4	FAH	cis	15	80534376	rs12441895	G	A	-0.2827	0.013543	9.12e-97	0.11063	-2.4293	ferk	0.958681
X11424_4	FAH	cis	15	80014221	rs58571668	G	C	-0.0836	0.012984	1.21e-10	0.12136	0.596536	ferk	0.958681
X11424_4	FAH	cis	15	80751656	rs8041214	C	G	-0.1151	0.013606	2.68e-17	0.11151	-2.92809	ferk	0.958681
X11424_4	FAH	trans	15	81133441	rs1507659	G	C	0.0655	0.011568	1.5e-08	0.83875	1.32157	ferk	0.958681
X11424_4	FAH	trans	22	44324855	rs3747207	A	G	0.1037	0.0162	1.5e-10	0.2212	-2.52046	pietz	1.01832
X11424_4	FAH	trans	15	79732041	rs75161038	T	C	-0.1245	0.01136	6e-28	0.16972	-2.59795	ferk	0.958681
X11431_235	RECQL	cis	12	21721633	rs2306179	T	C	-0.1007	0.010413	4.01e-22	0.79451	-2.90369	ferk	0.978544
X11431_235	RECQL	trans	11	202856	rs11602954	A	G	0.062	0.009574	9.43e-11	0.2416	-1.23191	ferk	0.978544
X11431_235	RECQL	trans	9	99279162	rs11790862	A	C	0.1022	0.0165	5.83e-10	0.1747	-2.8065	pietz	1.0136
X11431_235	RECQL	trans	12	20871256	rs2037153	A	T	0.0892	0.013961	1.67e-10	0.09994	1.81927	ferk	0.978544
X11431_235	RECQL	trans	3	56871066	rs9311623	T	C	0.0862	0.009665	4.72e-19	0.76582	-1.68599	ferk	0.978544
X11441_11	PYGL	cis	14	51369010	rs73284790	A	G	-0.1914	0.014063	3.5e-42	0.08333	1.56536	ferk	1.02767
X11441_11	PYGL	trans	8	10241411	rs10283145	T	C	0.1069	0.0123	2.7e-18	0.5147	-2.88857	pietz	1.02448
X11441_11	PYGL	trans	8	10818607	rs11250098	G	A	0.0695	0.007964	2.62e-18	0.58108	-2.57965	ferk	1.02767
X11441_11	PYGL	trans	9	99166274	rs12235387	A	G	0.0986	0.0174	1.51e-08	0.1587	-2.62028	pietz	1.02448
X11441_11	PYGL	trans	8	8098038	rs2945232	C	T	-0.1118	0.0124	2.14e-19	0.4683	2.9023	pietz	1.02448
X11441_11	PYGL	trans	8	9735970	rs34274485	G	A	0.0908	0.0126	5.12e-13	0.4643	-2.53414	pietz	1.02448
X11441_11	PYGL	trans	8	9030160	rs3748136	A	G	-0.1396	0.010377	2.99e-41	0.17278	2.00505	ferk	1.02767
X11441_11	PYGL	trans	12	54729872	rs4759076	C	T	0.0468	0.007891	3.02e-09	0.4756	1.48826	ferk	1.02767
X11441_11	PYGL	trans	8	11440019	rs4841567	A	G	0.07	0.008	2.13e-18	0.5897	-2.29677	ferk	1.02767
X11480_1	ALDH3A1	cis	17	19652575	rs3760487	A	G	0.1039	0.007973	8.1e-39	0.40484	-2.93928	ferk	1.01392
X11480_1	ALDH3A1	trans	6	32587013	rs557011	T	C	0.0487	0.007954	9.2e-10	0.40141	NA	ferk	1.01392
X11480_1	ALDH3A1	trans	3	165481418	rs73165060	A	C	-0.1122	0.0166	1.33e-11	0.2053	NA	pietz	1.00467
X11480_1	ALDH3A1	trans	1	196664082	rs7546015	A	G	-0.1031	0.0137	6.32e-14	0.3913	NA	pietz	1.00467
X11480_1	ALDH3A1	trans	17	20268754	rs2656455	G	A	0.0611	0.009942	7.97e-10	0.80253	0.164472	ferk	1.01392
X11510_31	APOL1	cis	22	36635967	rs136145	G	A	0.0777	0.0142	4.27e-08	0.4077	-2.4144	pietz	1.02448
X11510_31	APOL1	cis	22	36550234	rs33999668	C	T	0.1332	0.01925	4.54e-12	0.04695	1.63835	ferk	0.988122
X11510_31	APOL1	cis	22	36646945	rs71314973	T	C	-0.3133	0.014588	2.58e-102	0.08244	-2.31977	ferk	0.988122
X11510_31	APOL1	trans	16	72122463	rs10492813	T	C	0.2646	0.008368	1e-200	0.3748	-0.0814118	ferk	0.988122
X11510_31	APOL1	trans	16	68574618	rs11075681	G	T	-0.0649	0.009233	2.08e-12	0.27213	-1.46701	ferk	0.988122
X11510_31	APOL1	trans	5	131796922	rs11745587	A	G	-0.0549	0.008143	1.56e-11	0.39548	0.224955	ferk	0.988122
X11510_31	APOL1	trans	16	71173384	rs118177302	G	A	-0.2891	0.014491	1.5e-88	0.08756	-0.0333997	ferk	0.988122
X11510_31	APOL1	trans	16	71705908	rs12924650	T	C	0.3125	0.012082	1.63e-147	0.12909	-1.01642	ferk	0.988122
X11510_31	APOL1	trans	16	70653884	rs12933193	C	A	0.1392	0.008254	8.06e-64	0.43706	2.28206	ferk	0.988122
X11510_31	APOL1	trans	16	70921184	rs145408202	C	A	-0.1457	0.013881	8.99e-26	0.09815	0.665736	ferk	0.988122
X11510_31	APOL1	trans	9	117083803	rs150611042	A	C	-0.0773	0.013519	1.08e-08	0.09862	1.1623	ferk	0.988122
X11510_31	APOL1	trans	22	36030165	rs17722827	A	G	-0.0884	0.01526	6.92e-09	0.07555	-0.599159	ferk	0.988122
X11510_31	APOL1	trans	15	44435980	rs2555369	A	G	0.1155	0.019745	4.93e-09	0.95794	1.29344	ferk	0.988122
X11510_31	APOL1	trans	16	66947783	rs4081759	A	G	0.1488	0.016792	7.9e-19	0.0629	2.04573	ferk	0.988122
X11510_31	APOL1	trans	16	73044775	rs4302070	A	T	0.1187	0.012522	2.56e-21	0.12382	2.9545	ferk	0.988122
X11510_31	APOL1	trans	16	72877335	rs56177707	A	G	0.3613	0.017038	8.57e-100	0.06103	-2.81631	ferk	0.988122
X11510_31	APOL1	trans	16	72979374	rs6499600	T	C	-0.0651	0.008312	4.8e-15	0.44234	-0.434515	ferk	0.988122
X11510_31	APOL1	trans	16	66398766	rs67147325	C	T	0.0522	0.008244	2.43e-10	0.54877	0.447902	ferk	0.988122
X11510_31	APOL1	trans	16	73407623	rs7200738	G	A	0.0724	0.011427	2.36e-10	0.15493	1.41628	ferk	0.988122
X11510_31	APOL1	trans	16	69201932	rs72789245	A	G	0.1476	0.015852	1.27e-20	0.0737	2.79752	ferk	0.988122
X11510_31	APOL1	trans	16	69965021	rs77870048	T	C	-0.1385	0.014552	1.78e-21	0.08749	0.120041	ferk	0.988122
X11510_31	APOL1	trans	16	73602926	rs862227	G	A	-0.0706	0.008375	3.45e-17	0.42142	-2.46746	ferk	0.988122
X11514_196	CD59	cis	11	33743019	rs831630	T	C	-0.1828	0.008567	5.1e-101	0.32663	-1.44878	ferk	1.00141
X11514_196	CD59	trans	1	196890356	rs28851312	G	T	-0.0684	0.008366	2.94e-16	0.51966	NA	ferk	1.00141
X11514_196	CD59	trans	2	27730940	rs1260326	C	T	0.0763	0.0129	2.96e-09	0.5969	-2.0916	pietz	1.01501
X11514_196	CD59	trans	4	77412140	rs13146355	A	G	0.045	0.008204	4.13e-08	0.41925	1.21012	ferk	1.00141
X11530_37	HMBS	cis	11	118917587	rs45510602	T	C	-0.0668	0.01023	6.58e-11	0.19079	-0.779186	ferk	0.996282
X11530_37	HMBS	trans	1	19393033	rs10753508	C	T	0.0516	0.009145	1.68e-08	0.25798	-0.0115524	ferk	0.996282
X11530_37	HMBS	trans	6	26123502	rs115740542	C	T	0.0971	0.016085	1.58e-09	0.06666	-0.404595	ferk	0.996282
X11530_37	HMBS	trans	6	135421176	rs34164109	T	C	0.0587	0.009054	8.96e-11	0.27022	1.05075	ferk	0.996282
X11530_37	HMBS	trans	22	21971010	rs738128	A	G	-0.0594	0.010012	2.98e-09	0.20356	-1.3069	ferk	0.996282
X11530_37	HMBS	trans	6	25619007	rs78151190	C	A	0.0734	0.012448	3.72e-09	0.11822	0.206268	ferk	0.996282
X11531_24	C10orf54	cis	10	73509766	rs748505	C	T	-0.0699	0.009447	1.37e-13	0.23908	1.66534	ferk	0.994864
X11531_24	C10orf54	cis	10	73676181	rs7893953	T	C	0.1982	0.015604	5.77e-37	0.07213	-2.61019	ferk	0.994864
X11531_24	C10orf54	trans	2	219147245	rs10932769	T	G	0.1291	0.0132	1.6e-22	0.5913	NA	pietz	1.02021
X11531_24	C10orf54	trans	10	65027610	rs10761731	A	T	0.0759	0.0132	8.21e-09	0.5807	NA	pietz	1.02021
X11531_24	C10orf54	trans	6	31314588	rs2508000	C	T	0.0624	0.009967	3.83e-10	0.79866	0.302619	ferk	0.994864
X11531_24	C10orf54	trans	6	29914304	rs2916804	G	A	0.1033	0.0137	4.67e-14	0.3322	-2.94631	pietz	1.02021
X11531_24	C10orf54	trans	6	32336187	rs3129934	C	T	0.0538	0.009227	5.52e-09	0.75422	0.928583	ferk	0.994864
X11531_24	C10orf54	trans	6	30449046	rs9295898	T	C	0.045	0.008108	2.86e-08	0.42945	0.102158	ferk	0.994864
X11540_37	FOXO3	cis	6	108876002	rs768023	A	G	-0.0877	0.0131	2.38e-11	0.6317	2.4351	pietz	1.00608
X11540_37	FOXO3	trans	12	122399173	rs11615667	A	C	-0.1137	0.02	1.32e-08	0.1157	NA	pietz	1.00608
X11540_37	FOXO3	trans	12	54712308	rs10876550	A	G	0.0694	0.008123	1.3e-17	0.56301	0.0989451	ferk	1.02289
X11540_37	FOXO3	trans	9	99089943	rs11792848	A	G	-0.0847	0.009577	9.19e-19	0.22793	1.59581	ferk	1.02289
X11540_37	FOXO3	trans	9	99646949	rs12684560	G	A	-0.0732	0.012301	2.67e-09	0.12016	-0.177304	ferk	1.02289
X11540_37	FOXO3	trans	3	56849749	rs1354034	C	T	-0.064	0.008267	9.84e-15	0.61881	2.1995	ferk	1.02289
X11540_37	FOXO3	trans	7	106372622	rs342294	C	T	-0.0551	0.00804	7.24e-12	0.45409	1.66715	ferk	1.02289
X11543_84	LIMA1	cis	12	51106178	rs2250751	A	G	-0.1651	0.0139	1.2e-32	0.3445	NA	pietz	1.01784
X11543_84	LIMA1	cis	12	50595445	rs10219559	T	C	-0.1767	0.0133	2.97e-40	0.4213	NA	pietz	1.01784
X11543_84	LIMA1	trans	6	31347045	rs9266637	G	C	0.0502	0.009047	2.88e-08	0.26275	NA	ferk	1.01186
X11543_84	LIMA1	trans	12	51181699	rs10783388	T	C	-0.1528	0.014	7.62e-28	0.3344	NA	pietz	1.01784
X11543_84	LIMA1	trans	12	122399173	rs11615667	A	C	-0.1179	0.0209	1.8e-08	0.1157	NA	pietz	1.01784
X11543_84	LIMA1	trans	3	165448909	rs1706417	G	A	0.0687	0.008236	7.34e-17	0.36627	2.67664	ferk	1.01186
X11543_84	LIMA1	trans	6	31910929	rs2242572	A	G	0.1187	0.013804	8.05e-18	0.09003	2.7238	ferk	1.01186
X11543_84	LIMA1	trans	1	196896360	rs4428917	T	G	-0.0816	0.007934	8.23e-25	0.50535	-2.59577	ferk	1.01186
X11547_84	MUSK	cis	9	113371069	rs4978949	G	A	-0.0654	0.008105	7.09e-16	0.39608	-1.94323	ferk	1.0139
X11547_84	MUSK	trans	2	216300185	rs1250258	T	C	0.1005	0.00845	1.27e-32	0.67335	2.7052	ferk	1.0139
X11547_84	MUSK	trans	1	186359750	rs3115752	A	G	0.1073	0.014601	2e-13	0.07852	1.17742	ferk	1.0139
X11547_84	MUSK	trans	8	126510338	rs6470361	G	A	0.0504	0.008665	6e-09	0.29692	0.891126	ferk	1.0139
X11547_84	MUSK	trans	11	11601537	rs7103589	T	G	0.0614	0.008251	9.97e-14	0.6325	1.58895	ferk	1.0139
X11547_84	MUSK	trans	16	72181553	rs79940707	T	C	0.0797	0.010309	1.07e-14	0.17753	1.67987	ferk	1.0139
X11547_84	MUSK	trans	8	134503148	rs9643300	T	C	-0.0492	0.007952	6.11e-10	0.50266	-0.813689	ferk	1.0139
X11568_2	FKBP1B	cis	2	23890084	rs56009471	C	A	-0.2026	0.010936	1.27e-76	0.16393	1.64245	ferk	1.02448
X11568_2	FKBP1B	cis	2	24126904	rs6756419	G	A	-0.0797	0.0132	1.39e-09	0.6227	2.24622	pietz	1.0221
X11568_2	FKBP1B	trans	9	100725744	rs68053069	A	C	-0.0835	0.0144	6.8e-09	0.7336	NA	pietz	1.0221
X11568_2	FKBP1B	trans	11	208235	rs11606393	A	G	0.0559	0.00943	3.07e-09	0.2405	0.528582	ferk	1.02448
X11568_2	FKBP1B	trans	7	106315711	rs342197	T	C	0.0448	0.008044	2.56e-08	0.5007	0.355205	ferk	1.02448
X11568_2	FKBP1B	trans	3	56871066	rs9311623	T	C	0.1005	0.0151	2.67e-11	0.7625	-2.74691	pietz	1.0221
X11646_4	CHST9	cis	18	24463934	rs12957091	T	C	-0.0695	0.009847	1.69e-12	0.2188	0.156129	ferk	1.01113
X11646_4	CHST9	cis	18	24687324	rs9961915	T	C	0.2596	0.008576	1e-200	0.32989	-2.68856	ferk	1.01113
X11646_4	CHST9	trans	15	44365946	rs10459588	T	G	-0.1867	0.020815	2.98e-19	0.96113	-2.96759	ferk	1.01113
X11646_4	CHST9	trans	2	27730940	rs1260326	C	T	-0.068	0.008581	2.28e-15	0.65868	0.42371	ferk	1.01113
X11646_4	CHST9	trans	3	186359810	rs41268617	G	T	-0.0506	0.008943	1.53e-08	0.28529	-1.22777	ferk	1.01113
X11646_4	CHST9	trans	15	43810422	rs690170	C	G	0.1305	0.017112	2.42e-14	0.05751	1.50091	ferk	1.01113
X11646_4	CHST9	trans	19	19460541	rs73001065	C	G	0.111	0.015749	1.82e-12	0.07224	1.10581	ferk	1.01113
X11646_4	CHST9	trans	12	102220783	rs7964859	G	C	-0.0933	0.00911	1.3e-24	0.27831	-0.822067	ferk	1.01113
X11646_4	CHST9	trans	12	121423659	rs9738226	G	A	0.085	0.00846	9.48e-24	0.64641	-0.261507	ferk	1.01113
X11649_3	SMAP1	cis	6	71497458	rs190884104	A	G	0.1663	0.008761	2.44e-80	0.68767	-2.68408	ferk	1.0269
X11649_3	SMAP1	cis	6	71026235	rs74419540	T	G	0.0675	0.012066	2.22e-08	0.13063	0.685598	ferk	1.0269
X11649_3	SMAP1	cis	6	71905620	rs79928539	T	G	0.1468	0.017551	6.05e-17	0.05961	1.64975	ferk	1.0269
X11649_3	SMAP1	cis	6	72043897	rs828630	G	A	-0.0531	0.009558	2.77e-08	0.23981	-0.533521	ferk	1.0269
X11649_3	SMAP1	trans	10	65071215	rs10822155	A	C	0.0518	0.008124	1.82e-10	0.43479	0.965447	ferk	1.0269
X11649_3	SMAP1	trans	3	56865445	rs11925835	C	T	0.1163	0.013	3.24e-19	0.5747	-2.9667	pietz	1.02495
X11649_3	SMAP1	trans	6	70785868	rs34418810	T	C	-0.1186	0.018615	1.88e-10	0.04837	1.95247	ferk	1.0269
X11649_3	SMAP1	trans	11	198986	rs4980320	C	T	0.0612	0.008088	3.82e-14	0.46986	2.01167	ferk	1.0269
X11649_3	SMAP1	trans	9	99234329	rs55665228	T	C	0.1037	0.0173	2.2e-09	0.1756	-2.84302	pietz	1.02495
X11649_3	SMAP1	trans	6	72248115	rs6922155	C	A	-0.0586	0.009125	1.34e-10	0.27253	-1.51993	ferk	1.0269
X11649_3	SMAP1	trans	6	66109580	rs9345621	T	G	-0.0447	0.008186	4.75e-08	0.47867	-0.675067	ferk	1.0269
X11656_110	EVL	cis	14	100433307	rs1191036	A	C	-0.0769	0.009436	3.65e-16	0.23518	2.89367	ferk	1.01771
X11656_110	EVL	cis	14	100432905	rs1191037	C	T	-0.0637	0.008962	1.18e-12	0.27515	1.98016	ferk	1.01771
X11656_110	EVL	cis	14	101073920	rs67067411	T	C	0.1197	0.015829	3.97e-14	0.06988	-1.15028	ferk	1.01771
X11656_110	EVL	trans	1	196664651	rs10922098	T	C	-0.1858	0.00813	1.35e-115	0.59989	-2.22607	ferk	1.01771
X11656_110	EVL	trans	6	32586236	rs11751024	A	C	0.0674	0.008136	1.19e-16	0.39789	0.46694	ferk	1.01771
X11656_110	EVL	trans	3	165478799	rs1707652	T	C	0.0992	0.008616	1.12e-30	0.3102	2.63361	ferk	1.01771
X11656_110	EVL	trans	1	197304081	rs2786113	G	T	-0.0759	0.008512	4.82e-19	0.66369	-2.84063	ferk	1.01771
X11656_110	EVL	trans	6	31935311	rs453821	T	C	0.1358	0.011507	3.81e-32	0.13894	0.0224231	ferk	1.01771
X11656_110	EVL	trans	6	31895973	rs7746553	G	C	0.0817	0.012043	1.17e-11	0.1265	1.44432	ferk	1.01771
X11681_8	AGFG1	cis	2	228339637	rs6715882	G	A	-0.1214	0.0132	3.94e-20	0.6527	2.94742	pietz	1.01643
X11681_8	AGFG1	trans	1	196661505	rs10922094	C	G	0.0767	0.0129	2.59e-09	0.6086	NA	pietz	1.01643
X11681_8	AGFG1	trans	3	56859297	rs13085861	C	T	0.0945	0.0128	1.36e-13	0.5461	-2.90326	pietz	1.01643
X11681_8	AGFG1	trans	6	33546837	rs210142	C	T	0.049	0.008829	2.86e-08	0.71386	0.394714	ferk	1.01329
X11681_8	AGFG1	trans	7	106338464	rs386805	A	G	-0.0452	0.007982	1.49e-08	0.44796	-0.271796	ferk	1.01329
X11681_8	AGFG1	trans	11	269129	rs72882962	T	C	0.0502	0.008986	2.32e-08	0.26569	0.294553	ferk	1.01329
X11708_2	LCN1	cis	9	138394124	rs80015265	T	C	-0.1754	0.0277	2.45e-10	0.0624	NA	pietz	1.01879
X11708_2	LCN1	trans	1	196890356	rs28851312	G	T	-0.0586	0.008205	9.19e-13	0.51966	NA	ferk	1.01607
X11708_2	LCN1	trans	19	49206603	rs281377	T	C	-0.0591	0.00856	5.04e-12	0.3353	-0.283465	ferk	1.01607
X11708_2	LCN1	trans	8	109156532	rs395815	A	C	0.0942	0.0155	1.32e-09	0.239	-2.31984	pietz	1.01879
X11708_2	LCN1	trans	3	165808995	rs59319905	A	G	0.0624	0.009931	3.32e-10	0.19887	1.62564	ferk	1.01607
X12008_3	CD7	cis	17	80375403	rs113649433	A	G	-0.1789	0.018131	5.77e-23	0.04968	2.36538	ferk	1.00349
X12008_3	CD7	trans	12	89918677	rs11105310	A	C	-0.0784	0.008917	1.47e-18	0.25558	2.66061	ferk	1.00349
X12008_3	CD7	trans	12	111932800	rs7137828	T	C	-0.0584	0.008048	3.98e-13	0.61951	0.481311	ferk	1.00349
X12008_3	CD7	trans	17	80864567	rs77580028	C	T	-0.128	0.018807	1e-11	0.0468	-1.64466	ferk	1.00349
X12008_3	CD7	trans	12	112684221	rs7953257	T	A	-0.0468	0.008179	1.05e-08	0.65152	0.169218	ferk	1.00349
X12329_21	RPS6KA1	cis	1	26804796	rs2494399	G	C	0.0852	0.009256	3.42e-20	0.78654	-1.9899	ferk	1.14085
X12329_21	RPS6KA1	trans	1	195898206	rs10211898	A	G	-0.0698	0.012566	2.78e-08	0.10577	NA	ferk	1.14085
X12329_21	RPS6KA1	trans	1	200473719	rs4350228	T	A	0.0775	0.01374	1.7e-08	0.08487	NA	ferk	1.14085
X12329_21	RPS6KA1	trans	1	196425133	rs10494743	G	A	0.2367	0.007627	1e-200	0.58771	1.85985	ferk	1.14085
X12329_21	RPS6KA1	trans	1	192502783	rs10754013	A	G	0.0436	0.007979	4.65e-08	0.64699	0.733645	ferk	1.14085
X12329_21	RPS6KA1	trans	1	198006084	rs10801645	G	T	-0.0644	0.008227	4.96e-15	0.69602	-0.76183	ferk	1.14085
X12329_21	RPS6KA1	trans	1	197166052	rs10922181	C	G	-0.2437	0.007631	1e-200	0.4116	-1.38643	ferk	1.14085
X12329_21	RPS6KA1	trans	1	190503420	rs115172926	G	A	-0.0952	0.011809	7.52e-16	0.12229	-1.23595	ferk	1.14085
X12329_21	RPS6KA1	trans	1	198239811	rs12123239	A	G	-0.087	0.008297	1.01e-25	0.69991	-2.10152	ferk	1.14085
X12329_21	RPS6KA1	trans	1	200028096	rs12408236	A	G	-0.1051	0.016219	9.16e-11	0.05809	-1.1782	ferk	1.14085
X12329_21	RPS6KA1	trans	1	202160529	rs140959091	T	C	0.0607	0.010012	1.34e-09	0.19546	1.39971	ferk	1.14085
X12329_21	RPS6KA1	trans	1	201103404	rs17455455	T	C	-0.0712	0.008846	8.37e-16	0.24598	-1.11978	ferk	1.14085
X12329_21	RPS6KA1	trans	1	198739870	rs1932436	G	A	-0.0903	0.009098	3.23e-23	0.22659	-2.52991	ferk	1.14085
X12329_21	RPS6KA1	trans	1	199545344	rs2812262	C	T	-0.1167	0.018008	9.14e-11	0.04682	-1.6433	ferk	1.14085
X12329_21	RPS6KA1	trans	1	197310747	rs3790370	A	G	-0.3177	0.015334	2.34e-95	0.06703	-2.70302	ferk	1.14085
X12329_21	RPS6KA1	trans	1	197811282	rs6678151	C	A	-0.134	0.008793	1.91e-52	0.75476	-2.60241	ferk	1.14085
X12329_21	RPS6KA1	trans	1	194008668	rs72745118	C	T	-0.0678	0.010658	2e-10	0.15157	-0.977565	ferk	1.14085
X12329_21	RPS6KA1	trans	1	194835911	rs74763608	G	A	0.0857	0.011419	6.13e-14	0.12734	1.29743	ferk	1.14085
X12329_21	RPS6KA1	trans	1	195453989	rs78058132	C	T	-0.1123	0.013272	2.64e-17	0.09021	-1.34159	ferk	1.14085
X12329_21	RPS6KA1	trans	1	195927477	rs79441554	A	G	-0.1024	0.008806	2.95e-31	0.24695	-1.68424	ferk	1.14085
X12333_87	RPIA	cis	2	88566873	rs116098213	A	G	0.2051	0.0279	1.84e-13	0.0578	-2.13113	pietz	1.01218
X12333_87	RPIA	cis	2	89024536	rs6547789	A	G	0.1109	0.008163	4.91e-42	0.41619	-2.60714	ferk	1.01646
X12333_87	RPIA	trans	12	7625285	rs10129005	C	G	0.0693	0.011888	5.56e-09	0.13403	1.49156	ferk	1.01646
X12333_87	RPIA	trans	2	95701516	rs113758064	A	G	-0.115	0.017147	1.99e-11	0.05971	-1.01117	ferk	1.01646
X12333_87	RPIA	trans	2	91929457	rs141030012	G	A	0.1608	0.0253	2.22e-10	0.0749	-2.97328	pietz	1.01218
X12333_87	RPIA	trans	2	89979243	rs147762836	A	G	0.1674	0.0261	1.46e-10	0.0766	-2.9853	pietz	1.01218
X12333_87	RPIA	trans	1	248039451	rs3811444	T	C	0.0482	0.008555	1.76e-08	0.34232	0.155599	ferk	1.01646
X12334_25	SHMT1	cis	17	18128822	rs117782228	T	C	0.2639	0.00829	1e-200	0.38462	-0.224542	ferk	1.00845
X12334_25	SHMT1	cis	17	18765557	rs80078248	G	A	-0.0974	0.015486	3.19e-10	0.0753	-1.52974	ferk	1.00845
X12334_25	SHMT1	cis	17	17900990	rs8071238	C	T	0.085	0.008733	2.18e-22	0.32891	-0.31391	ferk	1.00845
X12334_25	SHMT1	cis	17	18591287	rs9908191	T	C	0.1521	0.008139	6.23e-78	0.5167	2.784	ferk	1.00845
X12334_25	SHMT1	trans	17	15481370	rs236794	C	T	-0.0525	0.009347	1.94e-08	0.26135	NA	ferk	1.00845
X12334_25	SHMT1	trans	17	20353693	rs141238296	T	C	0.0893	0.015459	7.63e-09	0.08051	NA	ferk	1.00845
X12334_25	SHMT1	trans	17	25368176	rs141181036	C	A	-0.1186	0.016642	1.03e-12	0.06428	NA	ferk	1.00845
X12334_25	SHMT1	trans	17	18830033	rs11652294	A	G	0.1876	0.014551	4.96e-38	0.91244	-0.767147	ferk	1.00845
X12334_25	SHMT1	trans	17	21034672	rs11656064	A	G	0.0779	0.008815	9.8e-19	0.68274	2.16112	ferk	1.00845
X12334_25	SHMT1	trans	17	17259231	rs16961599	G	A	-0.0993	0.016173	8.25e-10	0.06967	-1.37146	ferk	1.00845
X12334_25	SHMT1	trans	17	15375222	rs2323735	C	T	0.0944	0.017101	3.39e-08	0.93861	1.02906	ferk	1.00845
X12334_25	SHMT1	trans	17	17625318	rs4244601	G	A	0.238	0.012446	1.63e-81	0.87831	-2.0074	ferk	1.00845
X12334_25	SHMT1	trans	17	17329728	rs4315391	A	G	-0.0908	0.008842	9.69e-25	0.31526	-1.93859	ferk	1.00845
X12334_25	SHMT1	trans	11	198986	rs4980320	C	T	0.0429	0.007838	4.42e-08	0.46986	0.131012	ferk	1.00845
X12334_25	SHMT1	trans	17	18896212	rs62076204	G	A	0.0867	0.014366	1.59e-09	0.09168	0.352173	ferk	1.00845
X12334_25	SHMT1	trans	17	16929927	rs72637385	T	C	0.0926	0.013381	4.5e-12	0.10617	-0.602241	ferk	1.00845
X12334_25	SHMT1	trans	8	106578940	rs72673751	C	T	-0.0757	0.011082	8.44e-12	0.14705	-1.53394	ferk	1.00845
X12334_25	SHMT1	trans	17	15299796	rs76443434	A	G	0.089	0.015409	7.65e-09	0.07699	1.69626	ferk	1.00845
X12334_25	SHMT1	trans	17	19722562	rs77062864	T	C	-0.1684	0.015504	1.75e-27	0.07522	-2.70263	ferk	1.00845
X12334_25	SHMT1	trans	17	32023100	rs77439074	T	G	-0.105	0.018108	6.69e-09	0.05324	-1.51965	ferk	1.00845
X12334_25	SHMT1	trans	3	56861091	rs9843226	C	T	0.0513	0.007871	7.15e-11	0.55569	-1.00767	ferk	1.00845
X12334_25	SHMT1	trans	17	28871957	rs9895981	C	T	0.1002	0.014841	1.46e-11	0.0838	1.68385	ferk	1.00845
X12338_27	EGFLAM	cis	5	38382233	rs2451010	A	T	-0.1372	0.010447	2.14e-39	0.21723	-2.57235	ferk	0.975984
X12338_27	EGFLAM	cis	5	38254916	rs56209539	G	T	0.1476	0.018755	3.55e-15	0.05391	1.50283	ferk	0.975984
X12338_27	EGFLAM	cis	5	38386178	rs79871490	A	G	-0.1	0.011153	3.07e-19	0.17746	-1.17076	ferk	0.975984
X12338_27	EGFLAM	trans	1	196664082	rs7546015	A	G	-0.0767	0.013	3.19e-09	0.3914	NA	pietz	1.02495
X12338_27	EGFLAM	trans	11	45931502	rs10838529	A	G	0.0572	0.009252	6.3e-10	0.69138	1.54241	ferk	0.975984
X12338_27	EGFLAM	trans	12	21328565	rs17329885	C	T	0.0685	0.012182	1.88e-08	0.14511	0.571868	ferk	0.975984
X12338_27	EGFLAM	trans	17	78075462	rs2304849	C	G	0.0695	0.010217	1.03e-11	0.22116	0.778861	ferk	0.975984
X12338_27	EGFLAM	trans	18	29803271	rs620982	C	T	-0.075	0.008526	1.41e-18	0.4641	-1.28134	ferk	0.975984
X12338_27	EGFLAM	trans	19	54753202	rs62133135	C	T	0.191	0.008695	5.9e-107	0.41181	2.82164	ferk	0.975984
X12338_27	EGFLAM	trans	3	48901370	rs62259531	T	C	0.1192	0.017931	2.98e-11	0.05919	1.51028	ferk	0.975984
X12338_27	EGFLAM	trans	3	48345545	rs62263031	G	A	0.0961	0.016699	8.68e-09	0.06898	1.0101	ferk	0.975984
X12338_27	EGFLAM	trans	2	27741237	rs780094	C	T	0.0496	0.009009	3.69e-08	0.66083	-0.724526	ferk	0.975984
X12338_27	EGFLAM	trans	3	49821769	rs78804971	C	T	0.1196	0.017107	2.73e-12	0.06552	1.23836	ferk	0.975984
X12357_41	SNAP29	cis	22	21311060	rs46455	C	T	-0.1237	0.0163	3.64e-14	0.8069	2.8736	pietz	1.01832
X12357_41	SNAP29	trans	2	85783765	rs17026452	C	G	-0.2131	0.0275	1.03e-14	0.0575	NA	pietz	1.01832
X12357_41	SNAP29	trans	3	56861222	rs9861033	G	A	0.0851	0.013	5.93e-11	0.5591	-2.96217	pietz	1.01832
X12361_102	RRAS2	cis	11	14456929	rs112170428	A	G	0.1186	0.0156	2.98e-14	0.2492	NA	pietz	1.01501
X12361_102	RRAS2	trans	10	101288238	rs12414770	T	G	0.0909	0.0149	1.15e-09	0.2799	NA	pietz	1.01501
X12361_102	RRAS2	trans	1	198994619	rs6667939	T	C	0.1588	0.015	4.36e-26	0.7093	NA	pietz	1.01501
X12361_102	RRAS2	trans	1	196664082	rs7546015	A	G	-0.1081	0.0137	2.65e-15	0.3913	NA	pietz	1.01501
X12370_30	APOF	cis	12	56743367	rs2020854	C	T	-0.3125	0.014558	3.22e-102	0.09012	0.197868	ferk	1.01008
X12370_30	APOF	cis	12	57256075	rs76390111	A	G	-0.0909	0.014394	2.7e-10	0.09571	-0.411756	ferk	1.01008
X12370_30	APOF	trans	15	44821628	rs118091818	C	A	-0.108	0.016199	2.61e-11	0.07162	-0.972889	ferk	1.01008
X12370_30	APOF	trans	3	165490468	rs2668202	G	A	-0.0872	0.009038	5.02e-22	0.69009	-0.581951	ferk	1.01008
X12370_30	APOF	trans	8	126507389	rs2954038	A	C	0.0627	0.008999	3.23e-12	0.68213	0.548087	ferk	1.01008
X12370_30	APOF	trans	12	57780127	rs4760305	C	T	-0.0526	0.008378	3.43e-10	0.53366	-0.559839	ferk	1.01008
X12370_30	APOF	trans	19	45416178	rs483082	T	G	0.0551	0.010015	3.77e-08	0.23213	0.186257	ferk	1.01008
X12370_30	APOF	trans	17	45766771	rs56325564	A	G	0.0741	0.008435	1.57e-18	0.55157	0.713663	ferk	1.01008
X12370_30	APOF	trans	15	43810422	rs690170	C	G	-0.1182	0.017729	2.61e-11	0.05751	-0.135233	ferk	1.01008
X12382_2	DDX58	cis	9	32390351	rs61238563	G	A	0.1802	0.013215	2.46e-42	0.10387	-2.91714	ferk	1.02557
X12382_2	DDX58	cis	9	32490675	rs639949	T	G	-0.0893	0.0136	4.62e-11	0.568	2.78531	pietz	1.01832
X12382_2	DDX58	trans	1	197174647	rs113141965	C	T	-0.1053	0.009311	1.18e-29	0.24174	1.88526	ferk	1.02557
X12382_2	DDX58	trans	1	197039373	rs7522434	A	G	-0.0955	0.008487	2.25e-29	0.32496	0.85995	ferk	1.02557
X12386_11	RNPEP	cis	1	201943010	rs10920287	T	G	0.2825	0.008632	1e-200	0.35077	-2.2731	ferk	0.992166
X12386_11	RNPEP	cis	1	201823104	rs2678208	G	T	-0.2003	0.011957	5.45e-63	0.14123	2.35214	ferk	0.992166
X12386_11	RNPEP	cis	1	202190742	rs2993433	T	C	-0.056	0.00833	1.79e-11	0.46883	-1.91959	ferk	0.992166
X12386_11	RNPEP	cis	1	201726557	rs72742021	T	C	-0.101	0.011138	1.22e-19	0.16726	-2.69337	ferk	0.992166
X12386_11	RNPEP	trans	1	196664082	rs7546015	A	G	-0.076	0.0132	7.76e-09	0.3913	NA	pietz	1.01265
X12386_11	RNPEP	trans	3	186395436	rs1042445	T	C	0.0879	0.009572	4.19e-20	0.23639	-2.73365	ferk	0.992166
X12386_11	RNPEP	trans	1	203080673	rs74475064	G	T	-0.1189	0.015508	1.76e-14	0.08021	-1.63242	ferk	0.992166
X12387_7	PDLIM4	cis	5	131114166	rs13163540	C	G	0.1181	0.0168	2.25e-12	0.7997	NA	pietz	1.00421
X12387_7	PDLIM4	cis	5	131595784	rs162904	C	T	-0.097	0.0142	7.53e-12	0.662	2.91356	pietz	1.00421
X12387_7	PDLIM4	trans	1	196664082	rs7546015	A	G	-0.1036	0.0137	3.19e-14	0.3913	NA	pietz	1.00421
X12387_7	PDLIM4	trans	5	129912666	rs1468550	C	T	-0.2079	0.0281	1.46e-13	0.069	2.7301	pietz	1.00421
X12387_7	PDLIM4	trans	5	130479497	rs1833717	A	G	0.1093	0.014529	5.36e-14	0.92071	-1.65839	ferk	1.00442
X12395_86	DARS2	cis	1	173694408	rs61826815	A	T	-0.1875	0.0187	1.14e-23	0.1273	2.96101	pietz	1.00889
X12395_86	DARS2	cis	1	174265423	rs7545388	A	G	0.1097	0.0174	3.24e-10	0.1527	-2.50036	pietz	1.00889
X12395_86	DARS2	trans	1	174589019	rs6657060	C	T	-0.1006	0.015	2.02e-11	0.2228	1.95137	pietz	1.00889
X12396_19	HIBCH	cis	2	191144643	rs112857039	A	G	0.1764	0.013545	8.98e-39	0.09172	2.18443	ferk	1.01928
X12396_19	HIBCH	cis	2	191209718	rs3791809	T	C	0.2298	0.008007	4.01e-181	0.58709	2.43822	ferk	1.01928
X12396_19	HIBCH	cis	2	190750116	rs62184288	G	A	0.11	0.017896	7.91e-10	0.05267	0.303444	ferk	1.01928
X12396_19	HIBCH	trans	2	191939187	rs2459611	T	C	-0.0902	0.014135	1.76e-10	0.91353	-1.65768	ferk	1.01928
X12396_19	HIBCH	trans	2	191710069	rs6756669	G	A	-0.0988	0.008579	1.09e-30	0.69522	-0.870917	ferk	1.01928
X12396_19	HIBCH	trans	2	190470323	rs7563737	C	T	-0.0715	0.011944	2.15e-09	0.12674	-0.398106	ferk	1.01928
X12408_333	RAB22A	cis	20	56941275	rs1045387	A	G	0.158	0.0206	1.86e-14	0.1105	-2.73635	pietz	1.00889
X12408_333	RAB22A	cis	20	57002426	rs35933296	A	G	-0.0648	0.008352	8.58e-15	0.36378	2.19301	ferk	1.00966
X12408_333	RAB22A	trans	18	9708627	rs113224513	T	C	0.0594	0.010628	2.28e-08	0.17605	-0.363576	ferk	1.00966
X12408_333	RAB22A	trans	18	9691628	rs12955382	G	A	0.1195	0.008857	1.73e-41	0.29594	-2.35267	ferk	1.00966
X12408_333	RAB22A	trans	3	56849749	rs1354034	C	T	0.0943	0.0129	2.88e-13	0.6004	-2.41224	pietz	1.00889
X12411_60	MAX	cis	14	65555712	rs8181938	G	A	-0.1794	0.008181	1.42e-106	0.39418	2.92627	ferk	1.01562
X12411_60	MAX	trans	10	65096250	rs10822159	T	C	0.0474	0.008105	4.96e-09	0.43566	1.49344	ferk	1.01562
X12411_60	MAX	trans	18	20720973	rs11082304	T	G	-0.0836	0.0134	5.05e-10	0.505	2.42178	pietz	1.0169
X12428_2	LYPLAL1	cis	1	219652489	rs17005727	T	C	0.1824	0.0249	2.37e-13	0.0732	-2.97858	pietz	1.00327
X12428_2	LYPLAL1	trans	1	196890356	rs28851312	G	T	-0.0563	0.008329	1.38e-11	0.51966	NA	ferk	1.00779
X12428_2	LYPLAL1	trans	3	56865776	rs12485738	G	A	0.0773	0.0134	8.84e-09	0.6298	-2.87988	pietz	1.00327
X12428_2	LYPLAL1	trans	10	101816197	rs75028094	T	C	0.1477	0.027	4.34e-08	0.0626	-2.49524	pietz	1.00327
X12432_23	CACYBP	cis	1	174643725	rs201950089	C	A	-0.1873	0.0159	4.33e-32	0.1927	2.801	pietz	1.0259
X12432_23	CACYBP	trans	1	173422660	rs111474580	A	G	-0.243	0.0208	1.5e-31	0.1021	2.96083	pietz	1.0259
X12432_23	CACYBP	trans	9	99279162	rs11790862	A	C	0.1012	0.0172	3.58e-09	0.1748	-2.76365	pietz	1.0259
X12432_23	CACYBP	trans	1	248038210	rs35340377	A	G	-0.0544	0.009312	5.15e-09	0.25094	0.172474	ferk	1.01386
X12432_23	CACYBP	trans	12	54685880	rs35979828	T	C	-0.0882	0.014445	1.02e-09	0.08648	-0.196302	ferk	1.01386
X12432_23	CACYBP	trans	11	198986	rs4980320	C	T	0.0548	0.008031	8.88e-12	0.46986	1.80003	ferk	1.01386
X12432_23	CACYBP	trans	1	174049585	rs61826844	G	C	-0.144	0.011512	6.73e-36	0.13989	2.86475	ferk	1.01386
X12432_23	CACYBP	trans	3	56861222	rs9861033	G	A	0.1149	0.0127	1.79e-19	0.5592	-2.80163	pietz	1.0259
X12436_84	GSTO1	cis	10	105913158	rs10219040	G	A	-0.3888	0.010474	1e-200	0.17599	2.08559	ferk	1.03097
X12436_84	GSTO1	cis	10	106326985	rs117697664	G	A	-0.3339	0.015712	3.23e-100	0.06963	-0.963093	ferk	1.03097
X12436_84	GSTO1	cis	10	105631532	rs7091363	A	G	0.2479	0.014841	1.23e-62	0.91996	2.29687	ferk	1.03097
X12436_84	GSTO1	trans	10	111557317	rs12269305	T	C	0.071	0.012075	4.1e-09	0.1295	NA	ferk	1.03097
X12436_84	GSTO1	trans	10	105493177	rs11596328	T	G	-0.2224	0.012264	1.72e-73	0.12067	1.25647	ferk	1.03097
X12436_84	GSTO1	trans	10	107020914	rs1484247	C	A	-0.1467	0.008274	2.47e-70	0.39814	0.324191	ferk	1.03097
X12436_84	GSTO1	trans	10	104168611	rs148440547	T	G	-0.1348	0.0149	1.47e-19	0.07942	-0.123223	ferk	1.03097
X12436_84	GSTO1	trans	10	107751492	rs1580732	T	G	-0.1337	0.011605	1.04e-30	0.14203	-2.13945	ferk	1.03097
X12436_84	GSTO1	trans	10	102796774	rs2275383	T	C	-0.0539	0.008227	5.69e-11	0.41487	-1.12012	ferk	1.03097
X12436_84	GSTO1	trans	22	24996582	rs2330795	A	G	0.0568	0.007973	1.05e-12	0.33457	0.300886	ferk	1.03097
X12436_84	GSTO1	trans	10	109304693	rs2418959	T	C	0.0545	0.008098	1.7e-11	0.48352	1.55203	ferk	1.03097
X12436_84	GSTO1	trans	10	102403682	rs2996303	G	A	0.09	0.014158	2.06e-10	0.90956	1.26592	ferk	1.03097
X12436_84	GSTO1	trans	10	105225201	rs3014192	T	C	-0.0658	0.008288	2.03e-15	0.38999	-1.09841	ferk	1.03097
X12436_84	GSTO1	trans	10	104709267	rs3096383	G	A	0.139	0.009779	7.54e-46	0.78711	1.62253	ferk	1.03097
X12436_84	GSTO1	trans	10	103396916	rs4919563	A	G	-0.0933	0.008865	6.66e-26	0.70674	-1.89237	ferk	1.03097
X12436_84	GSTO1	trans	10	108082190	rs61875741	C	T	-0.1086	0.013394	5.13e-16	0.10318	-1.81384	ferk	1.03097
X12436_84	GSTO1	trans	10	108370513	rs76943106	T	C	-0.1543	0.018168	2.02e-17	0.0512	-1.75629	ferk	1.03097
X12436_84	GSTO1	trans	10	108909660	rs7900650	G	A	-0.0548	0.008547	1.44e-10	0.66186	-0.579261	ferk	1.03097
X12445_50	ANKRD27	cis	19	33112707	rs12151311	T	C	-0.1618	0.0137	4.61e-32	0.3576	NA	pietz	1.01077
X12445_50	ANKRD27	trans	3	165478799	rs1707652	T	C	0.0873	0.00857	2.27e-24	0.3102	2.86516	ferk	1.01307
X12445_50	ANKRD27	trans	1	196721931	rs371960809	T	A	-0.0748	0.010692	2.64e-12	0.16616	-1.84069	ferk	1.01307
X12445_50	ANKRD27	trans	6	31947594	rs389512	C	G	0.0931	0.011396	3.09e-16	0.14145	2.47679	ferk	1.01307
X12445_50	ANKRD27	trans	1	196304863	rs7554267	T	G	-0.0668	0.008919	6.92e-14	0.27364	-2.15771	ferk	1.01307
X12445_50	ANKRD27	trans	11	64898226	rs9971407	T	C	-0.0532	0.009221	7.95e-09	0.24858	1.34265	ferk	1.01307
X12450_42	PMVK	cis	1	154904840	rs1891805	C	T	-0.1859	0.0251	1.34e-13	0.0665	2.73129	pietz	1.02258
X12450_42	PMVK	cis	1	155016389	rs76977753	C	A	-0.1561	0.015363	2.96e-24	0.08148	-1.18522	ferk	1.00268
X12450_42	PMVK	trans	1	196661505	rs10922094	C	G	0.0734	0.0128	9.71e-09	0.6086	NA	pietz	1.02258
X12450_42	PMVK	trans	1	155591625	rs12755128	G	A	-0.0778	0.012189	1.74e-10	0.12975	-0.695118	ferk	1.00268
X12450_42	PMVK	trans	3	56849749	rs1354034	C	T	0.0899	0.0128	1.98e-12	0.6004	-2.50737	pietz	1.02258
X12450_42	PMVK	trans	12	54685880	rs35979828	T	C	-0.0952	0.014865	1.51e-10	0.08648	0.460622	ferk	1.00268
X12450_42	PMVK	trans	11	198986	rs4980320	C	T	0.0477	0.008268	7.98e-09	0.46986	1.37256	ferk	1.00268
X12450_42	PMVK	trans	7	106367636	rs67036916	A	G	-0.0511	0.008251	5.91e-10	0.45132	1.72995	ferk	1.00268
X12450_42	PMVK	trans	9	4764332	rs77265585	C	G	0.0654	0.011737	2.52e-08	0.14219	-0.0815284	ferk	1.00268
X12457_10	ADI1	cis	2	3523324	rs10179340	G	A	-0.1107	0.011526	7.69e-22	0.86784	2.95543	ferk	1.02437
X12457_10	ADI1	trans	17	26742060	rs11080058	A	G	-0.0492	0.008305	3.14e-09	0.32839	1.88036	ferk	1.02437
X12457_10	ADI1	trans	3	56865776	rs12485738	G	A	0.0796	0.014	1.36e-08	0.6297	-2.84136	pietz	1.01454
X12459_13	PLEKHA1	cis	10	124121878	rs12250214	T	A	0.1131	0.010261	2.97e-28	0.18588	-0.898355	ferk	0.992913
X12459_13	PLEKHA1	cis	10	124321970	rs4752708	T	C	0.0826	0.008651	1.32e-21	0.68305	-2.44416	ferk	0.992913
X12459_13	PLEKHA1	cis	10	124100974	rs7068066	T	C	0.1555	0.009918	2.14e-55	0.20204	-1.64991	ferk	0.992913
X12459_13	PLEKHA1	trans	10	104251242	rs55920875	T	C	0.0897	0.0148	1.21e-09	0.7137	NA	pietz	1.00327
X12459_13	PLEKHA1	trans	8	106517865	rs1868649	A	G	0.0994	0.0153	7.67e-11	0.2529	NA	pietz	1.00327
X12459_13	PLEKHA1	trans	1	196664082	rs7546015	A	G	-0.0969	0.0136	8.9e-13	0.3913	NA	pietz	1.00327
X12469_19	MAPRE1	cis	20	31418296	rs20654	G	A	-0.0669	0.008847	3.96e-14	0.31162	0.520426	ferk	1.01388
X12469_19	MAPRE1	trans	3	56849749	rs1354034	C	T	0.0902	0.0125	4.83e-13	0.6005	-2.68455	pietz	1.01407
X12469_19	MAPRE1	trans	18	32720189	rs3786314	G	A	-0.0528	0.008184	1.11e-10	0.45657	0.349997	ferk	1.01388
X12469_19	MAPRE1	trans	10	65062820	rs7073753	T	C	0.0452	0.008211	3.7e-08	0.4356	0.221891	ferk	1.01388
X12475_48	CLIC5	cis	6	45903525	rs17288621	A	G	0.1044	0.011061	3.79e-21	0.17103	2.52069	ferk	0.990436
X12475_48	CLIC5	cis	6	45982071	rs9472661	G	A	0.1339	0.012108	1.99e-28	0.13682	1.81856	ferk	0.990436
X12475_48	CLIC5	trans	6	32606658	rs28375776	G	C	0.0728	0.01039	2.44e-12	0.19766	NA	ferk	0.990436
X12475_48	CLIC5	trans	1	196664082	rs7546015	A	G	-0.086	0.0125	5.33e-12	0.3913	NA	pietz	1.01595
X12475_48	CLIC5	trans	20	3681708	rs4813636	A	G	-0.0835	0.008582	2.26e-22	0.63629	-2.46638	ferk	0.990436
X12475_48	CLIC5	trans	9	136144308	rs576123	T	C	-0.1287	0.009453	3.28e-42	0.73984	-1.76955	ferk	0.990436
X12475_48	CLIC5	trans	6	49908961	rs75270544	C	G	-0.0739	0.012704	5.98e-09	0.12222	-0.776785	ferk	0.990436
X12486_8	GLRX2	cis	1	193355172	rs112407839	G	T	0.2655	0.016211	2.77e-60	0.0653	-2.9649	ferk	1.01071
X12486_8	GLRX2	cis	1	192579043	rs72734959	T	G	0.055	0.008362	4.8e-11	0.36051	0.348211	ferk	1.01071
X12486_8	GLRX2	cis	1	192806241	rs7550636	C	T	0.0544	0.008411	9.95e-11	0.35681	1.26369	ferk	1.01071
X12486_8	GLRX2	trans	1	194639414	rs10157433	C	T	0.0504	0.008328	1.43e-09	0.3625	1.3751	ferk	1.01071
X12486_8	GLRX2	trans	3	56859297	rs13085861	C	T	0.0907	0.0128	1.45e-12	0.5461	-2.83653	pietz	1.01595
X12494_99	GABARAPL2	cis	16	75589590	rs16975847	A	G	-0.1307	0.01233	2.98e-26	0.12656	0.205168	ferk	1.01235
X12494_99	GABARAPL2	cis	16	75602365	rs8056968	G	A	-0.1297	0.019688	4.47e-11	0.04599	0.381414	ferk	1.01235
X12494_99	GABARAPL2	trans	12	122399173	rs11615667	A	C	-0.1095	0.0195	1.96e-08	0.1157	NA	pietz	1.03066
X12494_99	GABARAPL2	trans	9	99279162	rs11790862	A	C	0.1131	0.0169	2.05e-11	0.1748	-2.67945	pietz	1.03066
X12494_99	GABARAPL2	trans	3	56858686	rs13062174	G	A	0.1318	0.008277	4.4e-57	0.5692	-2.70853	ferk	1.01235
X12494_99	GABARAPL2	trans	1	248039451	rs3811444	T	C	-0.0642	0.008715	1.75e-13	0.34232	-1.60374	ferk	1.01235
X12494_99	GABARAPL2	trans	11	198986	rs4980320	C	T	0.0587	0.008224	9.48e-13	0.46986	1.46879	ferk	1.01235
X12494_99	GABARAPL2	trans	10	65062820	rs7073753	T	C	0.0534	0.008256	9.93e-11	0.4356	-0.351834	ferk	1.01235
X12494_99	GABARAPL2	trans	3	56295551	rs73082478	A	G	-0.1247	0.0226	3.23e-08	0.0861	2.08927	pietz	1.03066
X12498_12	TAX1BP3	cis	17	3584488	rs170313	G	A	0.0889	0.008132	8.12e-28	0.53909	-2.50504	ferk	1.00548
X12498_12	TAX1BP3	trans	1	196661505	rs10922094	C	G	0.0758	0.013	5.38e-09	0.6087	NA	pietz	1.02353
X12498_12	TAX1BP3	trans	3	56849749	rs1354034	C	T	0.0959	0.013	1.47e-13	0.6003	-2.61423	pietz	1.02353
X12498_12	TAX1BP3	trans	1	248038210	rs35340377	A	G	-0.0523	0.009453	3.15e-08	0.25094	0.0644832	ferk	1.00548
X12498_12	TAX1BP3	trans	5	30830597	rs35733856	A	G	0.0462	0.008318	2.79e-08	0.60531	-0.534873	ferk	1.00548
X12498_12	TAX1BP3	trans	2	54059287	rs56939249	T	G	0.0963	0.012617	2.3e-14	0.11516	-1.0949	ferk	1.00548
X12498_12	TAX1BP3	trans	1	118164722	rs826404	C	T	0.0471	0.008187	8.77e-09	0.5683	-0.517062	ferk	1.00548
X12508_9	VPS24	cis	2	86744230	rs72932350	C	T	0.1166	0.017	6.84e-12	0.1632	-2.87341	pietz	1.01926
X12508_9	VPS24	trans	3	56849749	rs1354034	C	T	0.0934	0.0128	2.72e-13	0.6003	-2.61209	pietz	1.01926
X12508_9	VPS24	trans	17	78970499	rs56239087	T	C	-0.1046	0.0164	1.97e-10	0.1785	2.7727	pietz	1.01926
X12508_9	VPS24	trans	10	65062820	rs7073753	T	C	0.0489	0.008162	2.09e-09	0.4356	0.178848	ferk	1.00864
X12517_52	PDCD5	cis	19	33098238	rs12460663	C	T	-0.2507	0.008681	2.29e-183	0.68494	2.7642	ferk	1.01356
X12517_52	PDCD5	cis	19	33310052	rs730081	A	G	-0.102	0.014165	5.99e-13	0.09109	-0.203328	ferk	1.01356
X12517_52	PDCD5	trans	1	196661505	rs10922094	C	G	0.0859	0.0133	1.02e-10	0.6087	NA	pietz	1.01077
X12517_52	PDCD5	trans	3	56849749	rs1354034	C	T	0.0999	0.0133	5.14e-14	0.6003	-2.80088	pietz	1.01077
X12517_52	PDCD5	trans	19	33636919	rs17833557	T	C	0.1349	0.01251	4.14e-27	0.12216	1.35163	ferk	1.01356
X12518_289	PBRM1	cis	3	52810933	rs2098167	A	T	-0.0725	0.0132	3.57e-08	0.6245	NA	pietz	1.01077
X12518_289	PBRM1	trans	1	196661505	rs10922094	C	G	0.0819	0.0129	2.42e-10	0.6086	NA	pietz	1.01077
X12518_289	PBRM1	trans	3	56871629	rs7639049	C	T	0.0749	0.0137	4.52e-08	0.3215	-2.7658	pietz	1.01077
X12524_18	SAT2	cis	17	7456489	rs12602989	T	C	-0.1262	0.010203	3.87e-35	0.19309	2.16347	ferk	0.980217
X12524_18	SAT2	cis	17	7201753	rs17805277	T	G	0.066	0.011873	2.72e-08	0.13709	0.327475	ferk	0.980217
X12524_18	SAT2	cis	17	7617378	rs62062590	A	G	0.0628	0.008504	1.53e-13	0.35031	-2.67733	ferk	0.980217
X12524_18	SAT2	trans	1	196890356	rs28851312	G	T	-0.0614	0.008344	1.86e-13	0.51966	NA	ferk	0.980217
X12524_18	SAT2	trans	3	165461476	rs1706435	G	A	0.0825	0.00835	5.1e-23	0.36981	1.93624	ferk	0.980217
X12524_18	SAT2	trans	7	94946795	rs62467349	T	C	0.1156	0.0201	9.08e-09	0.1326	-2.47082	pietz	1.01077
X12536_46	MTMR6	cis	13	25837097	rs9553572	T	C	-0.141	0.0184	1.72e-14	0.8393	NA	pietz	1.01124
X12536_46	MTMR6	trans	1	196664082	rs7546015	A	G	-0.1153	0.0138	6.6e-17	0.3913	NA	pietz	1.01124
X12536_46	MTMR6	trans	8	8089277	rs10101399	T	G	-0.0466	0.007899	3.65e-09	0.43411	-0.414023	ferk	1.02841
X12536_46	MTMR6	trans	8	9075852	rs2017182	A	G	0.0689	0.009348	1.7e-13	0.77926	1.06931	ferk	1.02841
X12536_46	MTMR6	trans	8	11142970	rs3808519	G	C	-0.0678	0.008104	5.97e-17	0.34744	0.156215	ferk	1.02841
X12536_46	MTMR6	trans	8	11855288	rs4131536	C	T	-0.0483	0.007772	5.15e-10	0.45738	-1.08565	ferk	1.02841
X12536_46	MTMR6	trans	8	9796321	rs615632	T	C	0.0453	0.00779	6.06e-09	0.56451	1.06552	ferk	1.02841
X12549_33	HPGDS	cis	4	95313493	rs10000820	A	G	0.3482	0.009392	1e-200	0.2318	0.813301	ferk	1.05515
X12549_33	HPGDS	cis	4	95613933	rs4699582	C	T	-0.0716	0.008178	2.04e-18	0.43435	-1.75496	ferk	1.05515
X12549_33	HPGDS	cis	4	94727729	rs72659548	G	C	-0.1045	0.010505	2.58e-23	0.17983	0.118579	ferk	1.05515
X12549_33	HPGDS	cis	4	94816144	rs7692683	A	G	0.0465	0.008292	2.05e-08	0.38426	-1.12402	ferk	1.05515
X12549_33	HPGDS	trans	4	92782848	rs6850086	T	G	-0.0464	0.008073	9.06e-09	0.53123	NA	ferk	1.05515
X12549_33	HPGDS	trans	4	26174799	rs10000798	T	C	-0.0646	0.011352	1.26e-08	0.14406	0.0424605	ferk	1.05515
X12549_33	HPGDS	trans	4	94590335	rs11735510	A	G	0.0715	0.008109	1.17e-18	0.47074	0.477672	ferk	1.05515
X12549_33	HPGDS	trans	9	95894964	rs12342201	A	G	-0.0659	0.007789	2.66e-17	0.49613	-1.03809	ferk	1.05515
X12549_33	HPGDS	trans	1	196616909	rs481595	C	T	-0.0746	0.009078	2.07e-16	0.2434	-2.40455	ferk	1.05515
X12554_10	RAD51L3	cis	17	33433487	rs4796033	T	C	-0.067	0.011223	2.37e-09	0.15088	1.8229	ferk	1.00689
X12554_10	RAD51L3	trans	3	47534836	rs12630641	T	G	-0.1186	0.013	7.86e-20	0.5961	NA	pietz	1.01643
X12554_10	RAD51L3	trans	1	196661505	rs10922094	C	G	0.1035	0.013	1.72e-15	0.6087	NA	pietz	1.01643
X12554_10	RAD51L3	trans	7	99141373	rs10278040	A	G	-0.2351	0.015701	1.1e-50	0.06905	0.14851	ferk	1.00689
X12554_10	RAD51L3	trans	7	99817196	rs17250196	T	G	-0.1432	0.015806	1.31e-19	0.06753	-0.946647	ferk	1.00689
X12554_10	RAD51L3	trans	19	48376995	rs212100	C	T	0.0745	0.010964	1.09e-11	0.84007	1.40613	ferk	1.00689
X12554_10	RAD51L3	trans	3	195942487	rs2342307	G	A	-0.0479	0.008313	8.31e-09	0.62514	-0.92224	ferk	1.00689
X12554_10	RAD51L3	trans	4	69309300	rs34092423	T	G	-0.0579	0.009204	3.16e-10	0.25904	0.0714325	ferk	1.00689
X12554_10	RAD51L3	trans	17	56782555	rs34351230	A	C	0.0925	0.008805	8.18e-26	0.287	-0.3478	ferk	1.00689
X12554_10	RAD51L3	trans	11	198986	rs4980320	C	T	0.0513	0.008045	1.81e-10	0.46986	1.15123	ferk	1.00689
X12554_10	RAD51L3	trans	3	47346717	rs55771110	A	G	-0.1249	0.0181	5.44e-12	0.1604	2.97268	pietz	1.01643
X12554_10	RAD51L3	trans	17	57293010	rs8071860	T	C	0.0587	0.008285	1.39e-12	0.38344	0.949386	ferk	1.00689
X12560_9	NT5C	cis	17	73566785	rs35687632	G	T	-0.1579	0.009676	7.26e-60	0.24101	2.42444	ferk	0.991757
X12560_9	NT5C	cis	17	72956399	rs3744199	A	C	-0.2389	0.012022	7.02e-88	0.13391	0.461577	ferk	0.991757
X12560_9	NT5C	cis	17	73099604	rs67320591	C	T	0.0893	0.013748	8.28e-11	0.09691	-1.32961	ferk	0.991757
X12560_9	NT5C	cis	17	73061389	rs76245783	G	T	-0.1629	0.009132	3.62e-71	0.27928	2.09308	ferk	0.991757
X12560_9	NT5C	cis	17	72654959	rs76624186	C	T	-0.088	0.014923	3.7e-09	0.08368	-0.691805	ferk	0.991757
X12560_9	NT5C	trans	1	196661505	rs10922094	C	G	0.0758	0.0133	1.15e-08	0.6087	NA	pietz	1.02068
X12560_9	NT5C	trans	17	74190953	rs113413351	G	A	-0.2993	0.018018	5.74e-62	0.05553	-2.5708	ferk	0.991757
X12560_9	NT5C	trans	17	74487666	rs59467367	C	T	0.0564	0.008321	1.22e-11	0.421	1.80346	ferk	0.991757
X12563_2	TNFAIP8	cis	5	118627319	rs1966478	C	T	0.1378	0.00853	1.06e-58	0.6843	-2.28372	ferk	1.0195
X12563_2	TNFAIP8	cis	5	119162308	rs62373989	C	T	-0.1283	0.018317	2.48e-12	0.04771	-0.765114	ferk	1.0195
X12563_2	TNFAIP8	cis	5	118650160	rs66601917	A	G	0.114	0.017427	6.09e-11	0.05423	0.900027	ferk	1.0195
X12563_2	TNFAIP8	trans	5	117962685	rs115705493	C	T	-0.1619	0.015096	7.81e-27	0.07565	1.95064	ferk	1.0195
X12563_2	TNFAIP8	trans	5	117367240	rs116552111	T	A	-0.1122	0.016938	3.5e-11	0.05851	0.0336139	ferk	1.0195
X12563_2	TNFAIP8	trans	5	119623668	rs12188860	A	G	-0.0771	0.009924	7.93e-15	0.19927	-0.213252	ferk	1.0195
X12571_14	ARL3	cis	10	103937180	rs35180103	T	G	0.1489	0.0229	8.07e-11	0.0858	NA	pietz	1.01595
X12571_14	ARL3	cis	10	104392497	rs11191355	C	T	-0.1568	0.010941	1.39e-46	0.16647	1.68824	ferk	1.01368
X12571_14	ARL3	cis	10	104573403	rs11191401	G	A	0.1362	0.0139	9.45e-23	0.2907	-2.90156	pietz	1.01595
X12571_14	ARL3	trans	3	56849749	rs1354034	C	T	0.0822	0.0129	1.87e-10	0.6004	-2.07618	pietz	1.01595
X12571_14	ARL3	trans	10	103918321	rs35340483	A	G	0.1441	0.0219	4.33e-11	0.0953	-2.70505	pietz	1.01595
X12571_14	ARL3	trans	10	105167135	rs35499499	G	A	0.118	0.015006	3.73e-15	0.08197	-0.846738	ferk	1.01368
X12571_14	ARL3	trans	10	103047393	rs599622	C	T	0.0958	0.015383	4.73e-10	0.92389	0.537525	ferk	1.01368
X12572_236	EFS	cis	14	23827500	rs11158148	A	C	0.0864	0.0142	1.25e-09	0.6977	NA	pietz	1.01124
X12572_236	EFS	trans	1	196664651	rs10922098	T	C	-0.0519	0.008361	5.38e-10	0.59989	-1.58916	ferk	1.01453
X12572_236	EFS	trans	6	32586236	rs11751024	A	C	0.0783	0.008337	5.89e-21	0.39789	2.25677	ferk	1.01453
X12572_236	EFS	trans	16	56993161	rs12149545	A	G	-0.0882	0.0141	4.04e-10	0.3193	2.98038	pietz	1.01124
X12572_236	EFS	trans	2	27811722	rs12478841	G	A	0.0631	0.009852	1.5e-10	0.21569	0.39563	ferk	1.01453
X12572_236	EFS	trans	3	165461476	rs1706435	G	A	0.0938	0.00846	1.45e-28	0.36981	0.159455	ferk	1.01453
X12572_236	EFS	trans	11	116662579	rs651821	T	C	-0.103	0.016683	6.66e-10	0.93605	1.70203	ferk	1.01453
X12572_236	EFS	trans	11	116645275	rs7118999	T	C	-0.0929	0.0151	8.06e-10	0.7533	2.66405	pietz	1.01124
X12572_236	EFS	trans	8	19871113	rs78810414	T	C	-0.0884	0.014396	8.22e-10	0.08751	0.261126	ferk	1.01453
X12572_236	EFS	trans	6	32083300	rs8283	G	A	0.1037	0.010214	3.22e-24	0.20326	1.19501	ferk	1.01453
X12572_236	EFS	trans	6	31318630	rs9266043	G	A	0.0585	0.008843	3.7e-11	0.69231	1.56411	ferk	1.01453
X12575_30	MTHFD1	cis	14	64859191	rs11158538	T	C	-0.0989	0.008214	2.2e-33	0.43655	1.80158	ferk	1.0109
X12575_30	MTHFD1	trans	3	56849749	rs1354034	C	T	0.0475	0.008348	1.27e-08	0.61881	-0.524287	ferk	1.0109
X12575_30	MTHFD1	trans	14	62671290	rs143736946	A	G	-0.0923	0.016037	8.64e-09	0.06847	-0.840101	ferk	1.0109
X12575_30	MTHFD1	trans	12	54685880	rs35979828	T	C	-0.0811	0.014631	2.97e-08	0.08648	0.0761763	ferk	1.0109
X12575_30	MTHFD1	trans	9	4764332	rs77265585	C	G	0.0637	0.011554	3.52e-08	0.14219	0.640602	ferk	1.0109
X12594_5	GCA	cis	2	163429107	rs113603988	T	C	0.0919	0.0132	2.88e-12	0.5089	NA	pietz	1.00514
X12594_5	GCA	cis	2	163709886	rs35560487	A	C	-0.0649	0.011244	7.83e-09	0.15454	-0.631255	ferk	0.981846
X12594_5	GCA	cis	2	162786299	rs74797791	T	C	-0.1171	0.013802	2.18e-17	0.09324	0.726058	ferk	0.981846
X12594_5	GCA	cis	2	162911690	rs75900502	C	T	-0.2939	0.0277	2.56e-26	0.0664	2.31257	pietz	1.00514
X12594_5	GCA	trans	1	196661505	rs10922094	C	G	0.0793	0.0134	3.27e-09	0.6087	NA	pietz	1.00514
X12594_5	GCA	trans	2	163810657	rs34330123	T	C	-0.0788	0.012381	1.96e-10	0.12185	-1.15678	ferk	0.981846
X12594_5	GCA	trans	2	162664635	rs75926333	A	G	-0.1043	0.01296	8.45e-16	0.10813	0.0931558	ferk	0.981846
X12612_37	PSMB1	cis	6	170764103	rs10946271	C	T	0.2407	0.00793	1e-200	0.4414	-1.92596	ferk	1.02897
X12612_37	PSMB1	cis	6	170799328	rs9460207	C	T	0.0803	0.008084	3e-23	0.41783	0.475453	ferk	1.02897
X12612_37	PSMB1	trans	1	196664082	rs7546015	A	G	-0.0763	0.0133	1.09e-08	0.3914	NA	pietz	1.01313
X12612_37	PSMB1	trans	6	170337476	rs61527009	A	G	-0.0519	0.008218	2.69e-10	0.38329	-1.32873	ferk	1.02897
X12612_37	PSMB1	trans	11	60070176	rs6591561	G	A	0.0644	0.008698	1.32e-13	0.28698	-0.445817	ferk	1.02897
X12620_3	SEPTIN11	cis	4	77919796	rs11097631	T	C	0.107	0.0135	2.16e-15	0.6174	-2.99105	pietz	1.00749
X12620_3	SEPTIN11	trans	6	31905130	rs1042663	A	G	0.0828	0.013786	1.9e-09	0.09002	1.19317	ferk	1.01431
X12620_3	SEPTIN11	trans	1	196662459	rs10922096	C	T	-0.0696	0.00792	1.53e-18	0.4635	-1.94669	ferk	1.01431
X12620_3	SEPTIN11	trans	11	5911342	rs1349771	C	T	0.0613	0.008208	8.1e-14	0.37116	-1.20847	ferk	1.01431
X12620_3	SEPTIN11	trans	3	56849749	rs1354034	C	T	0.0494	0.008161	1.42e-09	0.61881	0.0192256	ferk	1.01431
X12620_3	SEPTIN11	trans	3	165461835	rs1619994	G	A	0.0547	0.00882	5.59e-10	0.2807	1.04553	ferk	1.01431
X12635_9	TRDMT1	cis	10	17328607	rs55810643	G	A	-0.1414	0.009116	2.88e-54	0.27071	2.95137	ferk	1.00053
X12635_9	TRDMT1	trans	1	196692378	rs374896	T	C	-0.0823	0.0129	1.82e-10	0.4278	NA	pietz	1.02353
X12635_9	TRDMT1	trans	3	56865445	rs11925835	C	T	0.0561	0.008172	6.67e-12	0.59383	-2.14379	ferk	1.00053
X12635_9	TRDMT1	trans	10	16676010	rs7071894	T	C	0.0645	0.01011	1.77e-10	0.19705	1.60768	ferk	1.00053
X12637_7	CRAT	cis	9	131846125	rs10988198	C	T	0.0866	0.008628	1.04e-23	0.6835	-2.48407	ferk	1.00096
X12637_7	CRAT	trans	5	131677047	rs11242109	T	G	-0.0539	0.008076	2.48e-11	0.4424	0.162184	ferk	1.00096
X12675_14	DARS	cis	2	136561557	rs2304371	A	G	-0.1585	0.0179	8.11e-19	0.8473	2.45172	pietz	1.01926
X12675_14	DARS	trans	1	196661505	rs10922094	C	G	0.1102	0.0133	1.1e-16	0.6087	NA	pietz	1.01926
X12675_14	DARS	trans	3	56849749	rs1354034	C	T	0.0529	0.008385	2.81e-10	0.61881	-0.826838	ferk	1.00273
X12675_14	DARS	trans	11	198986	rs4980320	C	T	0.0469	0.008175	9.62e-09	0.46986	1.10135	ferk	1.00273
X12675_14	DARS	trans	2	135768352	rs7575241	A	C	0.1261	0.0172	1.98e-13	0.1667	-2.11307	pietz	1.01926
X12677_164	FLII	cis	17	18104433	rs78730854	A	G	0.1266	0.0228	2.69e-08	0.0906	-1.46854	pietz	1.00936
X12677_164	FLII	trans	17	17534989	rs56177028	A	G	0.1654	0.0267	5.84e-10	0.0581	NA	pietz	1.00936
X12677_164	FLII	trans	11	64936719	rs12292693	C	A	-0.0998	0.008904	3.69e-29	0.26371	2.43348	ferk	1.00754
X12677_164	FLII	trans	3	56859297	rs13085861	C	T	0.0763	0.0127	1.67e-09	0.546	-2.65041	pietz	1.00936
X12682_5	CCBL2	cis	1	89746838	rs10922604	C	T	-0.0632	0.011539	4.33e-08	0.14654	-0.617179	ferk	1.01184
X12682_5	CCBL2	cis	1	88903043	rs4578191	T	C	-0.0936	0.0147	2.03e-10	0.2688	2.26635	pietz	1.02495
X12682_5	CCBL2	cis	1	89116283	rs7518324	T	G	-0.1849	0.008944	6.18e-95	0.30227	2.76028	ferk	1.01184
X12682_5	CCBL2	cis	1	89914872	rs78222882	A	G	-0.1107	0.015675	1.64e-12	0.07334	0.659318	ferk	1.01184
X12682_5	CCBL2	trans	3	56849749	rs1354034	C	T	0.0854	0.0132	1.1e-10	0.6001	-2.13604	pietz	1.02495
X12682_5	CCBL2	trans	1	90244386	rs147777763	T	C	-0.124	0.017393	1.01e-12	0.05904	-0.698461	ferk	1.01184
X12682_5	CCBL2	trans	21	45195096	rs35006428	C	A	-0.0478	0.008201	5.6e-09	0.44888	-0.966389	ferk	1.01184
X12682_5	CCBL2	trans	1	248038210	rs35340377	A	G	-0.053	0.009539	2.76e-08	0.25094	-0.984202	ferk	1.01184
X12682_5	CCBL2	trans	21	45052021	rs59177757	A	C	-0.0868	0.008394	4.64e-25	0.56951	2.5379	ferk	1.01184
X12682_5	CCBL2	trans	2	27458790	rs62130680	C	T	-0.0642	0.011529	2.57e-08	0.14973	-0.596313	ferk	1.01184
X12682_5	CCBL2	trans	1	88662801	rs6691665	A	G	0.1181	0.011212	6.06e-26	0.16195	-1.98718	ferk	1.01184
X12682_5	CCBL2	trans	8	106581528	rs6993770	T	A	-0.0627	0.009797	1.55e-10	0.22448	-0.56842	ferk	1.01184
X12682_5	CCBL2	trans	1	88825811	rs7529408	T	C	-0.0747	0.010507	1.16e-12	0.81245	0.738072	ferk	1.01184
X12685_57	HOMER2	cis	15	83519472	rs1256430	A	G	-0.0913	0.011191	3.4e-16	0.16453	1.51839	ferk	0.965263
X12685_57	HOMER2	cis	15	83752643	rs55751241	C	T	0.0893	0.0158	1.61e-08	0.2214	-2.80253	pietz	1.02448
X12685_57	HOMER2	trans	13	19481277	rs11617867	A	G	0.0806	0.0137	4.38e-09	0.4105	NA	pietz	1.02448
X12685_57	HOMER2	trans	22	50598551	rs1109823	A	G	-0.0609	0.008402	4.22e-13	0.47305	-1.1112	ferk	0.965263
X12685_57	HOMER2	trans	1	198979818	rs1124025	G	C	0.059	0.009732	1.34e-09	0.75833	1.41839	ferk	0.965263
X12685_57	HOMER2	trans	7	100081186	rs113459328	A	G	0.0923	0.0164	1.85e-08	0.1981	-1.88534	pietz	1.02448
X12685_57	HOMER2	trans	10	81164146	rs116052829	T	C	0.0955	0.014301	2.43e-11	0.09099	-1.56962	ferk	0.965263
X12685_57	HOMER2	trans	19	19475088	rs2965199	A	G	-0.083	0.0136	9.16e-10	0.6408	2.96912	pietz	1.02448
X12685_57	HOMER2	trans	22	51035885	rs3213443	T	C	-0.1041	0.011418	7.71e-20	0.16037	-1.91195	ferk	0.965263
X12685_57	HOMER2	trans	1	248039451	rs3811444	T	C	-0.0533	0.008784	1.3e-09	0.34232	-0.430129	ferk	0.965263
X12685_57	HOMER2	trans	11	198986	rs4980320	C	T	0.054	0.008281	6.99e-11	0.46986	1.43611	ferk	0.965263
X12685_57	HOMER2	trans	22	51141410	rs58752786	C	G	0.0711	0.010116	2.09e-12	0.22484	0.7636	ferk	0.965263
X12685_57	HOMER2	trans	22	50834855	rs73172205	C	T	-0.0535	0.009179	5.59e-09	0.2962	-1.17699	ferk	0.965263
X12685_57	HOMER2	trans	22	51140316	rs739365	T	C	-0.2548	0.008734	4.32e-187	0.34652	2.32065	ferk	0.965263
X12685_57	HOMER2	trans	3	56861091	rs9843226	C	T	0.1235	0.0132	6.75e-21	0.531	-2.92156	pietz	1.02448
X12686_15	MPST	cis	22	37400976	rs58818762	A	G	-0.11	0.011265	1.6e-22	0.15898	-2.6369	ferk	1.00154
X12686_15	MPST	trans	18	74805063	rs34266248	C	G	0.1044	0.0189	3.06e-08	0.8456	NA	pietz	1.00889
X12689_56	ARPC1B	cis	7	99202373	rs868564	T	C	0.1572	0.017527	2.99e-19	0.05428	-0.641853	ferk	1.01847
X12689_56	ARPC1B	trans	3	56849749	rs1354034	C	T	0.0461	0.008203	1.91e-08	0.61881	0.27555	ferk	1.01847
X12689_56	ARPC1B	trans	7	99559869	rs76364362	A	C	0.1327	0.017297	1.7e-14	0.0552	-0.474655	ferk	1.01847
X12712_9	HMG20A	cis	15	77674432	rs11639308	C	G	-0.0834	0.0134	4.35e-10	0.6273	NA	pietz	1.01313
X12712_9	HMG20A	trans	1	196890356	rs28851312	G	T	-0.0502	0.008122	6.39e-10	0.51966	NA	ferk	1.01927
X12712_9	HMG20A	trans	3	56920880	rs950155	C	G	0.0945	0.0131	4.62e-13	0.4297	NA	pietz	1.01313
X12712_9	HMG20A	trans	1	211406400	rs3125827	A	T	-0.0822	0.0131	3.07e-10	0.4339	NA	pietz	1.01313
X12727_7	PTGFRN	cis	1	117513985	rs10801918	G	T	0.3391	0.010614	1e-200	0.20241	2.04737	ferk	0.919906
X12727_7	PTGFRN	cis	1	117255312	rs10923135	C	T	-0.1256	0.0165	3.01e-14	0.194	2.77227	pietz	1.02163
X12727_7	PTGFRN	cis	1	117561863	rs2806874	C	A	0.1094	0.008765	9.45e-36	0.59263	-0.596307	ferk	0.919906
X12727_7	PTGFRN	cis	1	117811787	rs72699190	G	A	0.1336	0.017111	5.81e-15	0.06733	0.770913	ferk	0.919906
X12727_7	PTGFRN	trans	1	147840258	rs587642029	T	C	0.1031	0.015225	1.27e-11	0.08636	NA	ferk	0.919906
X12727_7	PTGFRN	trans	1	196664082	rs7546015	A	G	-0.0802	0.0132	1.24e-09	0.3914	NA	pietz	1.02163
X12727_7	PTGFRN	trans	1	116217036	rs10801914	A	G	-0.0533	0.009412	1.49e-08	0.69954	-0.89661	ferk	0.919906
X12727_7	PTGFRN	trans	1	115343885	rs12126634	C	T	0.0873	0.010474	7.76e-17	0.217	2.69003	ferk	0.919906
X12727_7	PTGFRN	trans	1	118086756	rs2622360	C	A	0.0602	0.009537	2.75e-10	0.28715	1.65368	ferk	0.919906
X12727_7	PTGFRN	trans	19	45411941	rs429358	C	T	0.0604	0.010884	2.87e-08	0.17407	-0.941102	ferk	0.919906
X12727_7	PTGFRN	trans	1	118877138	rs4659078	A	G	-0.0684	0.009731	2.08e-12	0.73482	-1.54253	ferk	0.919906
X12727_7	PTGFRN	trans	1	151137144	rs6587557	G	A	0.0634	0.009052	2.48e-12	0.64498	1.97135	ferk	0.919906
X12727_7	PTGFRN	trans	1	118357122	rs73010127	T	A	-0.0987	0.011316	2.72e-18	0.17544	-2.89336	ferk	0.919906
X12731_12	PLEKHA7	cis	11	16881961	rs11024060	C	T	-0.1417	0.008145	8.67e-68	0.55527	2.65455	ferk	1.0037
X12731_12	PLEKHA7	cis	11	16685154	rs117947332	C	T	0.1111	0.016703	2.9e-11	0.06229	-1.0516	ferk	1.0037
X12731_12	PLEKHA7	cis	11	16336497	rs138797544	T	G	0.1993	0.018011	1.85e-28	0.05333	1.86145	ferk	1.0037
X12731_12	PLEKHA7	cis	11	17451427	rs4148621	A	C	0.0814	0.012089	1.66e-11	0.12695	-2.12511	ferk	1.0037
X12731_12	PLEKHA7	cis	11	17376498	rs61880293	C	T	0.1589	0.014694	2.97e-27	0.08269	-1.53679	ferk	1.0037
X12731_12	PLEKHA7	cis	11	16840511	rs75351046	T	C	0.0754	0.010641	1.38e-12	0.1774	1.69462	ferk	1.0037
X12731_12	PLEKHA7	trans	1	196661505	rs10922094	C	G	0.0984	0.0137	6.13e-13	0.6087	NA	pietz	1.00936
X12731_12	PLEKHA7	trans	9	136925744	rs2810494	A	G	-0.0775	0.0141	3.98e-08	0.3619	NA	pietz	1.00936
X12731_12	PLEKHA7	trans	11	16295146	rs11023899	G	T	0.1219	0.014496	4.13e-17	0.08407	0.809613	ferk	1.0037
X12731_12	PLEKHA7	trans	10	104359884	rs12762934	T	C	-0.0833	0.0146	1.2e-08	0.3104	2.60878	pietz	1.00936
X12731_12	PLEKHA7	trans	3	56849749	rs1354034	C	T	0.0749	0.0137	4.51e-08	0.6001	-2.93399	pietz	1.00936
X12731_12	PLEKHA7	trans	9	99234329	rs55665228	T	C	0.0621	0.010995	1.62e-08	0.16169	-0.46559	ferk	1.0037
X12764_3	ELMO1	cis	7	37445820	rs4565373	G	T	-0.0592	0.00798	1.18e-13	0.41539	2.39046	ferk	1.02047
X12764_3	ELMO1	trans	1	196661505	rs10922094	C	G	0.0781	0.0138	1.48e-08	0.6087	NA	pietz	1.0136
X12764_3	ELMO1	trans	3	165552837	rs4563443	A	C	0.1061	0.017348	9.6e-10	0.05682	1.83042	ferk	1.02047
X12764_3	ELMO1	trans	2	241510903	rs78909033	A	G	0.0658	0.010649	6.45e-10	0.16064	0.821304	ferk	1.02047
X12801_33	IRF2	cis	4	185370467	rs3775576	A	C	-0.0656	0.011139	3.88e-09	0.8514	-1.121	ferk	1.01066
X12801_33	IRF2	trans	1	207688339	rs3991752	T	C	0.1022	0.0176	6.92e-09	0.8251	NA	pietz	1.0103
X12801_33	IRF2	trans	22	22717616	rs2078662	A	G	0.0868	0.013794	3.13e-10	0.90745	-0.3001	ferk	1.01066
X12801_33	IRF2	trans	22	23258438	rs6003388	G	A	0.102	0.018392	2.93e-08	0.04996	1.33568	ferk	1.01066
X12812_25	ACYP2	cis	2	53737146	rs72618655	C	G	-0.0788	0.0137	7.85e-09	0.6884	NA	pietz	1.01832
X12812_25	ACYP2	cis	2	53846456	rs6753333	A	G	-0.0865	0.008494	2.36e-24	0.66844	1.96867	ferk	1.01789
X12812_25	ACYP2	cis	2	54844995	rs7608414	A	G	-0.0693	0.009306	9.56e-14	0.2522	1.86471	ferk	1.01789
X12812_25	ACYP2	trans	1	196661505	rs10922094	C	G	0.0909	0.0129	1.89e-12	0.6087	NA	pietz	1.01832
X12812_25	ACYP2	trans	3	56849749	rs1354034	C	T	0.0608	0.008233	1.53e-13	0.61881	-1.02592	ferk	1.01789
X12812_25	ACYP2	trans	2	55045484	rs2567975	G	C	-0.0625	0.008471	1.61e-13	0.65747	1.55607	ferk	1.01789
X12812_25	ACYP2	trans	10	65382328	rs3847327	T	C	0.0473	0.008142	6.27e-09	0.58779	0.914766	ferk	1.01789
X12813_18	EHBP1	cis	2	62763347	rs901532	T	C	0.1303	0.0201	9.42e-11	0.1267	-2.89496	pietz	1.01218
X12813_18	EHBP1	trans	1	196661505	rs10922094	C	G	0.1492	0.0136	3.89e-28	0.6087	NA	pietz	1.01218
X12813_18	EHBP1	trans	1	169488927	rs3766103	T	C	-0.0808	0.00794	2.52e-24	0.56816	-0.609923	ferk	1.00142
X12820_1	GRAP	cis	17	18946965	rs200266407	G	A	-0.0917	0.015162	1.47e-09	0.07516	0.350824	ferk	1.01057
X12820_1	GRAP	trans	6	31944593	rs550671	T	C	0.0729	0.011561	2.87e-10	0.14045	NA	ferk	1.01057
X12820_1	GRAP	trans	3	186395436	rs1042445	T	C	0.0762	0.00942	5.99e-16	0.23639	0.268422	ferk	1.01057
X12820_1	GRAP	trans	1	196662459	rs10922096	C	T	-0.0594	0.008052	1.61e-13	0.4635	-2.11328	ferk	1.01057
X12820_1	GRAP	trans	3	56865445	rs11925835	C	T	0.0864	0.0128	1.72e-11	0.5747	-2.86251	pietz	1.01879
X12820_1	GRAP	trans	22	40357667	rs9611234	A	G	0.0997	0.014336	3.54e-12	0.08541	-1.60218	ferk	1.01057
X12831_21	TESC	cis	12	117206787	rs12313074	T	C	0.2748	0.013426	4.14e-93	0.89386	-1.81622	ferk	0.986629
X12831_21	TESC	cis	12	117765067	rs1520811	A	G	-0.0895	0.008961	1.72e-23	0.30382	1.23305	ferk	0.986629
X12831_21	TESC	cis	12	117551142	rs2893705	G	A	-0.1139	0.009804	3.37e-31	0.76965	-0.448889	ferk	0.986629
X12831_21	TESC	cis	12	117011124	rs7972894	A	G	-0.0551	0.008276	2.78e-11	0.43632	-1.08473	ferk	0.986629
X12831_21	TESC	trans	12	118169038	rs150189612	G	A	-0.0758	0.010626	9.77e-13	0.18493	NA	ferk	0.986629
X12831_21	TESC	trans	2	219185161	rs2015863	T	C	0.1289	0.0134	7.39e-22	0.3788	NA	pietz	1.0169
X12831_21	TESC	trans	9	100686129	rs3808894	A	G	-0.0737	0.0134	4.21e-08	0.6416	NA	pietz	1.0169
X12831_21	TESC	trans	12	116907351	rs11614337	T	C	-0.1051	0.010077	1.82e-25	0.21306	-2.87394	ferk	0.986629
X12831_21	TESC	trans	3	56865445	rs11925835	C	T	0.0553	0.008146	1.14e-11	0.59383	-1.97922	ferk	0.986629
X12831_21	TESC	trans	12	116173802	rs1965297	A	G	0.0558	0.008263	1.45e-11	0.51581	1.66193	ferk	0.986629
X12831_21	TESC	trans	12	119275557	rs6490215	C	T	-0.0519	0.009059	1.01e-08	0.28938	-1.26418	ferk	0.986629
X12831_21	TESC	trans	8	106581528	rs6993770	T	A	-0.0566	0.009631	4.19e-09	0.22448	-1.57586	ferk	0.986629
X12851_5	POLM	cis	7	44093517	rs141574506	C	T	-0.1507	0.013676	3.09e-28	0.09577	0.494126	ferk	1.00382
X12851_5	POLM	cis	7	44254142	rs74489265	G	T	0.1147	0.015677	2.55e-13	0.06985	1.37224	ferk	1.00382
X12851_5	POLM	trans	1	196661505	rs10922094	C	G	0.0723	0.0132	4.2e-08	0.6087	NA	pietz	1.00795
X12851_5	POLM	trans	7	43505388	rs76464744	A	G	0.0881	0.01596	3.39e-08	0.06912	0.315854	ferk	1.00382
X12855_16	CASS4	cis	20	54979035	rs16979884	A	G	-0.13	0.022	3.37e-09	0.0968	2.88066	pietz	1.00514
X12855_16	CASS4	trans	1	196661505	rs10922094	C	G	0.1066	0.0129	1.21e-16	0.6086	NA	pietz	1.00514
X12855_16	CASS4	trans	19	45448036	rs1132899	C	T	0.0672	0.007975	3.58e-17	0.47576	2.59927	ferk	1.01193
X12855_16	CASS4	trans	7	106338464	rs386805	A	G	-0.0475	0.007984	2.69e-09	0.44796	-1.2462	ferk	1.01193
X12859_33	ECI2	cis	6	4283692	rs6904215	G	A	-0.0937	0.009869	2.21e-21	0.20653	-2.74453	ferk	1.01324
X12859_33	ECI2	cis	6	4065309	rs6905475	G	A	0.1	0.010756	1.45e-20	0.83521	0.837245	ferk	1.01324
X12859_33	ECI2	cis	6	4149511	rs73353385	A	C	-0.2377	0.012525	2.62e-80	0.11475	-0.388119	ferk	1.01324
X12859_33	ECI2	trans	19	39287793	rs11670444	T	G	-0.1148	0.0165	3.05e-12	0.8084	NA	pietz	1.01832
X12859_33	ECI2	trans	12	54712308	rs10876550	A	G	0.0447	0.008024	2.54e-08	0.56301	1.13897	ferk	1.01324
X12859_33	ECI2	trans	3	56849749	rs1354034	C	T	0.0574	0.00818	2.26e-12	0.61881	-1.07484	ferk	1.01324
X12880_1	SV2A	cis	1	149896855	rs72692810	A	G	-0.3761	0.0245	3.27e-53	0.0761	NA	pietz	1.00233
X12880_1	SV2A	trans	1	150857175	rs116398299	T	G	-0.1776	0.0266	2.54e-11	0.0654	NA	pietz	1.00233
X12880_1	SV2A	trans	1	196664082	rs7546015	A	G	-0.0975	0.0133	2.26e-13	0.3913	NA	pietz	1.00233
X12975_11	KRT20	cis	17	39023396	rs11650915	A	G	-0.0457	0.00807	1.49e-08	0.4129	-0.914589	ferk	1.01587
X12975_11	KRT20	trans	1	196709223	rs424535	T	A	-0.0739	0.008402	1.43e-18	0.34321	-1.90791	ferk	1.01587
X12975_11	KRT20	trans	17	39678716	rs4796667	C	T	-0.0586	0.008303	1.69e-12	0.64081	0.351445	ferk	1.01587
X12975_11	KRT20	trans	19	49208978	rs632111	G	A	-0.0534	0.008277	1.11e-10	0.62739	0.612823	ferk	1.01587
X12975_11	KRT20	trans	6	32589122	rs9271492	C	A	0.0523	0.008463	6.41e-10	0.33626	-0.130409	ferk	1.01587
X13044_5	TSG101	cis	11	18625610	rs4369382	G	A	-0.0847	0.008607	7.54e-23	0.68103	2.74794	ferk	1.01292
X13044_5	TSG101	trans	11	198986	rs4980320	C	T	0.0498	0.008052	6.21e-10	0.46986	1.62016	ferk	1.01292
X13044_5	TSG101	trans	12	54687489	rs7304860	C	T	0.0487	0.008406	6.91e-09	0.64454	0.472864	ferk	1.01292
X13068_139	CCS	cis	11	66315512	rs17496586	C	G	-0.0912	0.00945	4.87e-22	0.23707	2.15178	ferk	1.01344
[truncated: 13,860 more rows]

## Sheet: S3. offspring bw
Supplementary table S3. MR results using only cis-pQTLs to investigate a potential causal relationship between circulating proteins on offspring birthweight.
SOMAMER	GENE NAME	METHOD	NSNP	BETA	SE	PVAL	Q	QDF	QPVAL
X12437_18	ULK3	Wald Ratio	1	-0.18612	0.0290365	1.45648e-10	NA	NA	NA
X11543_84	LIMA1	IVW	2	0.0828809	0.0133006	4.6237e-10	0.237782	1	0.625813
X15513_108	PRSS8	IVW	2	0.238511	0.0448184	1.02796e-07	0.0126139	1	0.910576
X13713_164	SEC22A	Wald Ratio	1	-0.21704	0.0419527	2.29818e-07	NA	NA	NA
X3363_31	CSK	Wald Ratio	1	-0.253515	0.0519118	1.04182e-06	NA	NA	NA
X19262_219	ACADVL	Wald Ratio	1	-0.172291	0.0354956	1.21079e-06	NA	NA	NA
X5648_28	CTRB2	IVW	4	-0.0466018	0.0097362	1.69755e-06	4.61214	3	0.202503
X16751_15	NPPB	Wald Ratio	1	0.148186	0.0341593	1.43731e-05	NA	NA	NA
X8480_29	EFEMP1	IVW	3	-0.0804168	0.0188922	2.0754e-05	0.0734378	2	0.963947
X8327_26	DPEP2	IVW	2	-0.0774394	0.0186147	3.18076e-05	0.101602	1	0.749915
X13943_38	DPY30	IVW	2	0.121105	0.0310418	9.56555e-05	0.0115755	1	0.914321
X15594_47	HTRA1	IVW	2	0.128924	0.0332467	0.000105413	0.816893	1	0.36609
X16857_2	RAB2A	Wald Ratio	1	-0.164595	0.0430453	0.000131425	NA	NA	NA
X18922_27	CD68	Wald Ratio	1	0.204796	0.0540121	0.000149633	NA	NA	NA
X16805_5	PDE5A	Wald Ratio	1	0.0785597	0.0209182	0.000172953	NA	NA	NA
X13954_9	GNPNAT1	Wald Ratio	1	0.199573	0.0531719	0.000174488	NA	NA	NA
X11616_9	HSF1	Wald Ratio	1	0.11135	0.0300285	0.000208791	NA	NA	NA
X2632_5	IL12RB1	Wald Ratio	1	-0.195347	0.05325	0.000243985	NA	NA	NA
X12990_39	MAP3K3	Wald Ratio	1	-0.243378	0.0664706	0.000250808	NA	NA	NA
X12469_19	MAPRE1	Wald Ratio	1	-0.178879	0.0491928	0.000276603	NA	NA	NA
X10440_26	CLMP	IVW	2	-0.0519456	0.0144194	0.000315212	0.0861216	1	0.769167
X5400_52	LEPR	Weighted median	6	0.0331493	0.00927816	0.00035314	NA	NA	NA
X13969_24	KPNA6	Wald Ratio	1	0.144381	0.0407345	0.000393467	NA	NA	NA
X14094_29	HBEGF	Wald Ratio	1	-0.218287	0.0627689	0.000505875	NA	NA	NA
X4374_45	GDF15	IVW	3	0.0360276	0.0103708	0.00051289	0.129599	2	0.937256
X5443_62	NPPA	Wald Ratio	1	0.181562	0.052634	0.000561584	NA	NA	NA
X4314_12	DCTPP1	Wald Ratio	1	-0.217007	0.0630268	0.000575111	NA	NA	NA
X12682_5	CCBL2	IVW	4	0.0515981	0.0152088	0.000692191	1.0625	3	0.786133
X18307_71	PPA2	Wald Ratio	1	-0.117116	0.0345256	0.000693488	NA	NA	NA
X8358_30	PRDX3	Wald Ratio	1	-0.14273	0.0421305	0.000704556	NA	NA	NA
X2617_56	ERBB3	Wald Ratio	1	-0.100695	0.0299343	0.000768593	NA	NA	NA
X8233_2	ITIH5	Weighted median	5	0.0361469	0.0108161	0.000831958	NA	NA	NA
X14747_9	CRLF1	IVW	2	-0.046883	0.0141198	0.000898985	0.490434	1	0.483734
X3151_6	IL2RA	Wald Ratio	1	-0.178108	0.0540741	0.000988475	NA	NA	NA
X6388_21	CCDC126	IVW	4	-0.0377692	0.011571	0.001098	1.32016	3	0.724351
X2982_82	LGALS4	Wald Ratio	1	-0.100888	0.031343	0.00128704	NA	NA	NA
X18398_1	AKR1D1	Wald Ratio	1	-0.210798	0.0655348	0.00129728	NA	NA	NA
X9312_8	AZGP1	Wald Ratio	1	0.0799604	0.024897	0.00131976	NA	NA	NA
X8351_17	PRSS57	Weighted median	5	-0.0297364	0.00939574	0.00155146	NA	NA	NA
X13109_82	NEGR1	Wald Ratio	1	-0.0763928	0.0241862	0.0015857	NA	NA	NA
X7955_195	ITIH1	IVW	3	-0.028509	0.00904689	0.00162573	0.306151	2	0.858065
X12709_63	H1FX	Wald Ratio	1	0.207909	0.0663589	0.00172967	NA	NA	NA
X6520_87	MGP	Wald Ratio	1	0.0765295	0.0244794	0.00177034	NA	NA	NA
X17785_11	RCL	Wald Ratio	1	0.0975286	0.031385	0.00188683	NA	NA	NA
X3435_53	FN1	IVW	2	-0.067964	0.022003	0.00200926	0.475851	1	0.490308
X9322_15	RCN1	Wald Ratio	1	0.0796368	0.0257969	0.00202141	NA	NA	NA
X3434_34	FN1	IVW	2	-0.0660884	0.0214347	0.00204754	0.51049	1	0.474927
X10702_1	COL28A1	Wald Ratio	1	-0.106279	0.0345484	0.00209643	NA	NA	NA
X19161_1	USP15	IVW	2	-0.0848593	0.027764	0.0022397	0.536536	1	0.463872
X9894_13	MYO6	Wald Ratio	1	-0.130792	0.0428056	0.00224702	NA	NA	NA
X11405_150	CARD9	Wald Ratio	1	0.0565054	0.018549	0.00231689	NA	NA	NA
X15427_35	LOXL3	Wald Ratio	1	-0.112682	0.0371406	0.00241399	NA	NA	NA
X14012_17	DHX58	IVW	2	-0.0957437	0.0316759	0.00250608	0.164818	1	0.684758
X8479_4	MMP10	IVW	4	0.0318986	0.0105714	0.00254908	1.09915	3	0.77728
X8351_17	PRSS57	IVW	5	-0.0298489	0.00992597	0.00263705	4.49827	4	0.342753
X4535_50	BST1	IVW	4	0.0281681	0.00938529	0.00268832	1.5441	3	0.672131
X11212_7	TXNDC5	IVW	2	0.0676924	0.0228292	0.00302519	0.10484	1	0.746097
X13738_8	INHBA	Wald Ratio	1	-0.113704	0.0386243	0.00324172	NA	NA	NA
X19622_7	INHBA	Wald Ratio	1	-0.114674	0.0389541	0.00324172	NA	NA	NA
X12689_56	ARPC1B	Wald Ratio	1	-0.11694	0.0397774	0.00328351	NA	NA	NA
X12426_19	MOB1A	Wald Ratio	1	-0.123378	0.0422604	0.0035062	NA	NA	NA
X15596_7	HEXIM1	Wald Ratio	1	-0.0820711	0.028238	0.00365609	NA	NA	NA
X11514_196	CD59	Wald Ratio	1	0.0516357	0.0177845	0.00369118	NA	NA	NA
X10558_26	PCDH9	IVW	4	-0.0352291	0.0121779	0.00381732	2.60974	3	0.455785
X3448_13	INSR	Wald Ratio	1	-0.130881	0.0452867	0.00385174	NA	NA	NA
X13107_9	LYPD3	Wald Ratio	1	0.09343	0.032351	0.00387695	NA	NA	NA
X9838_4	SMAD1	Wald Ratio	1	-0.18436	0.06392	0.00392372	NA	NA	NA
X3391_10	PIK3CG	Wald Ratio	1	-0.104935	0.0364109	0.00395196	NA	NA	NA
X16758_96	HDGF	Wald Ratio	1	0.121603	0.0423179	0.00405884	NA	NA	NA
X8953_47	HDGF	Wald Ratio	1	0.122905	0.0427711	0.00405884	NA	NA	NA
X2948_58	GHR	IVW	4	-0.0396803	0.0138116	0.00406631	1.96077	3	0.580589
X13068_139	CCS	Wald Ratio	1	-0.114068	0.0397259	0.00408687	NA	NA	NA
X8274_64	STX7	Wald Ratio	1	0.075158	0.0262169	0.00414677	NA	NA	NA
X9348_1	C1RL	IVW	3	-0.0356613	0.012487	0.00429185	0.481705	2	0.785958
X16055_3	CFHR5	IVW	2	0.0295511	0.0103839	0.00442926	0.0705159	1	0.790587
X18417_3	AS3MT	Wald Ratio	1	-0.192444	0.0676852	0.0044659	NA	NA	NA
X19293_6	VPS26A	Wald Ratio	1	-0.075146	0.0265054	0.0045809	NA	NA	NA
X11516_7	FABP1	Wald Ratio	1	-0.133939	0.0480458	0.0053078	NA	NA	NA
X12635_9	TRDMT1	Wald Ratio	1	0.0680198	0.0245615	0.00561659	NA	NA	NA
X4437_56	ENTPD5	Wald Ratio	1	-0.10014	0.0361682	0.00562746	NA	NA	NA
X6342_10	NPNT	Wald Ratio	1	0.0501527	0.0183096	0.00615974	NA	NA	NA
X7655_11	NPPB	IVW	2	0.0445895	0.0162812	0.00616814	1.84392	1	0.174493
X18381_16	ALDH2	IVW	2	-0.130009	0.0475695	0.00627543	3.2229	1	0.0726148
X17151_84	IRF3	Wald Ratio	1	0.12372	0.0453706	0.00639362	NA	NA	NA
X7806_33	B4GALT7	IVW	2	-0.0928266	0.0340648	0.00643018	0.362467	1	0.547139
X16558_2	MYOC	IVW	3	0.0322441	0.011938	0.0069138	2.30828	2	0.315328
X11109_56	SVEP1	IVW	5	-0.0383233	0.0141898	0.00691818	5.56658	4	0.233939
X4459_68	PCSK7	IVW	6	0.0165681	0.00617331	0.00727846	4.75294	5	0.44677
X6986_17	HS3ST3B1	Wald Ratio	1	-0.0936532	0.0349291	0.00733507	NA	NA	NA
X12641_3	INPP5B	Wald Ratio	1	-0.0659958	0.024624	0.00735898	NA	NA	NA
X3314_74	GFRA1	Wald Ratio	1	-0.0458493	0.0171183	0.00739789	NA	NA	NA
X5691_2	CRISPLD2	IVW	4	-0.0354686	0.0132694	0.00751836	2.08546	3	0.55486
X6927_7	NDST1	IVW	2	-0.053055	0.0198654	0.00756897	0.16431	1	0.685219
X11287_14	CYB5A	Wald Ratio	1	-0.104181	0.039073	0.00766843	NA	NA	NA
X17327_3	CNPY3	Wald Ratio	1	-0.0826626	0.0310264	0.00771568	NA	NA	NA
X5346_24	CPNE1	IVW	3	0.0118661	0.00447895	0.00806606	0.250527	2	0.882264
X19372_7	MDGA2	Wald Ratio	1	0.0744082	0.0281179	0.00813799	NA	NA	NA
X5132_71	IL27RA	IVW	4	-0.0291216	0.0111169	0.00880368	0.332584	3	0.953788
X17384_110	PFKM	Wald Ratio	1	0.051365	0.0196086	0.00880559	NA	NA	NA
X15370_5	BOLA1	IVW	2	0.0718272	0.0274561	0.0088948	0.731828	1	0.392291
X17410_5	CETN3	Wald Ratio	1	-0.083501	0.0320534	0.00918579	NA	NA	NA
X3043_49	SPARC	Wald Ratio	1	0.112945	0.0434362	0.00931536	NA	NA	NA
X4960_72	ANXA1	Wald Ratio	1	-0.0965566	0.0372406	0.00952036	NA	NA	NA
X8043_153	COMP	IVW	2	0.0722164	0.0278985	0.00963827	1.22791	1	0.267813
X8250_2	PTPRJ	Wald Ratio	1	0.14938	0.0577583	0.00970146	NA	NA	NA
X5005_4	MAPK12	IVW	3	-0.0533558	0.0208114	0.0103541	1.16299	2	0.559063
X14205_6	HEXIM2	Wald Ratio	1	-0.0977178	0.0381257	0.0103759	NA	NA	NA
X18319_7	PDHX	Wald Ratio	1	0.110364	0.0430904	0.0104303	NA	NA	NA
X12799_65	DNAJC27	Wald Ratio	1	-0.106948	0.0417568	0.010431	NA	NA	NA
X13088_397	BTC	IVW	2	-0.109454	0.042917	0.0107612	2.11791	1	0.145585
X13423_94	FAM213A	Wald Ratio	1	-0.0845905	0.033222	0.0108896	NA	NA	NA
X19581_15	IGFBP5	Wald Ratio	1	0.153849	0.060496	0.0109865	NA	NA	NA
X2999_6	LSAMP	Wald Ratio	1	0.0547272	0.0215377	0.0110538	NA	NA	NA
X2654_19	TNFRSF1A	Wald Ratio	1	-0.101034	0.0398062	0.0111444	NA	NA	NA
X4548_4	FUT3	Weighted median	5	-0.01715	0.00678251	0.0114532	NA	NA	NA
X11109_56	SVEP1	Weighted median	5	-0.0356013	0.014091	0.0115198	NA	NA	NA
X10462_14	INSL5	Wald Ratio	1	0.0743992	0.0295175	0.0117184	NA	NA	NA
X12633_3	PTPN9	Wald Ratio	1	-0.0806321	0.032456	0.0129786	NA	NA	NA
X8970_9	RIPK2	Wald Ratio	1	-0.136173	0.0548578	0.0130541	NA	NA	NA
X19253_82	RAB2B	Wald Ratio	1	0.0982673	0.0396037	0.0130917	NA	NA	NA
X15640_54	TAGLN	Wald Ratio	1	-0.142795	0.0577344	0.0133867	NA	NA	NA
X5006_71	MAPK13	Wald Ratio	1	0.134366	0.054447	0.0135938	NA	NA	NA
X2418_55	APOE	Wald Ratio	1	0.0994501	0.0406138	0.0143382	NA	NA	NA
X6245_4	PVRL2	Wald Ratio	1	-0.159583	0.0655754	0.0149501	NA	NA	NA
X4548_4	FUT3	IVW	5	-0.0169632	0.006991	0.0152478	4.81087	4	0.30726
X5256_86	PDE5A	IVW	2	0.0549102	0.0226327	0.0152604	0.465471	1	0.495078
X15542_19	CKMT1A	Wald Ratio	1	0.0635099	0.0261931	0.0153217	NA	NA	NA
X9772_153	NLGN2	Wald Ratio	1	0.0700401	0.0289017	0.0153764	NA	NA	NA
X6558_5	COLEC10	Wald Ratio	1	0.0802063	0.033127	0.0154705	NA	NA	NA
X19506_6	GLYAT	Wald Ratio	1	0.0543356	0.0224805	0.0156484	NA	NA	NA
X4131_72	FN1	Wald Ratio	1	-0.0708295	0.0296577	0.0169295	NA	NA	NA
X19213_1	SPINK4	Wald Ratio	1	-0.0475089	0.0199526	0.0172618	NA	NA	NA
X18408_26	ARF4	Wald Ratio	1	-0.137635	0.0578187	0.0172913	NA	NA	NA
X3210_1	METAP1	Wald Ratio	1	-0.112916	0.0475115	0.0174727	NA	NA	NA
X13740_51	FRZB	IVW	3	0.0229008	0.00966343	0.0177956	4.18038	2	0.123664
X19615_213	NT5C3A	Wald Ratio	1	-0.0960854	0.0406999	0.0182342	NA	NA	NA
X2844_53	TIE1	Wald Ratio	1	0.0399944	0.016948	0.0182834	NA	NA	NA
X5400_52	LEPR	Weighted mode	6	0.032806	0.00952705	0.0183667	NA	NA	NA
X8309_12	HYAL1	Wald Ratio	1	-0.0626742	0.0267251	0.0190197	NA	NA	NA
X16304_6	LGR4	Wald Ratio	1	0.0769517	0.0328571	0.0191803	NA	NA	NA
X3213_65	NID1	IVW	3	0.0591736	0.0252675	0.0191865	1.80694	2	0.40516
X18884_22	DNAJB4	IVW	2	0.0381035	0.016318	0.0195398	0.377626	1	0.538876
X18343_10	DECR2	IVW	4	-0.029052	0.0124765	0.0198829	2.67559	3	0.444391
X8925_25	RRM2B	IVW	2	0.0726677	0.0312086	0.0198882	0.0247116	1	0.875088
X11237_49	PCOLCE	IVW	3	0.0525436	0.0226252	0.0202144	3.5764	2	0.167261
X11211_7	TBCE	Wald Ratio	1	-0.0712525	0.0307058	0.0203143	NA	NA	NA
X9848_22	CCNH	Wald Ratio	1	-0.0941299	0.0406032	0.0204338	NA	NA	NA
X4541_49	CDON	IVW	4	0.0275975	0.0119242	0.0206448	3.83271	3	0.280104
X15326_64	GBP1	Wald Ratio	1	0.0563609	0.0243773	0.0207765	NA	NA	NA
X8233_2	ITIH5	Weighted mode	5	0.0383277	0.010472	0.02158	NA	NA	NA
X18337_4	GMDS	Wald Ratio	1	-0.13467	0.0586139	0.0215858	NA	NA	NA
X4220_39	FER	IVW	2	0.0820826	0.0357774	0.0217759	0.413897	1	0.519998
X5116_62	ROBO2	IVW	3	0.0732149	0.0319228	0.0218196	0.310949	2	0.856009
X10974_20	SPINK7	Wald Ratio	1	-0.0374113	0.0163148	0.0218432	NA	NA	NA
X5196_7	NMT1	Wald Ratio	1	-0.0963201	0.0420383	0.0219492	NA	NA	NA
X15540_6	VIM	IVW	2	0.0641186	0.0279934	0.0219931	0.746579	1	0.387561
X6255_74	CPXM1	IVW	2	0.0254995	0.0111525	0.0222286	0.37224	1	0.541786
X12431_13	PELO	Wald Ratio	1	0.0783168	0.0343292	0.022528	NA	NA	NA
X15573_110	NCAN	Wald Ratio	1	0.0913949	0.0402418	0.0231382	NA	NA	NA
X2994_71	IL1RL2	IVW	3	-0.0486172	0.0214386	0.0233449	1.07604	2	0.583902
X9282_12	CRISP2	Wald Ratio	1	-0.0180576	0.008	0.0239958	NA	NA	NA
X18172_71	ASF1A	Wald Ratio	1	-0.0681907	0.0302529	0.024195	NA	NA	NA
X11531_24	C10orf54	IVW	2	-0.0810571	0.0359876	0.0242993	2.0749	1	0.14974
X3025_50	FGF2	IVW	4	-0.0232005	0.0103098	0.0244282	1.19655	3	0.753833
X5634_39	POFUT1	IVW	3	-0.0402483	0.0179314	0.0247957	2.12255	2	0.346014
X4459_68	PCSK7	Weighted median	6	0.0150551	0.00675086	0.0257403	NA	NA	NA
X5810_25	TDGF1	IVW	4	0.0105646	0.00474104	0.0258588	3.70395	3	0.295258
X9829_91	SULT2A1	Wald Ratio	1	-0.044393	0.0199906	0.0263713	NA	NA	NA
X9211_19	SERPINF1	IVW	3	-0.0304593	0.0137282	0.0265042	0.20115	2	0.904317
X4159_130	CFH	IVW	2	0.03962	0.0178895	0.02678	0.0490525	1	0.82472
X18330_7	PGM2	Wald Ratio	1	0.0898839	0.0405923	0.0268077	NA	NA	NA
X10833_64	HHIP	Wald Ratio	1	0.149699	0.0676344	0.0268732	NA	NA	NA
X15509_2	NAGLU	IVW	4	0.0250528	0.0113388	0.0271418	3.33625	3	0.342629
X3499_77	IL17B	Wald Ratio	1	-0.0749893	0.0339485	0.0271807	NA	NA	NA
X3719_2	CDKN1B	Wald Ratio	1	-0.0744493	0.0337677	0.0274718	NA	NA	NA
X5631_83	MLN	Wald Ratio	1	0.103135	0.0468196	0.0276082	NA	NA	NA
X18918_86	PDE4A	Wald Ratio	1	-0.0657143	0.0298623	0.027766	NA	NA	NA
X5400_52	LEPR	IVW	6	0.0247225	0.0112521	0.0280098	8.39391	5	0.135821
X18321_38	MTHFD2	Wald Ratio	1	-0.0814588	0.0370941	0.0280917	NA	NA	NA
X13959_7	LAP3	Wald Ratio	1	0.0830594	0.0378653	0.0282679	NA	NA	NA
X17704_74	HSPH1	Wald Ratio	1	-0.0955059	0.0436	0.0284879	NA	NA	NA
X16908_5	OMG	Wald Ratio	1	-0.0803604	0.036689	0.0285015	NA	NA	NA
X11390_24	CA8	IVW	2	0.0324007	0.0148207	0.0288021	0.124939	1	0.723739
X10361_25	OAS1	Wald Ratio	1	-0.0881538	0.0403333	0.0288425	NA	NA	NA
X19207_119	ADK	Wald Ratio	1	-0.133316	0.0613904	0.0298856	NA	NA	NA
X4430_44	COLEC11	Weighted median	5	0.0288918	0.0133622	0.0306027	NA	NA	NA
X6923_1	PLOD2	Wald Ratio	1	0.0629447	0.0292596	0.0314564	NA	NA	NA
X14114_18	PIANP	Wald Ratio	1	0.0566533	0.0263491	0.0315468	NA	NA	NA
X9599_6	PIANP	Wald Ratio	1	0.0514993	0.023952	0.0315468	NA	NA	NA
X10088_37	APRT	Wald Ratio	1	0.11695	0.0546384	0.0323199	NA	NA	NA
X9901_28	EGLN1	IVW	2	-0.0576064	0.0269438	0.0325148	1.73522	1	0.187746
X5478_50	FOLH1	Wald Ratio	1	0.133045	0.0623706	0.0329143	NA	NA	NA
X4328_2	BOC	IVW	2	-0.0328718	0.0154412	0.0332674	0.146158	1	0.702234
X4964_67	ERAP1	Weighted median	6	0.0175197	0.00825978	0.0339145	NA	NA	NA
X3196_6	HAPLN1	IVW	2	-0.0570898	0.0269212	0.0339533	0.928405	1	0.335278
X4430_44	COLEC11	IVW	5	0.0287851	0.0135913	0.034183	5.80061	4	0.214542
X10490_3	RPN1	Wald Ratio	1	-0.0522256	0.0247637	0.0349483	NA	NA	NA
X7050_5	NEGR1	IVW	2	-0.0480712	0.022802	0.0350135	0.243913	1	0.621394
X12494_99	GABARAPL2	IVW	2	0.0697631	0.0330954	0.0350366	0.893081	1	0.344644
X8024_64	TPST2	IVW	2	0.0437206	0.0208287	0.0358123	0.780824	1	0.376889
X9580_5	LAMC2	IVW	3	-0.022474	0.0107143	0.0359421	1.58785	2	0.452067
X12575_30	MTHFD1	Wald Ratio	1	0.0669363	0.0319717	0.0362946	NA	NA	NA
X17802_4	NANS	Wald Ratio	1	0.0738232	0.0354313	0.0372003	NA	NA	NA
X13944_3	SULT1A3	IVW	2	0.0393877	0.0189074	0.0372342	0.564776	1	0.452342
X2579_17	MMP9	Wald Ratio	1	0.117153	0.0562791	0.0373747	NA	NA	NA
X3054_3	HP	IVW	3	0.0118591	0.00569742	0.0373901	0.253926	2	0.880766
X12696_166	PRMT3	Wald Ratio	1	-0.0739082	0.035531	0.0375159	NA	NA	NA
X8376_25	LHB	IVW	2	0.0303249	0.0145965	0.0377515	1.10817	1	0.29248
X7905_30	HP	IVW	3	0.0124228	0.00598116	0.0378021	0.272576	2	0.872591
X5475_10	PRKCB	Wald Ratio	1	0.0880098	0.0424664	0.038223	NA	NA	NA
X4930_21	STC1	IVW	2	-0.0524527	0.0253407	0.0384621	0.00350057	1	0.95282
X9177_6	FAM3B	Weighted median	6	-0.0205704	0.0099611	0.038916	NA	NA	NA
X5124_69	ICAM5	IVW	4	0.0199949	0.00968716	0.0390114	0.712314	3	0.870304
X3457_57	POSTN	IVW	3	-0.0308569	0.0149727	0.0393146	0.582929	2	0.747168
X15300_66	CCDC134	IVW	2	0.0591276	0.0286992	0.0393746	0.00364788	1	0.951839
X5636_10	MFAP4	Wald Ratio	1	-0.058239	0.0282949	0.0395627	NA	NA	NA
X13449_25	SF3B4	Wald Ratio	1	0.0704713	0.0343185	0.0400287	NA	NA	NA
X2731_29	POR	Wald Ratio	1	-0.0711707	0.0346827	0.0401648	NA	NA	NA
X9394_19	CPQ	IVW	6	0.0298134	0.0145501	0.0404607	8.72134	5	0.120708
X7244_16	IGFLR1	IVW	2	0.0192758	0.00940811	0.0404771	1.57813	1	0.20903
X19289_29	UROD	IVW	2	-0.0496678	0.0242613	0.0406383	1.22326	1	0.268722
X15398_2	GFER	Wald Ratio	1	-0.121286	0.0593192	0.0408912	NA	NA	NA
X8351_17	PRSS57	Weighted mode	5	-0.0294385	0.00991503	0.041182	NA	NA	NA
X4763_31	AFM	Wald Ratio	1	0.107372	0.0526099	0.0412603	NA	NA	NA
X10451_11	NUCB1	Wald Ratio	1	-0.048931	0.0239793	0.0412954	NA	NA	NA
X15503_15	LEFTY2	Wald Ratio	1	-0.0366316	0.0179612	0.041402	NA	NA	NA
X4978_54	DBNL	Wald Ratio	1	0.105589	0.0522135	0.0431506	NA	NA	NA
X8773_172	EMILIN3	IVW	2	-0.0230921	0.0114325	0.0433973	0.365869	1	0.545264
X13632_10	ZYX	Wald Ratio	1	-0.0896958	0.0444487	0.043595	NA	NA	NA
X7206_20	FBP1	Wald Ratio	1	-0.066459	0.0330273	0.0441943	NA	NA	NA
X4990_87	GP1BA	Wald Ratio	1	0.047571	0.0237697	0.0453571	NA	NA	NA
X4982_54	PI3	IVW	2	-0.0248963	0.0124769	0.0460006	0.265792	1	0.606168
X6649_51	NTN1	IVW	3	-0.0187351	0.00939207	0.0460666	1.78339	2	0.409961
X9470_15	METTL24	IVW	2	0.0668147	0.0335067	0.046144	1.15797	1	0.281887
X5358_3	OMD	Wald Ratio	1	0.104985	0.0526549	0.0461698	NA	NA	NA
X13059_33	RFK	IVW	2	-0.0528492	0.0265136	0.0462301	0.849349	1	0.356737
X9197_4	LGALS9	Wald Ratio	1	-0.0567914	0.0285032	0.0463208	NA	NA	NA
X3033_57	LGALS2	IVW	2	0.0546979	0.0274916	0.0466327	1.92803	1	0.164974
X17766_5	NCF1	IVW	3	-0.0332659	0.0168049	0.047756	0.512467	2	0.773961
X10396_6	MCL1	Wald Ratio	1	0.0778164	0.0394029	0.0482803	NA	NA	NA
X6998_106	ASPH	IVW	2	0.0580626	0.0294195	0.0484258	0.67698	1	0.410629
X3296_92	CNTN2	IVW	4	-0.0256193	0.012998	0.0487219	4.48926	3	0.21325
X9177_6	FAM3B	Weighted mode	6	-0.0261183	0.0101997	0.0506037	NA	NA	NA
X5682_13	VASN	Wald Ratio	1	0.0884687	0.0453395	0.0510275	NA	NA	NA
X11104_13	CHI3L1	MR Egger	6	-0.0234519	0.00851671	0.0511831	2.80059	4	0.591732
X9867_23	FBP2	Wald Ratio	1	-0.0529774	0.0271869	0.0513384	NA	NA	NA
X5070_76	TNFRSF6B	Wald Ratio	1	-0.0724397	0.0372668	0.0519181	NA	NA	NA
X17821_20	NMT2	Wald Ratio	1	-0.0985847	0.050754	0.0520883	NA	NA	NA
X13090_17	S100A6	Wald Ratio	1	-0.0747747	0.0386114	0.0527951	NA	NA	NA
X13397_88	DEFB4A	Wald Ratio	1	0.10118	0.052332	0.0531844	NA	NA	NA
X2516_57	CCL21	IVW	2	0.0533455	0.0276168	0.0534053	0.0108318	1	0.917109
X3322_52	LRIG3	IVW	2	-0.0373129	0.0193228	0.0534793	1.24418	1	0.264667
X4964_67	ERAP1	IVW	6	0.0159043	0.00824336	0.0536875	6.25311	5	0.282363
X9177_6	FAM3B	IVW	6	-0.0176448	0.00915935	0.0540519	3.94247	5	0.557729
X15610_72	LAP3	Wald Ratio	1	0.0748941	0.0388824	0.0540828	NA	NA	NA
X4548_4	FUT3	Weighted mode	5	-0.0170445	0.00631608	0.0541737	NA	NA	NA
X12738_43	NISCH	Wald Ratio	1	-0.0666256	0.0346225	0.0543115	NA	NA	NA
X12457_10	ADI1	Wald Ratio	1	0.0767209	0.0399187	0.0546148	NA	NA	NA
X3905_62	UBE2N	Wald Ratio	1	0.127066	0.0662618	0.0551568	NA	NA	NA
X15511_37	NPTXR	IVW	3	0.0381212	0.0199094	0.0555264	3.92057	2	0.140818
X9177_6	FAM3B	MR Egger	6	-0.0320969	0.0120071	0.0556232	0.477421	4	0.975662
X16606_85	AKR1B1	Wald Ratio	1	-0.0797532	0.0416883	0.0557373	NA	NA	NA
X9005_16	PLXNA1	Wald Ratio	1	-0.0256228	0.0134045	0.0559398	NA	NA	NA
X11540_37	FOXO3	Wald Ratio	1	-0.0680046	0.0357241	0.0569614	NA	NA	NA
X12594_5	GCA	Wald Ratio	1	-0.0721161	0.037896	0.0570406	NA	NA	NA
X13972_4	HSD17B14	Wald Ratio	1	-0.0597019	0.0314544	0.0576899	NA	NA	NA
X12571_14	ARL3	IVW	3	0.0603336	0.0318463	0.0581555	7.64021	2	0.0219255
X9557_5	MANSC1	Wald Ratio	1	0.0670565	0.0354271	0.0583839	NA	NA	NA
X19523_215	PARK7	Wald Ratio	1	-0.0515514	0.0272518	0.0585347	NA	NA	NA
X8221_19	MIF	Wald Ratio	1	-0.0884773	0.0467789	0.0585719	NA	NA	NA
X9380_2	PLA2G12B	Wald Ratio	1	0.0660442	0.0349197	0.0585821	NA	NA	NA
X6467_65	POGLUT1	IVW	3	0.042711	0.0225953	0.0587237	1.08272	2	0.581956
X9394_19	CPQ	Weighted median	6	0.0243231	0.0128977	0.0593162	NA	NA	NA
X5825_49	IFNGR1	Wald Ratio	1	-0.0934771	0.0495688	0.0593216	NA	NA	NA
X18891_98	GBP2	Wald Ratio	1	0.0761757	0.0404005	0.0593606	NA	NA	NA
X17345_12	ZADH2	Wald Ratio	1	-0.0657066	0.0348895	0.0596626	NA	NA	NA
X18241_18	CPOX	IVW	2	0.0412918	0.0219722	0.0602063	0.0840129	1	0.771931
X12727_7	PTGFRN	IVW	4	0.017991	0.00958525	0.060526	1.55889	3	0.668746
X11342_59	PLXDC2	Wald Ratio	1	0.0604762	0.0322243	0.0605557	NA	NA	NA
X2475_1	KIT	Wald Ratio	1	0.12311	0.0656587	0.0607927	NA	NA	NA
X9962_1	CDHR5	Wald Ratio	1	-0.0613842	0.0327773	0.0611006	NA	NA	NA
X19241_31	RBP5	Wald Ratio	1	0.0362308	0.0193964	0.061775	NA	NA	NA
X13642_90	IFIT3	Wald Ratio	1	-0.0727876	0.0390155	0.0620962	NA	NA	NA
X4430_44	COLEC11	MR Egger	5	0.0664881	0.0229977	0.0629576	2.26019	3	0.52019
X7110_2	DNAJB11	Wald Ratio	1	-0.0427636	0.0230442	0.0634935	NA	NA	NA
X11681_8	AGFG1	Wald Ratio	1	0.0497529	0.0269769	0.0651431	NA	NA	NA
X4811_33	ITIH4	IVW	2	0.0810331	0.0439386	0.0651493	2.06554	1	0.150662
X4471_50	TGM3	IVW	2	-0.0338993	0.0183974	0.0653855	0.0713808	1	0.789337
X10076_1	AP4M1	Wald Ratio	1	-0.125933	0.0685618	0.0662431	NA	NA	NA
X4309_59	TPI1	Wald Ratio	1	-0.113096	0.0617972	0.0672323	NA	NA	NA
X4920_10	LYZ	IVW	3	-0.0215751	0.0118043	0.0675898	1.28073	2	0.5271
X6507_16	NCAM2	IVW	5	-0.01642	0.00900483	0.0682332	3.07464	4	0.545413
X9981_18	KIAA1467	IVW	2	-0.0537934	0.029592	0.0690894	0.428678	1	0.512638
X8397_147	QSOX2	IVW	2	0.0194111	0.0106857	0.069287	0.101364	1	0.750198
X19377_14	OLFM2	MR Egger	5	0.0701933	0.0253319	0.0695138	3.34134	3	0.34193
X2843_13	SPINT2	IVW	4	0.0247679	0.0136669	0.0699483	4.33211	3	0.227763
X13992_12	NSF	IVW	2	-0.0388005	0.021427	0.0701682	0.00287613	1	0.95723
X4971_1	CTSZ	IVW	3	-0.0444957	0.0246139	0.0706459	0.572622	2	0.751029
X14271_23	RAB6B	Wald Ratio	1	-0.060495	0.0334653	0.0706544	NA	NA	NA
X6984_6	IGSF8	Wald Ratio	1	-0.0406568	0.0225107	0.0709014	NA	NA	NA
X8768_4	BCL10	Wald Ratio	1	0.107567	0.0598934	0.0724998	NA	NA	NA
X12347_29	CCM2	Wald Ratio	1	0.0617627	0.0344568	0.0730575	NA	NA	NA
X4430_44	COLEC11	Weighted mode	5	0.0352313	0.0146096	0.0734335	NA	NA	NA
X6444_15	PSG3	IVW	3	-0.0139595	0.00782793	0.0745378	1.01222	2	0.602837
X17755_5	UGDH	IVW	4	0.0463374	0.0259993	0.0747075	7.08842	3	0.0691323
X2631_50	IL10RB	Wald Ratio	1	-0.0821689	0.0461863	0.0752277	NA	NA	NA
X9339_204	FKBP2	Wald Ratio	1	0.114672	0.0644731	0.0753045	NA	NA	NA
X19496_1	NPL	Wald Ratio	1	0.0398998	0.0225306	0.0765747	NA	NA	NA
X2962_50	PTHLH	IVW	2	0.0464238	0.026329	0.0778636	0.306397	1	0.5799
X15503_20	LEFTY2	Weighted median	5	-0.018196	0.0103243	0.077995	NA	NA	NA
X14090_23	DEF6	IVW	3	0.0298736	0.0169998	0.0788682	3.09886	2	0.212369
X3640_14	LRPAP1	Wald Ratio	1	0.0749576	0.0426788	0.0790339	NA	NA	NA
X11696_7	CRABP2	Wald Ratio	1	-0.0187543	0.0106978	0.0795845	NA	NA	NA
X9188_119	CXCL9	Wald Ratio	1	0.0560482	0.0320071	0.0799261	NA	NA	NA
X18271_43	OXSM	Wald Ratio	1	0.0667112	0.0381283	0.0801788	NA	NA	NA
X18177_49	NAE1	Wald Ratio	1	0.0565865	0.0323941	0.0806698	NA	NA	NA
X18432_32	RALB	IVW	2	0.0209625	0.0120176	0.0811045	0.0174321	1	0.89496
X18173_11	AKR7A3	IVW	4	-0.0208229	0.0119407	0.0811837	2.28735	3	0.514949
X15414_316	LDHA	Wald Ratio	1	0.142716	0.0818822	0.0813446	NA	NA	NA
X3605_77	MASP1	Wald Ratio	1	-0.0689939	0.0396606	0.0819277	NA	NA	NA
X16300_4	TREM2	IVW	2	0.0487524	0.0280361	0.0820499	0.00190977	1	0.965143
X9790_28	BRSK2	IVW	2	-0.0418176	0.0240703	0.0823322	0.00446043	1	0.946752
X8304_50	TNFRSF11B	IVW	3	-0.0311858	0.0179659	0.0825933	0.905264	2	0.635952
X7926_13	SPINT3	IVW	3	0.0196737	0.0113498	0.0830258	2.06507	2	0.356102
X9275_2	SIGLEC5	Weighted median	7	-0.0112725	0.00650779	0.0832451	NA	NA	NA
X15368_3	BMPER	IVW	2	0.0386799	0.0223378	0.0833469	0.316198	1	0.573902
X4141_79	CXCL10	Wald Ratio	1	-0.0787808	0.0455007	0.083377	NA	NA	NA
X4232_19	IGF1R	IVW	3	0.116421	0.0675873	0.0849733	11.041	2	0.00400383
X19377_14	OLFM2	Weighted median	5	0.0216517	0.0125728	0.0850496	NA	NA	NA
X3166_92	CD33	Weighted median	8	-0.0118749	0.00689809	0.085164	NA	NA	NA
X4157_2	F2	Wald Ratio	1	-0.0479556	0.0279378	0.0860682	NA	NA	NA
X5316_54	F2	Wald Ratio	1	-0.0555613	0.0323687	0.0860682	NA	NA	NA
X3420_21	CA13	IVW	3	0.0141903	0.00827458	0.086359	0.10907	2	0.946926
X12534_10	CALCOCO2	Wald Ratio	1	0.0614198	0.0358289	0.0864827	NA	NA	NA
X11969_5	S100A2	Wald Ratio	1	0.0419077	0.0244501	0.0865272	NA	NA	NA
X5605_77	MFNG	Wald Ratio	1	0.114659	0.0669545	0.0868061	NA	NA	NA
X3805_16	ESM1	IVW	2	0.0299085	0.0174876	0.087216	0.216345	1	0.641839
X13676_46	INHBB	IVW	2	-0.0189598	0.0110874	0.0872605	0.0986882	1	0.75341
X15514_26	BCHE	IVW	3	0.0167767	0.00981795	0.087492	0.211877	2	0.89948
X19261_12	SDCBP2	Wald Ratio	1	0.0587269	0.034384	0.0876414	NA	NA	NA
X9482_110	NUDT9	Wald Ratio	1	0.0563887	0.0330457	0.0879363	NA	NA	NA
X12560_9	NT5C	Simple mode	5	-0.0407006	0.0181225	0.0880482	NA	NA	NA
X7128_9	VWA2	IVW	2	0.0389122	0.0228392	0.0884286	1.8697	1	0.171509
X9449_150	C4BPA	Wald Ratio	1	-0.0179233	0.0105499	0.0893363	NA	NA	NA
X5092_51	JAG1	Wald Ratio	1	-0.078237	0.0460983	0.0896629	NA	NA	NA
X8974_172	COL15A1	IVW	2	0.0267754	0.0157849	0.089835	0.826165	1	0.363384
X2590_69	ROR1	IVW	3	0.0257726	0.0152275	0.0905492	0.379716	2	0.827076
X19238_12	GLUL	Wald Ratio	1	0.0464112	0.0275	0.0914728	NA	NA	NA
X14116_129	S100A4	Wald Ratio	1	-0.0582842	0.0346786	0.0928218	NA	NA	NA
X4924_32	MMP1	IVW	4	-0.0123814	0.00736823	0.0928834	2.69148	3	0.441678
X2750_3	APOA1	IVW	2	-0.103807	0.0618438	0.093242	2.63303	1	0.104662
X6593_5	GALNT3	Wald Ratio	1	-0.0627127	0.0374846	0.0943221	NA	NA	NA
X3339_33	THBS2	Weighted median	5	-0.0189881	0.0113571	0.0945404	NA	NA	NA
X4126_22	BPI	Simple mode	5	0.0628885	0.0288326	0.0946214	NA	NA	NA
X4209_60	VTA1	Wald Ratio	1	-0.0666117	0.0398604	0.0946972	NA	NA	NA
X5078_82	EPHB6	IVW	2	-0.0248777	0.014924	0.0955226	0.0857817	1	0.76961
X10366_11	PDGFRA	Wald Ratio	1	0.0536311	0.0321889	0.0956859	NA	NA	NA
X5703_26	OLFM1	IVW	3	-0.0353051	0.0212075	0.0959629	1.19002	2	0.551558
X9849_13	APEX1	Wald Ratio	1	0.0770944	0.0463422	0.0961944	NA	NA	NA
X17672_184	GIF	IVW	2	0.0710285	0.0427261	0.0964298	0.00165643	1	0.967536
X8233_2	ITIH5	IVW	5	0.0247184	0.0148837	0.0967591	10.2804	4	0.0359607
X14158_17	ANXA5	Wald Ratio	1	-0.0376596	0.0227293	0.0975447	NA	NA	NA
X9212_22	CTSF	IVW	2	-0.030771	0.0185786	0.0976679	1.13514	1	0.286682
X13427_66	MAN1C1	Wald Ratio	1	-0.0339975	0.0205449	0.0979674	NA	NA	NA
X8233_2	ITIH5	MR Egger	5	0.122818	0.051821	0.0984996	4.55734	3	0.207232
X8065_245	PATE4	Wald Ratio	1	-0.0432336	0.0261994	0.0989065	NA	NA	NA
X3166_92	CD33	IVW	8	-0.0139899	0.00850999	0.100189	14.5056	7	0.0428852
X9747_48	MARK3	Wald Ratio	1	-0.0649714	0.0395533	0.10046	NA	NA	NA
X5363_51	SEMA3E	Weighted median	6	-0.0139139	0.00847537	0.100655	NA	NA	NA
X8237_56	SOSTDC1	Wald Ratio	1	0.0545561	0.0332477	0.100818	NA	NA	NA
X15482_12	A2ML1	Wald Ratio	1	0.0331772	0.0202525	0.101385	NA	NA	NA
X15441_6	GM2A	IVW	2	-0.0318782	0.0194675	0.101524	0.0188143	1	0.8909
X3040_59	CCL3	IVW	2	-0.0391027	0.0239389	0.102377	0.119215	1	0.729887
X11493_169	DYNLL2	Wald Ratio	1	-0.0935443	0.0573056	0.1026	NA	NA	NA
X15556_49	AMY2B	IVW	3	-0.0149131	0.00916924	0.103858	1.46126	2	0.481605
X5028_59	CD163	Wald Ratio	1	0.0596862	0.0367475	0.104328	NA	NA	NA
X19614_8	TCN1	IVW	3	-0.0154781	0.00953124	0.10439	1.84457	2	0.39761
X3041_55	MRC2	IVW	2	-0.0278717	0.0171937	0.105009	0.77664	1	0.378171
X4964_67	ERAP1	Weighted mode	6	0.0178402	0.00904875	0.105712	NA	NA	NA
X5632_6	CRTAC1	Wald Ratio	1	-0.0596915	0.0370348	0.107012	NA	NA	NA
X8248_222	SIGLEC14	Weighted median	6	-0.0109191	0.00677667	0.10712	NA	NA	NA
X3581_53	AHSG	IVW	5	0.038166	0.0236889	0.10715	9.14839	4	0.0574957
X11109_56	SVEP1	Simple mode	5	-0.0691944	0.0334427	0.107347	NA	NA	NA
X19631_13	KNG1	IVW	2	-0.0226443	0.0140703	0.107537	1.32924	1	0.24894
X3348_49	BMP1	Wald Ratio	1	-0.074537	0.0465394	0.109246	NA	NA	NA
X5813_58	EPO	Wald Ratio	1	0.0716064	0.0447323	0.109426	NA	NA	NA
X16292_288	GIP	Wald Ratio	1	-0.109405	0.0683532	0.10947	NA	NA	NA
X2620_4	IL6ST	IVW	2	-0.0221022	0.0138339	0.110114	1.32007	1	0.250579
X3309_2	FCGR2A	IVW	5	0.0166217	0.0104041	0.110129	1.63116	4	0.803181
X4162_54	TF	Wald Ratio	1	-0.0363405	0.0227774	0.110609	NA	NA	NA
X6470_19	FBLN1	IVW	2	-0.0307422	0.0193311	0.111767	0.655159	1	0.418274
X11266_8	SELPLG	IVW	2	-0.0291268	0.0183251	0.111959	1.97316	1	0.160113
X4459_68	PCSK7	Weighted mode	6	0.0138151	0.00720055	0.11313	NA	NA	NA
X9931_20	KRT1	IVW	2	0.0590675	0.0373099	0.113385	0.651802	1	0.419469
X15333_11	SDF2	Wald Ratio	1	0.0362871	0.0229245	0.113446	NA	NA	NA
X2700_56	PROS1	Wald Ratio	1	-0.0809593	0.0512195	0.113962	NA	NA	NA
X15515_2	SAA1	IVW	4	0.0163268	0.0103402	0.114345	2.46678	3	0.481325
X17495_141	SIRT3	Wald Ratio	1	-0.0281627	0.0178708	0.115048	NA	NA	NA
X15322_35	CRADD	Wald Ratio	1	-0.0548761	0.0348266	0.115096	NA	NA	NA
X16322_10	PACAP	IVW	2	-0.0387542	0.0246065	0.115267	0.0308404	1	0.860597
X13472_35	HDHD2	IVW	2	0.0226648	0.0143962	0.115406	0.0341221	1	0.853447
X4549_78	FUT5	Weighted median	5	-0.0173522	0.0110467	0.116227	NA	NA	NA
X4549_78	FUT5	IVW	5	-0.0185969	0.0118756	0.117357	7.0908	4	0.131167
X4549_78	FUT5	Simple mode	5	-0.0508715	0.0256072	0.117907	NA	NA	NA
X11265_8	ALDH1A1	IVW	2	0.0466114	0.0298502	0.118403	0.358675	1	0.549243
X2737_22	NOV	Wald Ratio	1	-0.0787448	0.0504324	0.118431	NA	NA	NA
X8068_43	KIAA1161	Wald Ratio	1	0.0455288	0.0291917	0.118843	NA	NA	NA
X6366_38	TXNDC15	IVW	2	0.0216567	0.0138886	0.118921	0.276574	1	0.598956
X3607_71	DKK3	IVW	4	0.0166214	0.010663	0.119045	3.92565	3	0.269605
X8909_77	GNPDA1	Wald Ratio	1	-0.0625216	0.0401236	0.11918	NA	NA	NA
X17781_191	MAP1LC3A	Wald Ratio	1	-0.0986694	0.0633266	0.119209	NA	NA	NA
X5400_52	LEPR	MR Egger	6	0.0531714	0.026903	0.11929	6.29064	4	0.178469
X14208_3	RBP7	IVW	2	-0.0431954	0.027762	0.119727	0.847416	1	0.357284
X4155_3	TNC	IVW	5	-0.00960716	0.00617601	0.119813	2.21521	4	0.696245
X18213_30	UBE2F	Wald Ratio	1	0.0725769	0.0467936	0.120901	NA	NA	NA
X11140_56	COL1A1	IVW	3	-0.0432367	0.0279212	0.121496	1.29598	2	0.523097
X6049_64	PTPRS	Wald Ratio	1	0.0968638	0.0625806	0.121665	NA	NA	NA
X5350_14	GPC6	IVW	2	0.057314	0.0370584	0.121964	2.55478	1	0.109961
X8252_2	NOTUM	Wald Ratio	1	-0.0931631	0.0602554	0.122072	NA	NA	NA
X16856_79	MAPRE2	Wald Ratio	1	-0.0343541	0.0222351	0.122337	NA	NA	NA
X5581_28	FGL1	Weighted median	5	0.0127421	0.00825075	0.122502	NA	NA	NA
X3516_60	CXCL12	IVW	2	0.0396148	0.0256631	0.122673	1.49799	1	0.220981
X10892_8	OSMR	Wald Ratio	1	-0.054704	0.035464	0.122947	NA	NA	NA
X11428_31	PDLIM1	Wald Ratio	1	0.0441467	0.0286277	0.12305	NA	NA	NA
X4455_89	MFGE8	Wald Ratio	1	-0.102276	0.0663262	0.12307	NA	NA	NA
X3309_2	FCGR2A	Weighted median	5	0.0193285	0.0125403	0.123242	NA	NA	NA
X11177_16	KRT5	IVW	2	0.0323114	0.0210118	0.124104	0.988868	1	0.320019
X18174_79	PDCD6IP	Wald Ratio	1	-0.0476004	0.0309545	0.124109	NA	NA	NA
X9394_19	CPQ	Weighted mode	6	0.0248988	0.013497	0.124383	NA	NA	NA
X9837_60	NQO1	IVW	4	-0.0143315	0.00933044	0.12454	5.16679	3	0.159984
X15453_3	AMBP	Wald Ratio	1	0.0493502	0.0321931	0.12529	NA	NA	NA
X11187_11	CLEC12A	Weighted median	6	0.00456624	0.00297969	0.12541	NA	NA	NA
X8243_55	SPINK1	Wald Ratio	1	-0.043301	0.0282966	0.125953	NA	NA	NA
X15602_43	IL6R	IVW	4	0.0108399	0.00710085	0.12687	6.25913	3	0.0996614
X14655_1	DNAJC17	Wald Ratio	1	-0.0591203	0.0387287	0.126879	NA	NA	NA
X11104_13	CHI3L1	Simple mode	6	0.0362828	0.0198537	0.127174	NA	NA	NA
X16916_19	SLITRK6	IVW	3	0.0252	0.0165462	0.127756	1.50177	2	0.471948
X5066_134	CD300C	IVW	2	0.0255115	0.0167625	0.128024	0.446278	1	0.504108
X3166_92	CD33	Weighted mode	8	-0.0109599	0.00636412	0.128714	NA	NA	NA
X9839_148	TIRAP	IVW	2	-0.0333583	0.0219736	0.128986	0.339597	1	0.560062
X6234_74	VIT	Weighted median	6	-0.0171511	0.0113014	0.129113	NA	NA	NA
X4155_3	TNC	Weighted median	5	-0.011229	0.00740651	0.129495	NA	NA	NA
X9077_10	MAN1A2	IVW	3	-0.0409228	0.0270191	0.129877	3.17293	2	0.204648
X17819_30	FAHD1	Wald Ratio	1	-0.0546364	0.0361241	0.130416	NA	NA	NA
X12411_60	MAX	Wald Ratio	1	0.0274972	0.0181884	0.130585	NA	NA	NA
X13590_1	REXO2	Wald Ratio	1	0.0695395	0.0462632	0.132806	NA	NA	NA
X10977_55	UCMA	Wald Ratio	1	-0.0638903	0.0426371	0.134011	NA	NA	NA
X2864_2	MAP2K1	Wald Ratio	1	-0.0799643	0.0533957	0.134242	NA	NA	NA
X15604_18	MAPK9	Wald Ratio	1	-0.0435605	0.0291227	0.134716	NA	NA	NA
X2615_60	EFNA5	IVW	2	-0.0319774	0.0214114	0.135313	0.00075753	1	0.978042
X15503_20	LEFTY2	IVW	5	-0.0133949	0.00897589	0.135614	1.70306	4	0.790161
X15566_10	CNN1	Wald Ratio	1	-0.0640411	0.0429452	0.135902	NA	NA	NA
X13733_5	IL12B	IVW	2	0.013562	0.00909869	0.136083	0.0673914	1	0.795173
X5621_64	THSD1	IVW	3	0.0151169	0.0101436	0.136148	2.84902	2	0.240627
X9341_1	PDGFD	IVW	4	0.0222075	0.0149141	0.136481	2.09607	3	0.552709
X19578_19	DOK2	Wald Ratio	1	0.0519392	0.0349132	0.136838	NA	NA	NA
X11708_2	LCN1	Wald Ratio	1	0.0543216	0.0365393	0.137105	NA	NA	NA
X4440_15	FCRL3	IVW	5	0.0169346	0.0114054	0.137599	5.28067	4	0.259692
X3538_26	DDC	Wald Ratio	1	-0.0579851	0.039092	0.137996	NA	NA	NA
X6079_59	ACPL2	Wald Ratio	1	-0.060114	0.0405375	0.138094	NA	NA	NA
X8351_17	PRSS57	Simple mode	5	-0.0441621	0.0239155	0.138535	NA	NA	NA
X18340_2	PSMB4	IVW	2	-0.0174266	0.0117766	0.138937	0.947059	1	0.330469
X7980_72	B3GNT2	IVW	3	0.0268801	0.0181721	0.139089	2.3685	2	0.305975
X18386_36	GLRX	Wald Ratio	1	0.0553293	0.0374671	0.139744	NA	NA	NA
X9275_2	SIGLEC5	Weighted mode	7	-0.0107618	0.00633098	0.140066	NA	NA	NA
X11187_11	CLEC12A	MR Egger	6	0.00742454	0.00404243	0.140142	2.68962	4	0.611031
X8233_2	ITIH5	Simple mode	5	0.0330471	0.0180241	0.140656	NA	NA	NA
X3285_23	C1R	IVW	2	-0.0177039	0.0120294	0.141097	0.626141	1	0.428774
X5487_7	SLAMF7	MR Egger	6	-0.0266385	0.014561	0.141319	0.1535	4	0.997201
X8932_1	ENTPD6	IVW	2	0.0294649	0.0200806	0.142285	0.64314	1	0.422576
X9394_19	CPQ	Simple mode	6	0.0337164	0.0194027	0.142764	NA	NA	NA
X9266_1	TREM1	Wald Ratio	1	0.0274963	0.0187679	0.142901	NA	NA	NA
X19377_14	OLFM2	Weighted mode	5	0.0243358	0.0133752	0.142966	NA	NA	NA
X3195_50	GNLY	IVW	4	0.00846867	0.00579894	0.144185	2.84672	3	0.415867
X13416_8	TMEM132D	Weighted median	6	0.0257447	0.0176436	0.144523	NA	NA	NA
X2742_68	SIGLEC7	IVW	2	-0.0265479	0.0182016	0.14469	0.112868	1	0.736902
X2665_26	TNFRSF17	Wald Ratio	1	0.0350261	0.0240581	0.145421	NA	NA	NA
X19558_10	LRP4	IVW	2	-0.0118199	0.00812482	0.145726	0.512086	1	0.474237
X17765_3	SNUPN	IVW	2	-0.0671316	0.046192	0.146135	3.32938	1	0.0680526
X6039_24	CRHBP	Simple mode	5	0.0440125	0.0245095	0.146966	NA	NA	NA
X2837_3	MET	IVW	3	0.0285426	0.0196865	0.147098	0.577786	2	0.749092
X2973_15	CD36	IVW	2	0.0384439	0.0265294	0.147307	0.0808993	1	0.776082
X5012_67	AK1	Wald Ratio	1	-0.0891181	0.0615641	0.147738	NA	NA	NA
X12450_42	PMVK	IVW	2	-0.0368263	0.0254648	0.148131	0.735753	1	0.391025
X5618_50	FAM3B	IVW	3	-0.0176634	0.0122273	0.148573	0.112902	2	0.945113
X11201_19	PUS1	Wald Ratio	1	0.0614122	0.0425144	0.148597	NA	NA	NA
X17377_1	AKR1C3	IVW	4	0.0301188	0.0208753	0.149078	4.21374	3	0.23929
X8248_222	SIGLEC14	IVW	6	-0.00920729	0.00638489	0.14929	2.30521	5	0.805501
X4188_1	AKR7A2	IVW	2	0.0448771	0.0311273	0.149378	0.149385	1	0.699124
X2644_11	PRKCA	Wald Ratio	1	0.0628121	0.0436077	0.149757	NA	NA	NA
X8687_26	TMEM106B	Wald Ratio	1	-0.0708111	0.0492535	0.150523	NA	NA	NA
X2925_9	SERPINE1	Wald Ratio	1	-0.0677046	0.0470996	0.150583	NA	NA	NA
X14131_37	EFNB2	Wald Ratio	1	-0.0702741	0.0489583	0.151177	NA	NA	NA
X3853_56	MDH1	Wald Ratio	1	-0.0671093	0.0468603	0.152111	NA	NA	NA
X19367_34	DCI	Wald Ratio	1	0.0408223	0.028505	0.152112	NA	NA	NA
X3327_27	NTN4	IVW	2	-0.0207219	0.0144745	0.152255	0.201514	1	0.653502
X9223_11	MANF	Wald Ratio	1	0.0423291	0.0296095	0.152837	NA	NA	NA
X11126_102	TRIO	Wald Ratio	1	0.0991344	0.0694533	0.153478	NA	NA	NA
X2611_72	TYRO3	Wald Ratio	1	0.045959	0.0322719	0.154412	NA	NA	NA
X12880_1	SV2A	Wald Ratio	1	0.0219782	0.01544	0.154604	NA	NA	NA
X14100_63	C1QC	IVW	5	-0.0142334	0.0100014	0.154693	4.88508	4	0.299293
X3481_87	XPNPEP1	Wald Ratio	1	-0.0722801	0.0508102	0.154866	NA	NA	NA
X9278_9	CXCL12	IVW	2	0.0504026	0.0355318	0.156039	0.0354709	1	0.850612
X17341_89	ACAT2	Wald Ratio	1	0.0635581	0.044814	0.156113	NA	NA	NA
X3049_61	PRSS1	Wald Ratio	1	0.0978917	0.0690668	0.156381	NA	NA	NA
X16851_50	SCO2	Wald Ratio	1	0.0413372	0.0292092	0.157007	NA	NA	NA
X17828_3	S100A14	Wald Ratio	1	0.0499775	0.035389	0.157881	NA	NA	NA
X12382_2	DDX58	IVW	2	0.0289396	0.020496	0.15796	0.113582	1	0.736102
X14088_38	IGFBP6	Wald Ratio	1	-0.0712999	0.0506685	0.159373	NA	NA	NA
X9383_24	CHI3L2	Wald Ratio	1	-0.0755686	0.0537163	0.159484	NA	NA	NA
X4155_3	TNC	Weighted mode	5	-0.0144538	0.00837909	0.159617	NA	NA	NA
X17224_12	OGN	Wald Ratio	1	0.0766772	0.0546929	0.160928	NA	NA	NA
X5107_7	NOTCH1	Wald Ratio	1	0.0476653	0.0340702	0.161804	NA	NA	NA
X8039_41	FAM177A1	IVW	3	-0.0105293	0.00752692	0.161848	3.50958	2	0.172944
X15570_99	CR2	IVW	2	-0.029021	0.0207501	0.161933	1.40929	1	0.235175
X19258_24	GCDH	Wald Ratio	1	0.0386998	0.0276876	0.162194	NA	NA	NA
X4133_54	GZMB	Wald Ratio	1	-0.0511591	0.0366353	0.162581	NA	NA	NA
X11104_13	CHI3L1	Weighted mode	6	-0.010233	0.00627131	0.163669	NA	NA	NA
X17675_17	ACOT13	Wald Ratio	1	0.0846693	0.0609218	0.164589	NA	NA	NA
X6544_33	NELL1	Wald Ratio	1	0.0560703	0.040394	0.165112	NA	NA	NA
X6247_9	SIRPB1	Simple mode	6	-0.0196224	0.0121185	0.166328	NA	NA	NA
X8244_16	FUT8	Simple mode	5	0.0172463	0.0102121	0.166526	NA	NA	NA
X10372_18	STAT6	Wald Ratio	1	-0.0542551	0.0392298	0.166663	NA	NA	NA
X13132_14	SEMA5A	MR Egger	10	-0.027135	0.0178377	0.166699	7.48668	8	0.485145
X3339_33	THBS2	IVW	5	-0.0164401	0.0119003	0.167131	5.30257	4	0.257637
X5465_32	HS6ST1	Wald Ratio	1	-0.0925684	0.0671158	0.167822	NA	NA	NA
X16753_46	COL6A2	IVW	2	0.0184648	0.0133994	0.168194	0.63087	1	0.427036
X16828_8	COL6A1	IVW	5	-0.00624444	0.00453585	0.16861	1.09205	4	0.895531
X9816_37	ISOC1	Wald Ratio	1	0.0384174	0.027913	0.168721	NA	NA	NA
X10851_77	EBI3	IVW	4	0.0146058	0.0106125	0.168733	1.89858	3	0.593722
X11187_11	CLEC12A	Weighted mode	6	0.00478749	0.00298246	0.169353	NA	NA	NA
X11431_235	RECQL	Wald Ratio	1	-0.0496624	0.036137	0.169355	NA	NA	NA
X3216_2	PIGR	Wald Ratio	1	0.0304989	0.0221996	0.169487	NA	NA	NA
X11333_82	ARHGAP25	IVW	2	-0.0311103	0.022659	0.16976	0.00379953	1	0.950849
X6930_95	ST8SIA6	Wald Ratio	1	0.0539052	0.0392845	0.170009	NA	NA	NA
X3461_58	BCAN	IVW	2	0.033583	0.024482	0.170143	0.00259887	1	0.959342
X2609_59	CST3	IVW	2	-0.0278078	0.020283	0.170379	0.038879	1	0.843688
X12687_2	DECR1	Wald Ratio	1	-0.0666374	0.0486111	0.170429	NA	NA	NA
X5275_28	VAV1	Wald Ratio	1	-0.0704452	0.0514248	0.170727	NA	NA	NA
X9233_71	TFPI2	Wald Ratio	1	-0.0831772	0.0608081	0.171354	NA	NA	NA
X15585_304	FBLN5	IVW	2	-0.0520377	0.0380796	0.171766	1.26705	1	0.260321
X5798_3	BID	Wald Ratio	1	-0.0551126	0.0403709	0.172204	NA	NA	NA
X4546_27	ADGRE2	IVW	3	-0.0130785	0.00958361	0.172357	2.07391	2	0.354532
X6965_19	CNTNAP2	MR Egger	7	0.0331874	0.0208647	0.172572	2.86513	5	0.720769
X16915_153	SEMA4A	Wald Ratio	1	0.0253209	0.0185663	0.172627	NA	NA	NA
X15635_4	SMOC2	MR Egger	5	0.055578	0.0312077	0.17296	3.7422	3	0.290681
X2778_10	IL22	Wald Ratio	1	0.0853601	0.0627136	0.173479	NA	NA	NA
X17514_48	RAB21	Wald Ratio	1	-0.0555083	0.0407948	0.173618	NA	NA	NA
X9275_2	SIGLEC5	MR Egger	7	-0.0163478	0.0103224	0.174108	2.60085	5	0.761235
X8248_222	SIGLEC14	Weighted mode	6	-0.0113894	0.00720159	0.174603	NA	NA	NA
X12459_13	PLEKHA1	Wald Ratio	1	0.0577143	0.0425217	0.174689	NA	NA	NA
X3459_49	PDGFRB	Weighted median	5	-0.00806973	0.00594986	0.175007	NA	NA	NA
X16057_6	IGF2R	IVW	4	-0.0179812	0.0132668	0.175306	2.66081	3	0.446928
X2637_77	MRC1	IVW	4	0.0249687	0.0184592	0.176171	5.00838	3	0.171185
X5457_5	COLEC12	MR Egger	5	-0.103332	0.0587286	0.176729	0.066788	3	0.9955
X11257_1	QDPR	IVW	4	-0.0299978	0.0222125	0.176857	14.0615	3	0.00282262
X3367_8	FETUB	Wald Ratio	1	0.023028	0.0170727	0.177395	NA	NA	NA
X6897_38	B3GAT3	Wald Ratio	1	0.0817019	0.0606538	0.177974	NA	NA	NA
X19233_75	ATOX1	Wald Ratio	1	-0.066112	0.0491135	0.178269	NA	NA	NA
X5105_2	RTN4R	IVW	4	-0.0131754	0.00978897	0.178321	1.00101	3	0.801008
X4430_44	COLEC11	Simple mode	5	0.0319735	0.0196141	0.178408	NA	NA	NA
X6392_7	WISP2	IVW	4	-0.0349618	0.0260016	0.178754	12.5984	3	0.00559058
X12786_61	GPCPD1	IVW	2	-0.0324134	0.0241218	0.179034	0.0625595	1	0.802495
X11369_23	ADH5	IVW	2	-0.0412464	0.0307047	0.179166	1.13948	1	0.285761
X3181_50	CTSS	IVW	2	0.00970585	0.00726855	0.181771	0.063011	1	0.801799
X14684_17	CAPN2	Wald Ratio	1	0.0489749	0.0367992	0.183232	NA	NA	NA
X4234_8	IL1RL1	IVW	4	-0.01304	0.0098009	0.183356	8.24085	3	0.0412876
X18397_5	AKR1C4	IVW	4	-0.0120656	0.00907591	0.183713	4.73153	3	0.192545
X3173_49	NAAA	IVW	3	0.0155465	0.0117041	0.184079	3.95613	2	0.138337
X9275_2	SIGLEC5	IVW	7	-0.00825509	0.00622281	0.184646	3.5664	6	0.735116
X3309_2	FCGR2A	Simple mode	5	0.0269835	0.0168678	0.184914	NA	NA	NA
X18183_3	LDLRAP1	Wald Ratio	1	0.0506479	0.0382152	0.18506	NA	NA	NA
X9095_5	MTFR1	Wald Ratio	1	0.0279693	0.0211377	0.18577	NA	NA	NA
X4154_57	SELP	IVW	4	-0.0192588	0.0145582	0.185874	0.3602	3	0.948336
X18934_50	TGM2	Wald Ratio	1	0.0238154	0.0180256	0.186436	NA	NA	NA
X13384_110	FH	Wald Ratio	1	0.0304469	0.0230467	0.18647	NA	NA	NA
X13113_7	SPP1	IVW	2	-0.0458769	0.0347602	0.186898	0.116309	1	0.733073
X9986_14	NPW	Wald Ratio	1	0.0100241	0.00760813	0.187652	NA	NA	NA
X19377_14	OLFM2	Simple mode	5	0.0238781	0.0150641	0.188123	NA	NA	NA
X15475_4	PLTP	IVW	3	0.0161369	0.0122761	0.188679	0.138581	2	0.933055
X6039_24	CRHBP	IVW	5	0.0224298	0.017102	0.189678	8.22515	4	0.0836701
X3339_33	THBS2	Weighted mode	5	-0.0195695	0.0124204	0.190245	NA	NA	NA
X15560_52	TCN2	MR Egger	5	-0.0229521	0.0136126	0.190364	5.53567	3	0.136521
X18830_1	ITLN1	Wald Ratio	1	0.049686	0.0380676	0.191824	NA	NA	NA
X9021_1	HAVCR1	IVW	4	-0.0120093	0.0092052	0.192021	3.61918	3	0.30563
X16288_17	EPHA4	IVW	2	-0.0286489	0.0219717	0.192267	0.615455	1	0.432741
X9916_146	LRRC4B	Wald Ratio	1	0.0680544	0.0522176	0.192478	NA	NA	NA
X3320_49	IGFBP7	IVW	3	0.0200494	0.0154122	0.1933	3.91248	2	0.141389
X19557_3	KLB	IVW	4	-0.00993452	0.00765613	0.194429	1.75718	3	0.624297
X15503_20	LEFTY2	Weighted mode	5	-0.0186091	0.0119509	0.194431	NA	NA	NA
X6965_19	CNTNAP2	Weighted median	7	0.0146744	0.0113249	0.195058	NA	NA	NA
X5400_52	LEPR	Simple mode	6	0.0251752	0.0168626	0.195664	NA	NA	NA
X4913_78	CCL16	IVW	3	-0.00479444	0.00370513	0.195666	1.11798	2	0.571787
X14111_15	THBS2	Wald Ratio	1	-0.0733746	0.0567267	0.195846	NA	NA	NA
X3000_66	MBL2	Simple mode	6	-0.0263103	0.0176371	0.195966	NA	NA	NA
X5491_12	SPOCK2	Wald Ratio	1	0.0208475	0.0161706	0.19732	NA	NA	NA
X4922_13	CCL19	Wald Ratio	1	0.0883023	0.0685507	0.197701	NA	NA	NA
X6507_16	NCAM2	Simple mode	5	-0.0237281	0.0153945	0.198089	NA	NA	NA
X15466_30	COL9A1	IVW	2	0.040762	0.0317041	0.198547	0.724721	1	0.3946
X3212_30	ASAH2	Wald Ratio	1	0.0567233	0.0441359	0.198723	NA	NA	NA
X10800_15	SERPINH1	Wald Ratio	1	0.0383166	0.0298262	0.19891	NA	NA	NA
X9263_57	SIAE	IVW	2	0.0474165	0.0369183	0.199014	0.141061	1	0.707229
X6385_63	VWA1	IVW	3	-0.0494635	0.0385162	0.199063	6.63755	2	0.0361972
X3419_49	CAMK2D	Wald Ratio	1	-0.0461404	0.0359649	0.199518	NA	NA	NA
X5509_7	EGF	Wald Ratio	1	-0.0382588	0.0298231	0.199541	NA	NA	NA
X17808_37	NIT2	Wald Ratio	1	-0.0437424	0.0341582	0.200341	NA	NA	NA
X10339_48	ENO2	Wald Ratio	1	0.0286375	0.0223779	0.200642	NA	NA	NA
X4834_61	EPHA2	Wald Ratio	1	0.0296923	0.0232381	0.20134	NA	NA	NA
X12855_16	CASS4	Wald Ratio	1	-0.0504538	0.0395846	0.202457	NA	NA	NA
X8465_52	CTSH	Simple mode	6	0.0212427	0.0145323	0.203657	NA	NA	NA
X18917_53	AMY2A	IVW	4	-0.0115582	0.00909828	0.203954	3.49065	3	0.321977
X4459_68	PCSK7	MR Egger	6	0.0192528	0.0126951	0.203974	4.68059	4	0.321668
X9478_69	PRPSAP1	Wald Ratio	1	-0.0527263	0.0415123	0.204036	NA	NA	NA
X11187_11	CLEC12A	IVW	6	0.00374022	0.0029472	0.204414	4.46281	5	0.484875
X15506_34	LRP12	Wald Ratio	1	0.0437746	0.0345842	0.205607	NA	NA	NA
X16302_11	BPIFA2	Wald Ratio	1	-0.0500651	0.0395964	0.206091	NA	NA	NA
X6629_3	DEFB1	IVW	3	0.0204476	0.0161738	0.206143	7.94072	2	0.0188666
X15462_28	CD8A	IVW	2	-0.0223978	0.0177182	0.20619	2.73145	1	0.0983896
X5339_49	S100A9	Wald Ratio	1	0.083352	0.0659404	0.206212	NA	NA	NA
X3007_7	SIGLEC9	Weighted mode	6	-0.00382443	0.0026449	0.20782	NA	NA	NA
X3309_2	FCGR2A	Weighted mode	5	0.0235254	0.0156792	0.207897	NA	NA	NA
X4886_3	CCL7	IVW	5	0.016247	0.0129061	0.20808	0.773657	4	0.941944
X8697_38	GPC1	IVW	4	-0.0121238	0.00965336	0.209147	2.20632	3	0.530705
X19153_53	MPPED2	IVW	2	-0.0331343	0.0264541	0.21038	0.0282499	1	0.866523
X15636_49	SORCS1	IVW	2	0.0496856	0.0396827	0.210544	0.348784	1	0.554802
X4908_6	ENG	Wald Ratio	1	0.0413387	0.0330324	0.210766	NA	NA	NA
X6965_19	CNTNAP2	Weighted mode	7	0.0157306	0.0112378	0.211102	NA	NA	NA
X4355_13	DAPK2	IVW	3	-0.020938	0.0167539	0.211393	0.929789	2	0.628201
X3325_2	MATN2	Wald Ratio	1	0.0341933	0.0273619	0.211421	NA	NA	NA
X14291_53	AGAP2	Wald Ratio	1	-0.0513577	0.0413316	0.214024	NA	NA	NA
X15633_6	RBP4	Wald Ratio	1	-0.0500129	0.0402571	0.214112	NA	NA	NA
X14674_63	PACSIN3	Wald Ratio	1	-0.0402945	0.032488	0.214869	NA	NA	NA
X3060_43	C9	IVW	2	-0.025099	0.0202365	0.214871	0.626091	1	0.428793
X9385_4	GAA	Simple mode	5	0.0385637	0.0262022	0.215055	NA	NA	NA
X5581_28	FGL1	IVW	5	0.00942311	0.0076141	0.215869	1.92549	4	0.749461
X12646_2	RPE	Wald Ratio	1	-0.0497226	0.0402246	0.216412	NA	NA	NA
X11104_13	CHI3L1	Weighted median	6	-0.00748951	0.00605924	0.21644	NA	NA	NA
X16828_8	COL6A1	Weighted median	5	-0.00579178	0.00468681	0.216547	NA	NA	NA
X15387_44	NRP2	Wald Ratio	1	-0.0516576	0.0418071	0.2166	NA	NA	NA
X5649_83	PSG4	IVW	3	0.0142101	0.0115029	0.216701	0.533555	2	0.765843
X6572_10	LRRTM4	Wald Ratio	1	-0.0406069	0.0328805	0.216837	NA	NA	NA
X11109_56	SVEP1	Weighted mode	5	-0.0214356	0.0146528	0.217324	NA	NA	NA
X13122_19	FLRT2	IVW	3	0.0245981	0.0199409	0.217371	6.35695	2	0.041649
X5581_28	FGL1	MR Egger	5	0.0189571	0.012196	0.217931	0.924073	3	0.819615
X5834_18	IL9	IVW	2	-0.0913579	0.074189	0.218165	3.43394	1	0.0638695
X12475_48	CLIC5	IVW	2	-0.0332634	0.0270191	0.218284	1.00715	1	0.315587
X8394_56	RNASE2	Wald Ratio	1	-0.0697699	0.0566903	0.218427	NA	NA	NA
X12008_3	CD7	Wald Ratio	1	-0.047725	0.0387926	0.2186	NA	NA	NA
X3007_7	SIGLEC9	MR Egger	6	-0.00534696	0.00366923	0.218782	1.36555	4	0.850161
X12356_65	SRI	Wald Ratio	1	-0.0415779	0.0338118	0.218814	NA	NA	NA
X18893_26	GPR56	Wald Ratio	1	0.0606061	0.0492982	0.218931	NA	NA	NA
X15316_262	TXNL4B	IVW	2	0.0278615	0.0226989	0.219658	0.300909	1	0.583313
X3007_7	SIGLEC9	Weighted median	6	-0.00345594	0.00281718	0.21992	NA	NA	NA
X19194_9	DTD1	Wald Ratio	1	-0.0284099	0.0232093	0.220925	NA	NA	NA
X12656_1	KLC1	Wald Ratio	1	0.0487515	0.04	0.222925	NA	NA	NA
X12424_107	THYN1	Wald Ratio	1	0.0766856	0.0631818	0.224851	NA	NA	NA
X16614_27	RSPO1	IVW	2	0.0202913	0.0167697	0.22628	1.26657	1	0.260411
X9793_145	IGDCC4	IVW	3	0.0154675	0.012785	0.22635	0.265145	2	0.87584
X9796_4	CEL	IVW	4	0.0215608	0.0178311	0.226598	4.56527	3	0.206541
X3622_33	LGMN	IVW	2	0.0261802	0.0216578	0.226734	0.737866	1	0.390345
X5676_54	ASIP	IVW	2	0.0209004	0.0173888	0.229385	0.224498	1	0.635634
X13622_16	PPP2R5A	Wald Ratio	1	0.0645833	0.0538151	0.230102	NA	NA	NA
X9748_31	GSTM3	IVW	4	-0.00832228	0.00694	0.23046	0.596073	3	0.897331
X16828_8	COL6A1	Simple mode	5	-0.0123586	0.00878346	0.232162	NA	NA	NA
X5121_3	SEMA6B	Wald Ratio	1	0.0416324	0.0348541	0.232291	NA	NA	NA
X3825_18	MAPK8	Wald Ratio	1	0.0447909	0.0375627	0.233093	NA	NA	NA
X9385_4	GAA	Weighted median	5	0.0213901	0.01795	0.233399	NA	NA	NA
X13062_4	GMFG	Wald Ratio	1	0.0423954	0.0356149	0.233896	NA	NA	NA
X4979_34	DPT	IVW	4	0.0109722	0.00923323	0.234702	0.0761636	3	0.994536
X8005_1	MXRA7	IVW	3	-0.0146345	0.0123353	0.235467	0.00241419	2	0.998794
X9234_8	TWSG1	IVW	2	0.0360772	0.03042	0.235634	0.205129	1	0.650613
X4407_10	MST1	IVW	3	-0.00608387	0.00513125	0.23576	3.02423	2	0.220443
X5483_1	RGMA	MR Egger	5	0.0540589	0.0366314	0.236486	1.28163	3	0.7335
X15308_108	VWC2	Simple mode	5	0.0292441	0.021046	0.237016	NA	NA	NA
X17396_23	ADH1A	Wald Ratio	1	-0.0397802	0.0336415	0.237018	NA	NA	NA
X19173_5	ZFAND1	Wald Ratio	1	-0.0269826	0.0228547	0.237756	NA	NA	NA
X5456_59	CNDP1	Simple mode	5	-0.0437425	0.0316094	0.238614	NA	NA	NA
X16781_2	ENGASE	Simple mode	6	-0.0230798	0.0172618	0.238809	NA	NA	NA
X11547_84	MUSK	Wald Ratio	1	0.0568502	0.048318	0.239362	NA	NA	NA
X18422_41	MVD	Wald Ratio	1	0.0611558	0.052	0.239565	NA	NA	NA
X4294_16	SPHK1	Wald Ratio	1	0.0647682	0.0551325	0.240085	NA	NA	NA
X16823_75	APOL3	IVW	4	-0.00473588	0.00403241	0.240213	3.21736	3	0.359312
X15486_126	AOC1	Simple mode	6	-0.0183192	0.0137497	0.240243	NA	NA	NA
X5646_20	RNASE6	IVW	8	-0.00691535	0.00589167	0.240495	3.754	7	0.807636
X3007_7	SIGLEC9	IVW	6	-0.00321635	0.00274056	0.240551	2.12815	5	0.831144
X4996_66	HRG	MR Egger	6	0.0172125	0.0125038	0.240674	3.78477	4	0.435917
X3581_53	AHSG	Weighted median	5	0.0238097	0.0202939	0.240699	NA	NA	NA
X18876_77	CHST4	Wald Ratio	1	-0.0644323	0.0549248	0.240755	NA	NA	NA
X13990_1	PC	Wald Ratio	1	0.0463195	0.0394911	0.240832	NA	NA	NA
X4563_61	PLCG1	Wald Ratio	1	-0.0532735	0.0454559	0.241204	NA	NA	NA
X12333_87	RPIA	IVW	2	-0.0249725	0.0213186	0.24144	0.397241	1	0.528518
X5731_1	SPINK6	Simple mode	5	-0.0304968	0.022228	0.241979	NA	NA	NA
X11142_11	ANGPTL1	IVW	2	-0.0212612	0.0181858	0.24236	2.49904	1	0.113916
X7185_29	GP5	Wald Ratio	1	-0.0359079	0.0307161	0.242393	NA	NA	NA
X4440_15	FCRL3	Weighted median	5	0.011947	0.0102225	0.242524	NA	NA	NA
X6234_74	VIT	Weighted mode	6	-0.0152492	0.0115202	0.242897	NA	NA	NA
X18382_109	COMT	Wald Ratio	1	-0.0447445	0.0383698	0.243559	NA	NA	NA
X4155_3	TNC	Simple mode	5	-0.0136519	0.00999381	0.24369	NA	NA	NA
X12731_12	PLEKHA7	MR Egger	6	-0.0642969	0.0471338	0.244237	3.83709	4	0.428502
X5238_26	PPIE	IVW	3	0.0436268	0.037614	0.246108	8.64178	2	0.0132881
X17773_26	NAPG	Wald Ratio	1	-0.0490509	0.0423109	0.246335	NA	NA	NA
X4929_55	SHBG	IVW	2	-0.0208402	0.017987	0.246608	0.0130938	1	0.908898
X9719_145	MMP16	Wald Ratio	1	0.0430901	0.0372973	0.247962	NA	NA	NA
X19602_36	JUND	Wald Ratio	1	0.0625671	0.0542617	0.248885	NA	NA	NA
X8364_74	UST	IVW	2	0.0431555	0.0374702	0.249432	2.52054	1	0.112372
X5363_51	SEMA3E	Weighted mode	6	-0.0112553	0.00864134	0.24951	NA	NA	NA
X19114_8	TK2	Wald Ratio	1	-0.0280348	0.0243506	0.249609	NA	NA	NA
X15494_11	FGFBP1	Wald Ratio	1	0.0482975	0.0420248	0.250448	NA	NA	NA
X19561_216	PLXND1	IVW	3	-0.0258422	0.0225544	0.251889	5.39056	2	0.0675236
X2771_35	IGFBP1	Wald Ratio	1	-0.0476723	0.0416385	0.252247	NA	NA	NA
X2381_52	C5	IVW	2	-0.0385285	0.0337245	0.253268	1.91589	1	0.166311
X9294_45	MFAP2	Wald Ratio	1	0.0193642	0.0169694	0.253817	NA	NA	NA
X6904_14	LRRTM2	Wald Ratio	1	0.0449121	0.0393904	0.254212	NA	NA	NA
X16561_9	A1BG	IVW	3	0.033383	0.0293547	0.255444	3.01061	2	0.221949
X14151_4	ISG15	IVW	2	-0.0142122	0.0124994	0.255525	1.15325	1	0.28287
X13982_33	RGS18	Wald Ratio	1	0.0479388	0.0421908	0.255857	NA	NA	NA
X17680_12	EPHB1	IVW	3	-0.0105604	0.00936351	0.259392	0.250832	2	0.88213
X5584_21	TCN2	IVW	4	-0.0129872	0.011518	0.259504	5.67639	3	0.128461
X16605_2	C1QTNF9	Wald Ratio	1	0.0363572	0.0323411	0.260936	NA	NA	NA
X10037_98	SIGLEC12	Weighted mode	6	0.0124396	0.00982175	0.261117	NA	NA	NA
X7211_2	RNASE1	IVW	3	-0.0149169	0.0132982	0.261979	0.116383	2	0.943469
X14101_2	CNTFR	IVW	2	0.0219917	0.0196361	0.26273	0.307252	1	0.579371
X5085_18	IL20RA	Wald Ratio	1	-0.061463	0.0548875	0.262799	NA	NA	NA
X17333_20	ACADM	IVW	2	0.039999	0.0357233	0.262846	0.271661	1	0.60222
X2515_14	GFRA2	IVW	6	0.00968559	0.0086536	0.263031	3.26617	5	0.659024
X8874_53	CLN5	Wald Ratio	1	-0.0524352	0.0468523	0.263072	NA	NA	NA
X7247_1	GORAB	Wald Ratio	1	-0.0409944	0.0366816	0.263748	NA	NA	NA
X18216_22	IL11RA	IVW	3	-0.0116208	0.0104146	0.264503	0.725453	2	0.695777
X17329_2	BDH2	Wald Ratio	1	0.019454	0.0174411	0.264676	NA	NA	NA
X4964_67	ERAP1	Simple mode	6	0.0174247	0.013883	0.264906	NA	NA	NA
X16583_8	NUDT2	IVW	2	0.0184179	0.0165497	0.265757	1.17618	1	0.278135
X19176_27	FAM49B	Wald Ratio	1	0.0690224	0.0621181	0.266505	NA	NA	NA
X4906_35	F5	IVW	3	-0.0221286	0.019925	0.266743	5.46083	2	0.0651922
X9869_28	NFKB1	Wald Ratio	1	0.0384234	0.0345976	0.266749	NA	NA	NA
X2992_59	IL17RA	Wald Ratio	1	0.0397366	0.0358166	0.267239	NA	NA	NA
X6252_62	SCGB3A1	IVW	2	0.0250837	0.0226391	0.26787	0.899704	1	0.342861
X4886_3	CCL7	Weighted median	5	0.015151	0.0136793	0.268038	NA	NA	NA
X7628_40	CRELD1	IVW	4	-0.0128818	0.0116427	0.268543	9.0745	3	0.0283166
X6039_24	CRHBP	Weighted median	5	0.0151687	0.0137238	0.269038	NA	NA	NA
X7551_33	LRRC32	Wald Ratio	1	0.0589881	0.0534549	0.269804	NA	NA	NA
X19376_74	NNMT	Wald Ratio	1	0.0618995	0.0561381	0.270188	NA	NA	NA
X13986_6	LANCL1	IVW	2	0.0265693	0.0241492	0.27124	0.00299839	1	0.956332
X19254_125	GMPR	IVW	8	0.0100986	0.00918873	0.271758	17.5631	7	0.0141047
X8916_32	STIM1	Wald Ratio	1	0.0384437	0.0350158	0.272249	NA	NA	NA
X19254_125	GMPR	Weighted median	8	0.00762088	0.00695453	0.27316	NA	NA	NA
X9094_5	CLEC4C	IVW	4	-0.0160398	0.0146467	0.273465	6.29297	3	0.0981946
X8885_6	CACNA2D3	Weighted mode	8	-0.0170311	0.0143646	0.274451	NA	NA	NA
X3583_54	ARSA	Wald Ratio	1	-0.0418593	0.0383058	0.274497	NA	NA	NA
X6507_16	NCAM2	Weighted median	5	-0.0111898	0.0102446	0.27472	NA	NA	NA
X3431_54	EPHA1	IVW	5	-0.0101882	0.0093319	0.274937	4.6594	4	0.324063
X17843_30	PPCS	Wald Ratio	1	0.0448577	0.0411286	0.275418	NA	NA	NA
X13473_55	ITPKA	Wald Ratio	1	-0.0405663	0.037282	0.276554	NA	NA	NA
X5646_20	RNASE6	Weighted median	8	-0.00770484	0.0070813	0.276571	NA	NA	NA
X13975_56	PPFIA1	Wald Ratio	1	-0.0472187	0.0434134	0.276748	NA	NA	NA
X9385_4	GAA	IVW	5	0.0172701	0.0158835	0.276905	3.11521	4	0.538734
X2961_1	PROC	Wald Ratio	1	-0.0241983	0.0222996	0.277857	NA	NA	NA
X10499_1	TMEM106A	Wald Ratio	1	0.0441506	0.0407239	0.278301	NA	NA	NA
X17419_17	TES	Wald Ratio	1	-0.0443176	0.0409055	0.278625	NA	NA	NA
X13132_14	SEMA5A	IVW	10	-0.00831566	0.00769035	0.279559	8.8539	9	0.450869
X15440_57	PCSK2	IVW	2	0.0236886	0.0219111	0.279643	0.32762	1	0.567064
X2855_49	MAPK3	Wald Ratio	1	-0.0294978	0.027348	0.280762	NA	NA	NA
X17769_28	PCNP	Wald Ratio	1	-0.0294393	0.0273389	0.281557	NA	NA	NA
X7009_8	CD72	IVW	2	-0.0262539	0.0244179	0.28229	0.128962	1	0.71951
X5581_28	FGL1	Weighted mode	5	0.0107908	0.0086957	0.282435	NA	NA	NA
X8458_111	SNCA	Wald Ratio	1	0.0437168	0.0407206	0.283011	NA	NA	NA
X15579_26	ENPP6	Wald Ratio	1	-0.0387118	0.0360699	0.283161	NA	NA	NA
X8269_327	ARSK	Wald Ratio	1	-0.0378959	0.0353145	0.283228	NA	NA	NA
X5456_59	CNDP1	Weighted mode	5	-0.0221725	0.017926	0.283783	NA	NA	NA
X15470_11	HEXB	Wald Ratio	1	-0.014064	0.0131372	0.284372	NA	NA	NA
X8248_222	SIGLEC14	MR Egger	6	-0.01347	0.0109173	0.284809	2.0735	4	0.722242
X9183_7	IFNAR1	IVW	3	-0.013132	0.0122785	0.284839	6.22149	2	0.0445678
X12357_41	SNAP29	Wald Ratio	1	-0.0344543	0.0322959	0.286047	NA	NA	NA
X17787_1	ECHS1	Wald Ratio	1	-0.0649659	0.0609556	0.286519	NA	NA	NA
X5736_1	TREML2	IVW	5	-0.0105738	0.00994716	0.287782	3.61167	4	0.461103
X2743_5	SHH	Wald Ratio	1	-0.041577	0.0391218	0.287892	NA	NA	NA
X18916_25	ITPA	IVW	5	-0.0046654	0.00439141	0.288057	1.59451	4	0.809779
X8035_6	C1orf198	Wald Ratio	1	0.0277623	0.0261328	0.288074	NA	NA	NA
X5363_51	SEMA3E	Simple mode	6	-0.0155655	0.0131053	0.288282	NA	NA	NA
X7891_45	UGT1A6	Wald Ratio	1	0.0162382	0.015336	0.28968	NA	NA	NA
X11351_233	NHEJ1	Wald Ratio	1	0.0430449	0.0406681	0.289853	NA	NA	NA
X8428_102	NTM	Simple mode	5	-0.0332246	0.027267	0.289987	NA	NA	NA
X4548_4	FUT3	MR Egger	5	-0.0147223	0.0114876	0.290064	4.69588	3	0.19547
X10075_75	ACBD6	Wald Ratio	1	-0.0399021	0.0377216	0.290144	NA	NA	NA
X3199_54	KLK12	Wald Ratio	1	-0.0234899	0.022211	0.290247	NA	NA	NA
X5803_24	C3	Wald Ratio	1	0.061762	0.0584789	0.290903	NA	NA	NA
X13686_2	IL5RA	Simple mode	9	-0.0220997	0.0195471	0.290982	NA	NA	NA
X7140_1	CELA2A	IVW	2	-0.0672305	0.0636714	0.291015	3.53997	1	0.0599066
X19334_62	TXNDC12	Wald Ratio	1	0.0403519	0.0382278	0.291167	NA	NA	NA
X3459_49	PDGFRB	IVW	5	-0.00597797	0.00566529	0.291337	4.0791	4	0.395407
X4126_22	BPI	MR Egger	5	-0.022836	0.0178915	0.291671	3.48918	3	0.322169
X9468_8	LMAN2	Wald Ratio	1	-0.0363912	0.0345293	0.291918	NA	NA	NA
X9886_28	XRCC4	Wald Ratio	1	-0.0332185	0.0315345	0.292157	NA	NA	NA
X5598_3	GREM2	Wald Ratio	1	-0.0618247	0.058866	0.293597	NA	NA	NA
X12573_80	TRIM3	Wald Ratio	1	0.0320402	0.0305077	0.29361	NA	NA	NA
X3600_2	CHIT1	Weighted median	6	-0.00768562	0.00732691	0.294198	NA	NA	NA
X17794_6	PMM2	IVW	3	-0.0259078	0.0247201	0.294617	0.264566	2	0.876093
X9357_4	CREG1	IVW	2	0.0301383	0.0287733	0.294897	0.349199	1	0.554567
X17756_69	DCTD	IVW	2	-0.0422883	0.0403779	0.294955	1.57791	1	0.209062
X9385_4	GAA	MR Egger	5	0.0441519	0.0350441	0.296802	2.37466	3	0.498369
X11134_30	MTRF1L	Wald Ratio	1	-0.0431432	0.0413561	0.29685	NA	NA	NA
X13704_5	HMGCS2	Wald Ratio	1	-0.0592251	0.0567897	0.297002	NA	NA	NA
X8982_65	THBS3	Wald Ratio	1	-0.0460465	0.044186	0.297363	NA	NA	NA
X8890_9	TMEM132B	IVW	2	-0.0210527	0.0202029	0.297381	1.20386	1	0.272551
X5483_1	RGMA	Weighted mode	5	0.0216822	0.0181636	0.298543	NA	NA	NA
X2977_7	EDAR	IVW	4	-0.0263927	0.0253969	0.298706	10.0179	3	0.0184149
X10037_98	SIGLEC12	Weighted median	6	0.00965303	0.00930423	0.299508	NA	NA	NA
X13416_8	TMEM132D	Weighted mode	6	0.0278629	0.0241385	0.30055	NA	NA	NA
X19488_1	PDCD6	Wald Ratio	1	-0.037032	0.035784	0.300727	NA	NA	NA
X11388_75	WFDC2	Wald Ratio	1	-0.0552425	0.0533955	0.30086	NA	NA	NA
X3352_80	CA6	IVW	4	0.00884745	0.00856453	0.301588	4.578	3	0.205438
X18235_16	PGP	Wald Ratio	1	0.0566616	0.0550076	0.302978	NA	NA	NA
X16074_12	GRAP2	Wald Ratio	1	-0.0731217	0.0711134	0.303836	NA	NA	NA
X9314_9	PSG5	Wald Ratio	1	-0.0115423	0.0112267	0.3039	NA	NA	NA
X12560_9	NT5C	MR Egger	5	0.0476757	0.0386882	0.305607	0.589014	3	0.898943
X10015_119	KCNAB2	Wald Ratio	1	0.0350111	0.0341759	0.305628	NA	NA	NA
X18413_24	ARL4D	Wald Ratio	1	-0.0629151	0.061476	0.306114	NA	NA	NA
X5034_79	PRSS2	IVW	2	0.0157763	0.0154426	0.306966	0.304956	1	0.580792
X17783_9	MMAB	IVW	2	-0.0564829	0.0554878	0.30871	6.85202	1	0.00885413
X7753_21	HTATIP2	Wald Ratio	1	0.0310572	0.0305335	0.30908	NA	NA	NA
X5089_11	IL7R	Wald Ratio	1	0.0281987	0.0277464	0.309485	NA	NA	NA
X3508_78	CCL22	IVW	2	0.014798	0.0145822	0.310204	0.00590801	1	0.938732
X13597_20	RAB31	Wald Ratio	1	0.0357975	0.0352761	0.310209	NA	NA	NA
X2819_23	CDH5	Wald Ratio	1	-0.0221902	0.0218951	0.310832	NA	NA	NA
X3820_68	MAPKAPK2	Wald Ratio	1	0.0352985	0.0348294	0.310837	NA	NA	NA
X10903_50	STX8	Wald Ratio	1	0.0525991	0.0519236	0.311056	NA	NA	NA
X4151_6	PLG	IVW	3	0.0225523	0.0223492	0.312932	5.05262	2	0.0799535
X2515_14	GFRA2	Weighted median	6	0.0101998	0.010155	0.315177	NA	NA	NA
X9385_4	GAA	Weighted mode	5	0.023067	0.0201049	0.315203	NA	NA	NA
X7761_125	CHKB	IVW	3	-0.027858	0.027739	0.315239	2.34447	2	0.309674
X13621_31	AP2A2	Wald Ratio	1	0.0267903	0.0267458	0.316506	NA	NA	NA
X18312_68	NDRG3	Wald Ratio	1	0.0439355	0.0438839	0.316742	NA	NA	NA
X3313_21	FCN2	IVW	5	-0.0135143	0.0135029	0.316905	4.57776	4	0.333427
X6237_11	FGFRL1	Wald Ratio	1	-0.040264	0.0402746	0.317437	NA	NA	NA
X12637_7	CRAT	Wald Ratio	1	-0.0385335	0.0385912	0.318035	NA	NA	NA
X11360_39	RRM1	Wald Ratio	1	0.0556727	0.0558545	0.318888	NA	NA	NA
X5763_67	DEFB104A	Wald Ratio	1	-0.0467001	0.0470191	0.320605	NA	NA	NA
X16770_3	REG1B	IVW	3	0.00943593	0.00951127	0.321159	0.963475	2	0.617709
X6617_12	FCRL6	Wald Ratio	1	-0.0273423	0.0275811	0.321519	NA	NA	NA
X16763_11	LECT2	MR Egger	5	0.0303626	0.0256502	0.321775	0.777218	3	0.854908
X13132_14	SEMA5A	Weighted median	10	-0.00975995	0.00987845	0.323151	NA	NA	NA
X13132_14	SEMA5A	Weighted mode	10	-0.0104352	0.00999938	0.323896	NA	NA	NA
X13095_51	REG1A	IVW	3	0.00937834	0.00950905	0.324008	1.1177	2	0.571865
X4250_23	NSFL1C	Wald Ratio	1	-0.0348509	0.0354014	0.324894	NA	NA	NA
X16596_25	GLRX3	Wald Ratio	1	0.0380784	0.0387611	0.325909	NA	NA	NA
X9350_3	FSTL4	IVW	2	0.0257546	0.0262353	0.326257	0.00395803	1	0.949836
X8958_51	CHL1	IVW	4	-0.0156239	0.0159344	0.326835	4.46557	3	0.215382
X11656_110	EVL	IVW	3	-0.0293707	0.0300078	0.327695	0.275351	2	0.871381
X8310_6	ZG16B	Wald Ratio	1	0.0192742	0.019712	0.328178	NA	NA	NA
X16792_4	SIGLEC5	Weighted median	7	-0.00700288	0.0071639	0.32831	NA	NA	NA
X6531_29	FAM162A	Wald Ratio	1	0.0227865	0.023346	0.329047	NA	NA	NA
X5918_5	PSME1	Wald Ratio	1	-0.0580574	0.0595608	0.32968	NA	NA	NA
X4276_10	PEBP1	IVW	3	-0.0278603	0.0285851	0.329736	3.32771	2	0.189407
X15391_114	GAS6	IVW	2	-0.0123238	0.0126752	0.330914	0.0889067	1	0.765572
X9213_24	FTCD	IVW	2	-0.021759	0.0223882	0.331101	0.1844	1	0.667619
X3866_7	SBDS	Wald Ratio	1	-0.0659763	0.0679024	0.331233	NA	NA	NA
X15582_25	FCN1	IVW	2	0.0157631	0.0162477	0.331961	2.54121	1	0.11091
X7957_2	SCG3	IVW	2	-0.0139999	0.0144362	0.332156	2.01395	1	0.155859
X2781_63	CCL4L1	Wald Ratio	1	0.0372428	0.0384568	0.332829	NA	NA	NA
X6538_90	KIAA2013	Wald Ratio	1	0.0378107	0.0391124	0.333685	NA	NA	NA
X15529_33	CSRP1	Wald Ratio	1	-0.0322129	0.0334134	0.335009	NA	NA	NA
X11143_32	OLFM3	Wald Ratio	1	0.03095	0.03219	0.336312	NA	NA	NA
X8325_37	ADH4	Wald Ratio	1	0.0284687	0.0296265	0.336592	NA	NA	NA
X4867_15	VEGFA	MR Egger	8	0.0416731	0.0399272	0.336829	7.51688	6	0.275676
X17751_68	CRYBB1	IVW	2	0.0209506	0.0218419	0.337461	0.736832	1	0.390678
X12643_4	ARRB1	Wald Ratio	1	0.0395155	0.041205	0.337559	NA	NA	NA
X15486_126	AOC1	IVW	6	-0.00535209	0.00558792	0.338165	5.97809	5	0.308357
X6599_5	APCDD1	Wald Ratio	1	0.0379599	0.039637	0.33822	NA	NA	NA
X8014_359	MANEA	IVW	2	-0.00850206	0.00887988	0.338339	0.0944628	1	0.758578
X5646_20	RNASE6	Weighted mode	8	-0.00691571	0.00673395	0.338598	NA	NA	NA
X5430_66	SIRPA	Wald Ratio	1	-0.00271739	0.00284376	0.339293	NA	NA	NA
X3459_49	PDGFRB	Weighted mode	5	-0.0065502	0.00605166	0.339972	NA	NA	NA
X6414_8	OAF	Weighted mode	5	-0.010957	0.0101393	0.340657	NA	NA	NA
X17764_108	RHOC	IVW	2	-0.0265153	0.0278945	0.34183	0.0166754	1	0.897252
X2190_55	F11	IVW	3	0.0196027	0.0206368	0.342169	5.14238	2	0.0764446
X8664_36	PKDCC	Wald Ratio	1	0.0450748	0.0474688	0.342333	NA	NA	NA
X16763_11	LECT2	IVW	5	-0.00903083	0.00951426	0.342525	3.51217	4	0.476031
X6605_17	IGFALS	Wald Ratio	1	-0.0244002	0.0257228	0.342833	NA	NA	NA
X14107_1	MTHFS	Simple mode	5	-0.0200361	0.0186404	0.342946	NA	NA	NA
X6965_19	CNTNAP2	IVW	7	0.00954725	0.0100721	0.343184	4.53891	6	0.604154
X7871_16	TMEM132A	IVW	3	-0.0110328	0.0116491	0.343589	3.32818	2	0.189363
X9092_33	ANGPTL1	IVW	2	-0.0343383	0.0363088	0.344286	0.26764	1	0.604919
X3339_33	THBS2	Simple mode	5	-0.0259468	0.0242549	0.344988	NA	NA	NA
X15503_20	LEFTY2	Simple mode	5	-0.017162	0.0160658	0.345597	NA	NA	NA
X6039_24	CRHBP	MR Egger	5	-0.0236535	0.021199	0.34584	1.31129	3	0.726453
X4440_15	FCRL3	Weighted mode	5	0.0122227	0.0114496	0.345879	NA	NA	NA
X14066_49	MAGI2	MR Egger	5	0.0447161	0.0401242	0.346332	4.84229	3	0.183716
X3324_51	LY9	IVW	3	-0.0215807	0.0229182	0.346375	12.1221	2	0.00233199
X17460_51	MX1	IVW	3	0.0121503	0.0129046	0.346423	0.0454536	2	0.977529
X5487_7	SLAMF7	Weighted median	6	-0.00830392	0.00882154	0.346539	NA	NA	NA
X4992_49	GRN	Wald Ratio	1	0.0149564	0.0158888	0.346545	NA	NA	NA
X8960_3	ERAP2	IVW	5	-0.0113411	0.0120663	0.34727	8.28534	4	0.0816676
X4500_50	CLEC11A	IVW	3	-0.0221706	0.0236405	0.348336	0.518235	2	0.771732
X7648_9	MYBPC1	Wald Ratio	1	0.0368891	0.0393703	0.34877	NA	NA	NA
X3421_54	TNFSF8	Wald Ratio	1	0.0267825	0.0286104	0.349217	NA	NA	NA
X14100_63	C1QC	MR Egger	5	0.0252388	0.0228176	0.349408	1.33384	3	0.721113
X17836_17	S100A16	Wald Ratio	1	-0.033829	0.036164	0.349565	NA	NA	NA
X10569_28	MFAP2	IVW	3	0.0128005	0.0137202	0.350837	0.135164	2	0.934651
X14048_7	IL1RAP	Weighted median	7	-0.00267693	0.00287796	0.352294	NA	NA	NA
X5018_68	PRDX6	Wald Ratio	1	-0.0507571	0.0545857	0.352443	NA	NA	NA
X3708_62	A2M	IVW	2	0.0237865	0.0256058	0.352915	0.0389841	1	0.84348
X2602_2	ANGPT2	IVW	2	-0.0465305	0.0501724	0.353712	4.96218	1	0.0259075
X18916_25	ITPA	Weighted median	5	-0.0040156	0.00433186	0.35393	NA	NA	NA
X18332_17	CPLX1	Wald Ratio	1	-0.051919	0.0561796	0.355402	NA	NA	NA
X12764_3	ELMO1	Wald Ratio	1	-0.0480236	0.0519764	0.355511	NA	NA	NA
X18338_26	IDH1	IVW	2	-0.0218042	0.023631	0.356168	0.51132	1	0.474568
X3474_19	THBS1	Wald Ratio	1	0.058311	0.0634281	0.357926	NA	NA	NA
X5701_81	CLEC3B	Wald Ratio	1	-0.0183237	0.0199654	0.358738	NA	NA	NA
X3038_9	CXCL11	Wald Ratio	1	0.0145297	0.0158561	0.359485	NA	NA	NA
X5581_28	FGL1	Simple mode	5	0.0116491	0.011379	0.363829	NA	NA	NA
X6965_19	CNTNAP2	Simple mode	7	0.0173115	0.0176366	0.364222	NA	NA	NA
X6507_16	NCAM2	Weighted mode	5	-0.011085	0.0108529	0.364817	NA	NA	NA
X7968_15	CRTAM	IVW	4	0.0182476	0.0201434	0.364998	7.72035	3	0.052159
X4984_83	ESD	Wald Ratio	1	-0.0221117	0.0244739	0.366271	NA	NA	NA
X15386_7	FABP4	Wald Ratio	1	-0.0386974	0.0428457	0.36643	NA	NA	NA
X11102_22	REG4	IVW	2	0.021032	0.0232951	0.366604	0.450025	1	0.502323
X9180_6	IFNGR2	Wald Ratio	1	-0.0260088	0.028837	0.367097	NA	NA	NA
X8476_11	CHGA	IVW	2	0.011164	0.0124053	0.368152	0.00153746	1	0.968723
X14156_33	YWHAB	Wald Ratio	1	0.0175967	0.0195691	0.368541	NA	NA	NA
X4996_66	HRG	Weighted median	6	0.00781939	0.00877757	0.373017	NA	NA	NA
X2687_2	MIA	IVW	3	0.0133612	0.0150123	0.373458	4.18257	2	0.123528
X3311_27	FCGR3B	IVW	3	-0.0277429	0.0312225	0.374242	17.084	2	0.000195096
X18933_4	TGM4	Wald Ratio	1	0.0532877	0.0600783	0.375095	NA	NA	NA
X11347_9	TALDO1	Wald Ratio	1	0.0404004	0.0455952	0.375581	NA	NA	NA
X9191_8	TFF2	Wald Ratio	1	-0.0326349	0.0368885	0.376324	NA	NA	NA
X2597_8	VEGFA	Weighted median	5	-0.02522	0.028519	0.376522	NA	NA	NA
X15635_4	SMOC2	Weighted median	5	0.0111376	0.0125989	0.376688	NA	NA	NA
X3773_15	TEK	IVW	4	0.0222291	0.0251707	0.377166	3.8717	3	0.275656
X8028_22	SPINK5	IVW	2	0.0193014	0.0218652	0.377374	0.127457	1	0.721084
X3310_62	FCGR2B	IVW	5	0.00527388	0.00598941	0.37857	2.94316	4	0.567383
X6367_66	FMOD	IVW	2	-0.0231384	0.0262812	0.378633	2.05939	1	0.151271
X3206_4	LYVE1	IVW	2	0.0148326	0.0168673	0.3792	0.262464	1	0.608433
X16919_1	DBI	Wald Ratio	1	0.016353	0.0186101	0.379554	NA	NA	NA
X3518_54	CPB2	IVW	4	0.0116102	0.0132205	0.379839	2.78643	3	0.425738
X5644_60	RNASE4	IVW	5	0.00988394	0.0112589	0.380009	0.709202	4	0.950189
X16803_4	CALB2	Wald Ratio	1	0.0669438	0.0763596	0.380654	NA	NA	NA
X2754_50	C3	Wald Ratio	1	0.0403963	0.0461687	0.381589	NA	NA	NA
X4900_8	C3	Wald Ratio	1	0.0479493	0.054801	0.381589	NA	NA	NA
X15653_9	COL10A1	IVW	3	0.0363916	0.0416528	0.382287	13.2572	2	0.00132198
X6451_64	ASPN	IVW	2	0.00845375	0.00967814	0.382397	0.342312	1	0.558498
X3329_14	PGLYRP1	Wald Ratio	1	-0.0148692	0.0170293	0.382577	NA	NA	NA
X14048_7	IL1RAP	IVW	7	-0.00301125	0.00345266	0.383124	8.56128	6	0.199796
X8099_42	SPON2	Wald Ratio	1	0.0116161	0.0133236	0.383293	NA	NA	NA
X13983_27	CRYZ	IVW	4	0.00476892	0.00547505	0.383738	1.83348	3	0.607676
X6580_29	PZP	Wald Ratio	1	-0.0124937	0.0143535	0.384065	NA	NA	NA
X8885_6	CACNA2D3	Simple mode	8	0.0222518	0.0239808	0.384337	NA	NA	NA
X4480_59	C3	Wald Ratio	1	-0.0612301	0.0705789	0.385645	NA	NA	NA
X16773_29	SCUBE3	Wald Ratio	1	0.0132992	0.0153402	0.385968	NA	NA	NA
X7266_4	SERPINA9	IVW	2	0.0155777	0.0179694	0.385997	0.316256	1	0.573867
X3339_33	THBS2	MR Egger	5	-0.0219027	0.0216657	0.386504	5.12489	3	0.162877
X8428_102	NTM	MR Egger	5	0.0266715	0.0263848	0.386532	7.83289	3	0.0495946
X4498_62	NCAM1	IVW	3	-0.00942236	0.0108844	0.386668	2.8125	2	0.245061
X15376_134	CTSE	Wald Ratio	1	0.0113117	0.0130706	0.386804	NA	NA	NA
X17474_106	YEATS4	Wald Ratio	1	-0.0322847	0.0373923	0.387916	NA	NA	NA
X13416_8	TMEM132D	Simple mode	6	0.0259314	0.027435	0.38796	NA	NA	NA
X12558_3	UBASH3B	IVW	2	-0.0251936	0.0292406	0.388909	0.353517	1	0.552129
X17694_32	PSME2	Wald Ratio	1	-0.0353828	0.0411307	0.38965	NA	NA	NA
X2890_59	CCL28	Wald Ratio	1	0.0475681	0.0553721	0.390306	NA	NA	NA
X6414_8	OAF	Weighted median	5	-0.0091108	0.0106213	0.391011	NA	NA	NA
X8892_14	PEAR1	Wald Ratio	1	0.0293595	0.0342289	0.391036	NA	NA	NA
X15583_18	FCRLB	IVW	2	-0.00957664	0.0111692	0.391217	0.479888	1	0.488473
X3299_29	CNTN5	IVW	7	-0.0120209	0.0140552	0.392404	1.80461	6	0.936763
X17490_4	SH3BGRL3	IVW	2	0.0122691	0.0143568	0.392782	0.940136	1	0.332243
X9265_10	GLIPR1	Wald Ratio	1	-0.0306403	0.0358906	0.393264	NA	NA	NA
X17856_23	NT5M	Wald Ratio	1	-0.0311774	0.0366452	0.394885	NA	NA	NA
X3079_62	RARRES2	IVW	2	-0.0388151	0.0456297	0.394961	2.69754	1	0.100503
X8885_6	CACNA2D3	IVW	8	-0.0119422	0.0140689	0.395973	10.7969	7	0.147729
X10714_7	ACE	IVW	3	-0.00785978	0.00926041	0.39602	4.8155	2	0.0900178
X15530_33	EPHB4	Wald Ratio	1	0.0263663	0.0310693	0.396087	NA	NA	NA
X9256_78	NPTX1	Wald Ratio	1	-0.0229969	0.0271518	0.39701	NA	NA	NA
X13988_67	NMRAL1	IVW	3	0.0135266	0.0159791	0.397263	4.9858	2	0.0826698
X9876_20	ALDOC	Wald Ratio	1	0.0572676	0.0676984	0.397596	NA	NA	NA
X2515_14	GFRA2	Weighted mode	6	0.00990788	0.0107164	0.397625	NA	NA	NA
X12348_46	SARS2	Wald Ratio	1	-0.0342658	0.0405949	0.398619	NA	NA	NA
X6955_68	SNX1	Wald Ratio	1	0.0294682	0.0349631	0.399318	NA	NA	NA
X13671_40	ELANE	IVW	4	0.0179095	0.0212533	0.399414	14.2594	3	0.0025725
X18819_21	PPIC	IVW	3	0.010321	0.0122499	0.399487	0.0808201	2	0.960396
X16756_30	GDF7	Wald Ratio	1	0.0330076	0.0391878	0.399624	NA	NA	NA
X3299_29	CNTN5	Weighted mode	7	-0.0216567	0.0239309	0.400361	NA	NA	NA
X5109_24	NRCAM	Wald Ratio	1	0.042327	0.0503976	0.400987	NA	NA	NA
X5355_69	TNFSF14	IVW	2	-0.0572294	0.068201	0.401397	4.26551	1	0.0388936
X6373_54	DLK1	IVW	2	0.00944049	0.0112522	0.401475	0.220262	1	0.638841
X11319_106	MRE11A	Wald Ratio	1	0.0318849	0.0380171	0.401638	NA	NA	NA
X6409_57	ADGRF5	IVW	4	-0.00373417	0.00445476	0.401895	3.20787	3	0.360673
X8885_6	CACNA2D3	MR Egger	8	-0.0262242	0.0290889	0.40205	10.2417	6	0.114837
X5134_52	HAVCR2	IVW	3	-0.00824145	0.00984677	0.40261	0.13988	2	0.93245
X15635_4	SMOC2	Weighted mode	5	0.0122996	0.013156	0.402768	NA	NA	NA
X6496_60	DLK1	IVW	2	0.00953866	0.0114104	0.403178	0.225336	1	0.635004
X9826_135	FHIT	IVW	3	0.0223557	0.0267979	0.40415	2.75923	2	0.251675
X16828_8	COL6A1	Weighted mode	5	-0.00430057	0.00462004	0.404624	NA	NA	NA
X5129_12	SCARF1	IVW	2	0.0313597	0.037632	0.40466	7.76083	1	0.00533915
X14100_63	C1QC	Weighted median	5	-0.00849614	0.0102114	0.405396	NA	NA	NA
X5900_11	HINT1	Wald Ratio	1	-0.0324536	0.0391134	0.406691	NA	NA	NA
X10037_98	SIGLEC12	IVW	6	0.00727905	0.00877966	0.407059	5.1637	5	0.396231
X3194_36	GP6	Wald Ratio	1	-0.0100529	0.0121357	0.407459	NA	NA	NA
X5637_81	NTNG1	IVW	4	0.00913716	0.0110325	0.407555	1.50948	3	0.680085
X16613_3	CDH17	IVW	4	-0.00901407	0.0108883	0.407747	1.94907	3	0.583044
X18864_7	PRSS3	IVW	3	-0.00724043	0.00874869	0.407896	1.84071	2	0.398378
X3299_29	CNTN5	Weighted median	7	-0.0148011	0.0178934	0.408135	NA	NA	NA
X17398_55	HMOX1	IVW	2	0.0347299	0.0420291	0.408618	1.81839	1	0.177505
X8398_277	RARRES1	IVW	3	-0.00875619	0.0105977	0.408673	3.57898	2	0.167045
X4996_66	HRG	Weighted mode	6	0.00852064	0.00946161	0.409106	NA	NA	NA
[truncated: 1,150 more rows]

## Sheet: S4. maternal effects bw
Supplementary table S4. MR results using only cis-pQTLs to investigate a potential causal relationship between circulating proteins on birthweight as mediated by maternal genetic effects.
[truncated: 2,152 more rows]

[truncated: 24 more sheets: S5. own bw, S6. fetal effects bw, S7. fetal effects pw, S8. maternal effects pw, S9. paternal effects pw, S10. preeclampsia, S11. sporadic miscarriage, S12. stillbirth, S13. offspring bw, S14. maternal effects bw, S15. own bw, S16. fetal effects bw, S17. fetal effects pw, S18. maternal effects pw, S19. paternal effects pw, S20. preeclampsia, S21. sporadic miscarriage, S22. stillbirth, S23. offspring bw and maternal, S24. own bw and fetal effects …]
